# Supplementary material for: Keratoconic eyes with stable corneal tomography could benefit more from custom intraocular lens design than normal eyes
Source: Sci Rep. 2019 Mar 5;9:3479. doi: 10.1038/s41598-019-39904-w (PMC6401116; doi:10.1038/s41598-019-39904-w)
Supplement: Supplementary file 1 — Dataset 1 [file 41598_2019_39904_MOESM1_ESM.zip]

Archive with 4 entries (4 files):
- Keratoconus.xlsx
- KeratoconusPatients.xlsx
- Normal.xlsx
- NormalPatients.xlsx
