# Supplementary material for: Keratoconic eyes with stable corneal tomography could benefit more from custom intraocular lens design than normal eyes
Source: Sci Rep. 2019 Mar 5;9:3479. doi: 10.1038/s41598-019-39904-w (PMC6401116; doi:10.1038/s41598-019-39904-w)
Supplement: Supplementary file 1 — Dataset 1 [file 41598_2019_39904_MOESM1_ESM.zip › Keratoconus.xlsx]

## Sheet: Tabelle1
Keratoconic eyes with stable corneal tomography could benefit more from custom intraocular lens design than normal eyes.
Simon Schröder, Timo Eppig, Weidi, Liu, Jens Schrecker, and Achim Langenbucher
Results of the Monte Carlo analysis for keratoconic eyes.
S1: Keratoconus.xlsx
Patient-ID	Eye (OD=1, OS=2)	IOL power /D	wRMS (Basis-IOL) /µm	wRMS (Spline-IOL) /µm	Defocus (Basis-IOL) /D	Defocus (Spline-IOL) /D	dx (IOL) /mm	dy (IOL) /mm	dz (IOL) /mm	IOL-tilt x/*	IOL-tilt y /°	IOL-tilt z /*	Tilt-center dz /mm	dx (Iris) /mm	dy (Iris) /mm
1	1	17	73.8167	22.6459	0.602544	0.0812491	-0.297557	0.0725354	-0.285876	0.0168592	-0.00304129	-0.0723839	0.134716	-0.235855	0.068498
1	1	17	78.1147	55.2729	0.337768	0.325715	0.385682	0.498639	-0.171783	0.0153535	-0.0333539	-0.00971092	2.3904	0.00648949	0.155106
1	1	17	73.563	23.2144	0.493617	0.56537	-0.0506231	-0.227887	-0.028422	-0.00124438	-0.0129727	0.112783	1.90076	-0.0069432	-0.0595929
1	1	17	73.0736	27.0513	1.45799	1.01206	-0.103134	-0.232554	-0.48111	-0.01409	-0.0163054	-0.172948	-1.88786	-0.174687	-0.426232
1	1	17	76.1555	29.6036	-0.0894837	0.280413	0.431372	0.0626686	0.44988	0.00323611	-0.0330591	-0.0093521	1.48648	0.00107289	0.0614166
1	1	17	73.7424	22.8652	-0.118442	0.332685	0.0203881	-0.00422151	0.55524	-0.0218072	0.00282243	-0.202893	2.2814	0.0455127	-0.0506631
1	1	17	73.4443	11.4134	0.281515	0.154708	-0.164669	-0.0305757	-0.009306	-0.0148983	-0.000829059	0.0545845	-1.2324	-0.0155719	0.107429
1	1	17	74.9861	13.2817	1.23277	0.650232	0.016889	-0.144169	-0.235917	-0.0583415	-0.039531	-0.1117	-0.36202	-0.0824719	-0.348679
1	1	17	72.0548	13.5502	0.38656	0.357344	0.142837	-0.160222	-0.07389	-0.0242529	0.0276704	-0.111042	-3.7226	-0.0254321	0.0311224
1	1	17	75.4476	21.3431	0.58091	0.1051	0.000127267	0.000414335	-0.150813	0.0188346	-0.0170831	-0.173693	0.54454	0.0002376	-4.25472e-07
1	1	17	79.4507	50.102	0.484418	0.243701	0.386275	0.493007	-0.040884	-0.0397378	-0.0405474	-0.0287864	0.036136	0.00356257	-0.000505088
1	1	17	76.4411	15.8327	0.377287	-0.0373011	0.0109365	-0.147489	0.061422	-0.00836325	-0.0543041	-0.100165	4.7688	0.0058067	0.0235342
1	1	17	75.5904	34.7186	0.174412	0.0484979	0.454838	0.248155	-0.055545	-0.00180769	0.0123998	-0.0729031	-1.98256	0.147134	0.106293
1	1	17	73.1835	11.2185	0.0407542	-0.162339	-0.00892351	-0.00262892	0.293094	0.000314521	0.0108554	0.0741798	4.9886	-0.0356619	0.0180818
1	1	17	73.6094	24.2524	0.69045	0.839214	0.054138	-0.24634	-0.181299	0.000310889	-0.0247384	0.072214	-1.10908	-0.0279512	-0.121632
1	1	17	75.2303	13.2849	0.0133763	0.153594	-0.222326	0.0623407	0.33978	0.0137781	-0.0188877	0.0100361	-1.7815	0.0170059	0.0241857
1	1	17	69.3901	37.7864	0.884439	1.40681	0.366106	-0.381085	-0.224991	-0.00756794	0.0585596	-0.0255391	0.94122	-0.0929145	-0.287961
1	1	17	74.9289	11.3432	0.459357	-0.142478	-0.194411	-0.0379209	0.111426	0.0186974	-0.0238544	-0.0282818	0.83348	-0.081278	-0.111295
1	1	17	72.7751	27.4524	0.0658362	0.559405	-0.00694269	-0.263654	0.041412	0.00357804	0.00197745	-0.179949	-1.7598	0.106001	0.169741
1	1	17	74.7591	4.81137	0.136563	-0.166497	-0.00633142	0.0021922	0.120792	0.0175432	-0.0126142	0.03452	0.41408	-0.013496	0.0868881
1	1	17	69.3482	32.1714	0.0662493	1.21541	0.00950922	-0.442458	0.039534	-0.0402312	0.0302935	0.0373556	-1.43992	-0.100058	0.18697
1	1	17	75.2255	5.56049	0.683642	0.0602976	-0.0791384	0.038256	-0.139902	0.00577883	-0.00649615	-0.0026707	-0.11831	0.0259154	-0.0634431
1	1	17	76.3726	17.7152	1.01496	-0.0625328	0.00168822	0.185938	-0.278526	0.00359211	-0.000981598	-0.0447764	-2.4434	0.136685	-0.177615
1	1	17	73.8937	22.853	0.419542	0.31833	0.00135289	-0.104772	-0.0116748	-0.00105435	0.00456051	0.166351	-2.0892	0.0317612	-0.0100986
1	1	17	73.3937	31.9638	0.415231	-0.125221	0.28849	0.288382	-0.276789	0.0239758	0.0438693	0.132167	1.4806	0.131341	0.13241
1	1	17	73.5837	24.1409	0.435469	-0.0358474	-0.314711	0.0574968	-0.121824	-0.00818598	0.00342544	-0.0748713	-0.06268	-0.0789954	0.0903152
1	1	17	84.2488	37.8707	1.10881	-0.0570922	0.303126	0.0707789	-0.03129	-0.050246	-0.101449	0.0776263	2.797	0.225482	-0.162097
1	1	17	70.8294	35.1753	0.015292	0.628766	0.0879425	-0.392447	0.34995	-0.0143985	0.0132948	0.0980488	-0.74216	-0.036476	-0.0567101
1	1	17	72.6638	20.2536	0.376893	0.0613788	0.00746912	-0.0551616	0.132921	0.000456583	0.0233628	0.148	0.34552	-0.0333782	-0.0885094
1	1	17	74.8879	16.5439	0.273889	-0.15959	-0.138239	-0.0547175	0.072048	0.0161486	-0.0158341	-0.120995	3.6096	0.0300239	0.0413544
1	1	17	73.1931	49.7944	1.41004	1.36168	-0.651226	-0.276797	-0.72522	-0.0041855	0.00902903	-0.139766	-0.29014	-0.00684599	-0.136082
1	1	17	77.2192	42.691	1.1601	-0.0433596	0.158186	0.312494	-0.37434	-0.0109044	-0.0118799	0.30382	-1.20212	0.0599509	-0.196874
1	1	17	74.4554	24.6857	0.803646	-0.0334152	0.0238244	0.0120648	0.0046341	0.0403089	-0.0246491	0.223393	0.26062	-0.268313	-0.274624
1	1	17	70.3062	36.3995	0.721762	1.65158	-0.165358	-0.359163	-0.31005	-0.0297442	0.0367515	-0.0334742	2.1034	0.071204	0.064022
1	1	17	72.9625	26.3627	0.271971	0.590462	-0.193861	-0.196584	0.043818	0.0033991	0.0058664	0.161171	-1.89368	0.0260745	0.0530348
1	1	17	74.7691	21.1317	0.45694	-0.0458597	-0.180325	0.0627344	0.0263565	-0.0107837	-0.0062918	0.18249	1.00692	-0.0284268	-0.0224359
1	1	17	73.3631	11.439	0.316006	0.00258803	0.129661	0.0200689	0.183975	-0.0111625	0.0316272	0.0457001	-1.87946	0.175975	-0.100155
1	1	17	70.1188	37.2997	0.408419	1.49838	0.141651	-0.45105	-0.129594	-0.0252876	0.0132136	-0.135221	4.739	-0.0441486	0.0168252
1	1	17	74.7905	15.8068	0.496167	0.210159	0.0270978	0.0773031	-0.289632	-3.94255e-07	0.000261448	0.131055	0.039988	0.100709	0.153777
1	1	17	67.1396	11.4516	-0.0771398	0.211272	0.0902253	-0.135797	0.44649	0.0361991	0.142004	0.0500909	-1.94924	-0.0245939	-0.00993819
1	1	17	74.2245	21.8528	-0.110433	0.461703	0.108186	0.0808516	0.5583	0.00186397	0.000661628	-0.178947	1.89862	0.016852	0.00466451
1	1	17	75.5041	24.7931	0.50109	0.402188	0.0738294	0.230896	0.287928	-0.00108569	0.00731201	-0.0958142	1.00212	0.120424	-0.265331
1	1	17	77.9091	29.4935	0.975988	0.00925894	-0.0176804	0.218165	-0.081192	-0.036186	-0.0328499	0.0670767	3.3664	0.183244	-0.185351
1	1	17	73.1568	12.2748	-0.121334	0.577974	-0.000681651	0.100918	0.66567	0.0157638	0.00387372	-0.0595789	1.15674	-0.285803	-0.14645
1	1	17	69.2574	46.9577	0.719078	2.17899	-0.224347	-0.62475	-0.260472	0.0462796	0.07368	0.113726	-0.36552	0.173193	-0.0379141
1	1	17	72.654	28.2122	0.644304	0.99019	-0.049287	-0.279037	-0.32331	0.0168679	0.00662154	-0.163907	-1.22614	-0.0234695	0.0511331
1	1	17	74.8394	33.2418	0.506005	0.195717	0.082425	0.305858	0.0236865	-0.0430208	0.00973271	0.209405	-0.2798	0.133953	-0.06071
1	1	17	75.3349	15.4215	0.0246832	0.365485	0.0629696	0.116572	0.31191	-0.00934557	-0.0198717	-0.0423525	1.9664	-0.00966181	0.0463762
1	1	17	73.823	20.3352	0.621179	0.114599	-0.299172	0.0708215	-0.206973	-0.00652735	0.00833686	-0.018552	1.58982	-0.0443538	0.0378986
1	1	17	69.9701	8.36193	0.241393	0.287673	-0.101696	0.0613351	0.63819	-0.00757226	0.0562155	0.0302684	0.9358	-0.047493	0.199423
1	1	17	74.5079	30.4326	0.263924	0.078634	0.525374	-0.0154037	0.172545	-0.0336108	0.00116303	-0.0232495	-2.4774	-0.0655063	-0.165846
1	1	17	75.5527	19.6869	0.23553	0.408832	-0.0731485	0.173034	0.30651	0.0397897	-0.0150724	-0.0626919	-0.55718	-0.0426141	-0.100707
1	1	17	74.425	6.53149	0.639576	0.126119	-0.0178856	-0.00395103	-0.059886	-0.0251944	-0.000577583	0.0376745	0.94942	0.0884906	-0.0883794
1	1	17	79.3681	17.2978	1.03012	0.419876	0.210425	-0.0674514	-0.152253	0.0100664	-0.0892519	-0.0822677	0.49002	-0.0916575	-0.218038
1	1	17	77.3153	59.4958	0.641474	-0.0437356	0.10828	0.276294	0.137028	-0.00489298	-0.0391772	-0.376513	1.84666	-0.231097	-0.203946
1	1	17	73.9734	4.1712	-0.164956	0.321532	-0.00167371	-0.00753444	0.54873	0.00401753	-0.0182862	-0.00959242	1.16928	-0.189909	-0.0156656
1	1	17	77.3414	17.7167	0.355552	0.139309	0.022792	-0.039793	-0.075798	0.0140099	-0.0494966	-0.147707	-0.84362	0.191707	0.077341
1	1	17	75.5559	33.3658	0.385736	-0.145518	0.314279	0.265276	-0.285192	0.0030442	0.00029276	-0.164665	-0.73266	0.10025	0.162949
1	1	17	74.0245	4.37481	0.205369	-0.128667	0.00928154	0.00259954	0.103425	0.021224	-0.00222781	-0.00458186	0.97928	-0.0702558	0.0481956
1	1	17	73.9895	13.228	0.31551	0.516053	0.100249	-0.091479	-0.097686	-0.00696025	-0.0128735	-0.0693466	-5.8802	4.90209e-05	0.086688
1	1	17	73.5025	16.4341	-0.0127226	0.153493	0.0825299	-0.194153	0.283314	-0.000904364	-0.00140293	-0.0536792	0.23614	0.0860505	0.0434099
1	1	17	74.2627	13.2895	-0.0881144	0.152061	0.184648	0.0472091	0.51417	-0.043701	-0.0241501	-0.0555765	-1.69968	-0.281072	0.00519271
1	1	17	68.9041	10.6541	0.157328	-0.11242	-0.000321839	0.000214374	0.248403	0.0671518	0.07421	0.0774773	-0.38572	-0.165048	-0.051299
1	1	17	74.7219	14.6133	0.734615	0.409929	-0.0655358	-0.04706	-0.094125	0.025974	-0.0369893	0.071652	-2.9424	-0.196877	-0.177949
1	1	17	75.7299	11.7482	0.706376	0.0739571	-0.128229	0.0681465	-0.187044	-0.00789821	-0.0169182	-0.0449291	-1.0603	0.0125493	-0.0268501
1	1	17	71.6148	29.134	-0.128769	0.414217	0.0246385	-0.329049	0.41352	0.0101968	0.0167493	0.100754	-1.5833	0.0298026	0.0790806
1	1	17	76.2807	41.6709	0.322717	0.441935	-0.261017	0.370646	-0.097494	0.0254741	-0.0222051	-0.128147	-0.149638	-0.0083747	0.134938
1	1	17	73.096	24.4239	-0.0663611	0.0702088	-0.253091	0.0377498	0.183156	0.00396143	0.00189063	-0.122955	-1.8581	-0.0453025	0.189881
1	1	17	74.8268	16.9528	-0.118165	0.440164	-0.111694	0.217587	0.235326	0.00492798	-0.000362148	0.0350576	-1.20426	0.153873	0.177988
1	1	17	71.8503	18.4767	0.188631	-0.0346946	-0.162801	-0.189396	0.48729	0.00813048	-0.0116158	0.0414961	0.12882	-0.0982335	0.23276
1	1	17	73.2746	11.1061	0.626813	0.393269	-0.0774449	-0.0401831	-0.242409	-0.00694893	0.0154315	0.0804522	-1.5863	0.000922065	0.0382589
1	1	17	73.1052	19.8906	0.416337	0.347268	-0.0164718	-0.0403969	0.099495	0.00716715	0.0565339	-0.077068	2.7148	0.394523	-0.0863402
1	1	17	69.365	24.2964	0.548787	0.87192	-0.0201782	-0.247922	-0.103935	-0.0190955	0.0722204	-0.0716582	-0.174904	-0.19185	-0.0346153
1	1	17	72.7811	13.167	0.186624	0.000803348	-0.008328	-0.0159928	0.064332	-0.056046	-0.00278531	-0.11604	0.027996	0.00879509	0.127399
1	1	17	74.5472	33.3148	0.770844	-0.16337	0.328497	0.305752	-0.112563	0.0212899	0.0102537	-0.00309525	-0.157236	-0.199492	-0.193443
1	1	17	75.0926	33.6585	0.166492	0.280934	0.334706	0.119979	0.33096	-0.00765197	-0.00521962	0.200071	1.20948	-0.000998413	-0.120378
1	1	17	76.0863	17.3239	0.281553	-0.130344	-0.0311576	0.0723436	0.0126945	0.00824617	-0.0364499	-0.129406	-1.62986	-0.00551379	0.0774941
1	1	17	74.5577	28.9017	0.701956	0.340595	0.180312	0.00631587	-0.212394	0.000720327	-0.00241524	-0.260168	1.09214	-0.0451414	-0.0659723
1	1	17	75.2207	7.71509	0.876537	0.290321	-0.104105	0.0153339	-0.30411	0.0237751	-0.0184515	-0.0185825	-0.40976	-0.112825	-0.0969698
1	1	17	76.8301	19.6245	0.303208	0.0939919	0.0685286	0.122358	0.034413	0.00646998	-0.0520434	0.0659539	1.32604	-0.0942381	0.0692263
1	1	17	77.4948	51.6238	0.669727	0.0788174	-0.626836	0.414522	-0.18885	-0.0207563	-0.0184107	-0.0270907	0.96588	0.108113	0.0957441
1	1	17	69.2071	44.9475	0.477649	1.9406	0.0179424	-0.631605	-0.161004	-0.00301153	0.0202517	0.0424991	0.24754	0.00122958	-0.000162716
1	1	17	73.5094	6.87469	1.17222	0.907255	0.0622162	0.0301118	-0.80979	-0.00591867	0.0191618	0.00692843	-0.43798	-0.0461892	0.0703596
1	1	17	76.5165	20.236	-0.0721675	0.394385	0.0483705	0.113377	0.47292	0.0102328	-0.0417323	0.157237	-0.571	0.00165731	-0.00902164
1	1	17	74.7597	21.722	-0.117706	0.0895217	0.349059	-0.0744507	0.129042	-0.0621708	-0.0467219	0.0197114	-0.205	-0.0907363	0.258561
1	1	17	74.5243	37.8898	0.0848148	0.615889	-0.00219318	0.375324	0.19326	-0.00266162	-0.000888727	-0.121736	-0.35544	-0.13756	0.0595584
1	1	17	78.1338	38.1139	1.10769	-0.149932	-0.361114	0.306483	-0.30267	-0.0230184	-0.0221067	-0.113974	-1.54544	0.172626	-0.0975462
1	1	17	75.3177	27.2041	0.742388	0.104075	0.213496	0.148868	-0.3426	-0.00492962	-0.00183819	0.169491	-1.8265	0.00702896	0.00159745
1	1	17	71.6268	35.0887	0.589585	0.947602	0.100121	-0.276299	-0.238407	-0.0191772	0.0290967	0.203479	-1.74552	-0.000771814	0.0278473
1	1	17	79.2752	20.0742	0.635415	0.163908	0.164212	0.21659	-0.29451	0.0485973	-0.0878808	0.000443904	-1.3731	-0.111551	0.127698
1	1	17	74.5614	13.1331	0.184452	0.112416	-0.0651825	-0.0457804	0.112629	0.00783153	-0.0247983	0.0883055	-2.2648	-0.0449743	0.0462003
1	1	17	73.748	37.7074	0.724927	-0.0502184	0.11912	0.369693	-0.230037	-0.0259752	0.0255174	-0.167316	0.91156	-0.0973543	-0.0758789
1	1	17	70.4585	35.5304	0.980082	-0.157998	-0.259568	0.169793	-0.42813	0.00318303	0.0727403	-0.136565	-2.0144	0.0187635	-0.125125
1	1	17	75.3671	11.9213	0.279068	0.463962	-0.00192223	-0.000676532	0.58953	-0.0039117	-0.0117077	-0.101841	0.44434	0.359083	0.249581
1	1	17	76.2673	22.2917	0.424948	0.143825	0.311735	-0.0657837	-0.069264	0.0366752	0.00855843	0.12032	-3.8654	0.294369	-0.00429131
1	1	17	73.5993	17.054	0.740497	0.352169	-0.124051	-0.120486	-0.05388	1.53714e-05	-9.08177e-05	0.0739477	-0.43088	-0.0542731	-0.196088
1	1	17	70.9013	5.95954	0.444168	0.0904415	0.0264998	-0.0323523	-0.125709	-0.0412547	0.0480976	-0.0318395	-2.3564	-0.168502	0.0204805
1	1	17	73.0153	48.7533	0.668123	1.22454	0.21297	-0.331291	-0.34491	-0.0435556	-0.00658342	0.259715	-3.8012	0.106227	-0.0113932
1	1	17	74.3375	24.6316	0.159848	0.0369785	0.17731	0.0979056	0.163881	-0.00122216	0.00404951	0.171458	1.66842	-0.00826704	0.024072
1	1	17	73.1354	32.1825	0.226928	0.725624	-0.118604	-0.374204	0.27639	-0.0190771	-0.0364307	-0.0655275	-1.89944	0.183625	-0.114767
1	1	17	75.5013	21.6866	0.32186	0.0392647	-0.320983	0.150207	0.108849	-0.00523996	-0.00409123	0.0468741	1.88946	0.0995144	0.0313444
1	1	17	74.986	32.2082	0.14541	0.112891	0.114168	0.137503	0.198348	0.00785126	0.00698034	0.259691	2.5578	0.104501	0.0166071
1	1	17	74.18	28.4131	0.661195	-0.00532669	-0.339296	0.226372	-0.19035	0.0138106	0.0100897	-0.044482	-0.198082	-0.174744	-0.0417393
1	1	17	74.6206	9.24535	0.600265	0.0320529	-0.076826	0.0656866	-0.183207	0.0127409	0.000432133	-0.0360374	0.029988	-0.0110034	0.00165958
1	1	17	74.3256	16.7633	0.362186	0.384307	-0.0530743	-0.0940143	-0.065784	0.00338615	-0.00346536	0.11764	-1.16464	0.0732598	0.0715312
1	1	17	70.7833	24.3597	0.330268	-0.0834578	0.065804	0.331145	-0.33075	-0.0353717	0.0363816	0.131874	0.65852	-0.0898541	0.247068
1	1	17	69.763	27.832	0.00929765	0.333377	-0.185405	-0.209159	0.60858	-0.0330047	0.0519169	0.0832377	0.97262	0.0741643	0.134564
1	1	17	76.6364	33.9369	0.360018	0.299707	0.321222	-0.00342114	0.30534	-0.0322164	-0.0607584	0.0879328	-4.6026	-0.105261	-0.261101
1	1	17	75.5427	14.0161	0.683565	0.726367	0.0920672	-0.17909	-0.199851	-0.0389106	-0.0436493	-0.0237346	-0.583	0.0898724	-0.0385364
1	1	17	75.7272	17.6794	0.314532	0.0347711	-0.111817	0.122174	-0.0227949	0.0265563	-0.0085218	-0.0856897	2.1392	0.117763	0.0800209
1	1	17	72.7754	26.4561	0.558441	-0.0679076	-0.0886674	0.287382	-0.44646	0.0325348	0.0254698	0.00639112	-2.4568	-0.0102866	0.169622
1	1	17	76.1857	14.4588	0.59319	-0.0669629	-0.133125	0.184936	0.00173694	-0.0127877	-0.0192217	0.0744889	-2.2958	-0.0295284	-0.0806013
1	1	17	70.5012	24.77	1.26528	1.05141	0.0200853	-0.0702782	-0.39405	-0.0224234	0.0620629	-0.019169	3.0054	-0.109989	-0.35166
1	1	17	72.6376	28.4988	0.778217	1.05361	-0.113186	-0.143585	-0.36813	-0.039682	0.00945564	0.196173	0.166976	0.0550038	0.0504491
1	1	17	70.7148	11.369	0.0849737	0.166927	0.121282	0.111661	0.240858	-0.024097	0.0131049	-0.0261805	-0.46266	-0.244402	0.313512
1	1	17	73.4181	32.8806	-0.0693362	-0.0591684	-0.392994	-0.195151	0.78441	-0.0526403	-0.0351444	0.0806806	2.7742	0.00346536	0.000870389
1	1	17	73.5052	26.376	0.465713	0.331473	0.288438	-0.116482	-0.065598	-0.0116505	-0.00829523	0.126755	1.38006	-0.102146	-0.0587449
1	1	17	72.84	18.9833	0.584916	0.239495	0.158707	-0.210523	0.243288	0.0463771	-0.0356528	-0.0608507	0.022602	-0.0998166	-0.349714
1	1	17	72.318	12.1231	0.210261	-0.121126	-0.0372239	-0.064044	0.189948	0.0288213	0.0155839	-0.0819916	-1.43014	-0.21655	-0.0410172
1	1	17	74.2314	8.95829	0.0934728	0.020202	0.10227	0.0436093	0.239661	-0.00482858	-0.00151784	0.0269135	-0.66932	-0.00836967	0.0207086
1	1	17	73.0756	14.3268	-0.132195	-0.150115	-0.209098	0.113528	-0.0192678	0.0554689	-0.00357904	0.144958	-0.76268	0.0697083	0.352065
1	1	17	73.6409	18.852	0.42329	0.391363	-0.155876	-0.184188	0.0219195	0.0127958	-0.00930097	0.0874063	2.9766	-0.00563159	-0.0498892
1	1	17	75.5201	66.4016	0.52035	0.611736	0.0280298	0.725609	-0.102273	-0.0597726	0.0135048	-0.209551	0.80452	0.169031	0.0516006
1	1	17	73.4788	16.5723	1.21734	0.731849	-0.25804	-0.127964	-0.40095	-0.0288881	0.0120563	0.0264028	-4.04	0.0775624	-0.20929
1	1	17	74.0718	15.6849	0.204549	0.0729507	-0.0400458	0.105757	0.145296	-0.0174442	-0.00205021	-0.0949126	-0.35518	-0.133764	0.0269307
1	1	17	71.5233	45.0117	-0.106383	1.10138	-0.298313	0.410023	0.227955	0.0683371	0.0532833	0.0244652	-3.1476	-0.0804225	0.0439498
1	1	17	74.3894	5.27253	0.164239	-0.0340737	-0.0264662	0.00860949	0.215406	0.02176	-0.000340466	-0.00302415	-3.7932	-0.00316752	0.000479472
1	1	17	74.517	37.6896	0.610803	0.205157	0.190202	0.441165	-0.212511	-0.0189729	0.0122811	0.114855	0.39698	-0.121349	-0.0174716
1	1	17	76.3067	10.2099	0.357628	0.131678	-0.0129437	0.0284642	-0.043398	0.0326291	-0.0335355	0.0976566	-2.1552	0.0835517	0.0522535
1	1	17	77.3115	29.1501	0.72725	0.250683	0.0829144	-0.0762886	-0.055668	0.0371747	-0.0199379	0.220999	0.409	0.307205	-0.206037
1	1	17	72.1947	24.8863	0.483326	-0.129322	0.43444	0.0709185	0.091872	0.0486786	0.0320372	-0.0535692	-3.3936	-0.110767	-0.157795
1	1	17	75.6154	28.0636	0.899675	-0.111844	-0.0238778	0.329165	-0.44982	0.00204465	0.00794886	0.145765	-1.0683	0.0615068	0.00759507
1	1	17	74.2038	34.347	0.596902	0.607582	-0.274406	-0.175744	-0.201273	0.0273133	-0.0347117	-0.174084	-2.1676	-0.0982671	-0.0323082
1	1	17	73.0407	3.53482	-0.15973	0.09659	0.00258536	0.0130942	0.37155	-0.0111041	0.00527215	-0.0233082	1.0735	-0.0396943	0.102623
1	1	17	77.5621	7.88724	1.00074	0.473237	0.00400408	-0.0042666	-0.54015	0.00475979	-0.0469211	0.00167927	1.51118	0.105013	0.0169636
1	1	17	72.852	18.7101	0.390216	0.147459	0.175533	-0.00833872	0.0044058	0.00644779	0.0323091	0.0952901	0.99604	0.017152	-0.0282438
1	1	17	76.3801	35.1727	0.298393	0.0625076	0.445922	0.216409	0.107535	0.0147704	-0.0172632	0.10435	-1.7627	-0.0281209	-0.03488
1	1	17	74.5416	30.0945	0.401462	-0.0436843	0.222188	-0.153265	0.5355	0.0396704	-0.0404355	-0.23219	-3.3858	0.15292	0.272918
1	1	17	71.5854	30.8621	0.511183	0.536387	-0.241584	-0.262516	0.035976	0.111698	-0.0147708	-0.0459102	-1.5724	-0.156684	-0.187723
1	1	17	73.1718	34.983	0.509961	-0.16329	0.113821	0.336058	-0.35946	-0.0171259	0.0420047	0.234646	0.12175	0.264418	0.161544
1	1	17	72.0966	16.4987	0.993355	0.991731	0.150558	-0.140975	-0.39306	0.0200483	0.0161249	-0.0888369	2.1846	-0.3303	-0.161298
1	1	17	75.3694	24.1243	0.567449	0.214165	0.0299181	0.307126	-0.0104859	-0.0106711	0.00572669	0.0673858	2.0972	0.0263763	-0.0857469
1	1	17	73.8137	10.5445	0.546629	0.0854377	0.0232181	0.114395	-0.202335	0.0118171	0.0224054	0.0792036	1.47266	0.0377374	0.0409245
1	1	17	72.3585	6.47974	-0.0845196	0.0884868	0.0172819	0.014306	-0.072447	-0.0023705	-0.00113326	0.0505112	0.18753	0.147269	0.449974
1	1	17	72.0049	24.9872	0.492183	0.724708	0.272208	-0.26632	0.0122712	-0.0146703	0.00960298	-0.142478	1.7058	-0.0317858	-0.157419
1	1	17	79.3509	15.9268	0.689517	-0.0045315	0.00902305	-0.000286682	-0.203931	0.0158123	-0.0773824	0.0762629	1.7374	0.0835716	0.0374279
1	1	17	69.1345	24.8332	0.57196	-0.11353	0.090123	-0.0485327	-0.182301	-0.0120978	0.0836839	0.197835	-3.2106	-0.0229306	-0.0356335
1	1	17	73.7522	19.728	0.00165406	0.263195	0.00517651	-0.0840477	0.61455	-0.0248003	-0.0287417	0.16607	2.491	-0.0850565	0.0564241
1	1	17	74.491	8.42831	0.360661	0.0486273	-0.0162947	0.0455926	-0.104394	0.000228946	-0.00112474	0.074919	-1.90328	0.0554245	0.104599
1	1	17	76.3699	15.9125	0.259306	0.34021	-0.0710173	0.137494	0.34158	-0.031448	-0.0350733	-0.0172582	0.33428	0.0646404	-0.0852755
1	1	17	72.1859	21.4677	0.348712	0.442727	0.226704	-0.135171	-0.065544	0.0552755	0.0360116	0.0713772	-0.70794	0.0178776	0.0538394
1	1	17	75.129	17.2601	0.451942	0.248468	0.052662	0.155791	0.211002	0.0535093	-0.00518535	-0.0518136	-2.9138	-0.0319538	-0.196355
1	1	17	75.2295	18.0172	0.477078	0.546457	0.0856565	-0.105024	-0.090423	-0.00372067	-0.0347314	0.0642117	-2.7188	0.0286445	-0.0247777
1	1	17	70.6774	24.4355	0.820101	1.32748	-0.111241	-0.172281	-0.46359	0.118221	0.0378371	-0.11005	2.029	0.0718759	0.065497
1	1	17	73.7335	50.2213	0.514418	0.113061	-0.107886	0.430446	-0.38826	-0.000460559	0.001558	-0.233082	2.8582	-0.132766	0.187689
1	1	17	74.2756	18.1439	0.296742	-0.0816492	-0.0981134	-0.0285825	0.215115	0.00845579	-0.00554492	0.149711	-2.9632	-0.0136113	-0.0811464
1	1	17	73.5509	21.8371	0.382841	0.325711	-0.177568	-0.141154	-0.055884	0.00766439	0.00207339	-0.102961	-2.626	0.0152964	0.0475754
1	1	17	75.26	12.9576	0.538487	-0.0657654	0.183097	-0.00947075	0.146832	-0.00993123	-0.0354178	0.0320435	-0.2561	-0.152082	-0.217871
1	1	17	76.348	56.8237	0.843601	0.084945	0.321561	0.24	-0.43167	0.0720645	-0.00831138	0.291004	4.8964	0.0283376	0.0423641
1	1	17	73.4651	10.4114	0.600157	-0.113611	-0.0694268	0.0281563	0.182421	-0.0350827	0.0038609	0.0361095	2.1902	-0.0870261	-0.245321
1	1	17	72.4474	15.7618	0.583228	0.215086	0.0671921	0.124895	-0.51315	0.0449941	0.0338356	-0.0446054	-1.4985	0.0445212	0.204264
1	1	17	75.4156	16.8303	0.924146	0.115277	0.130235	0.114056	-0.181302	-0.020861	-0.0194656	0.0947489	-2.253	-0.223622	-0.233459
1	1	17	74.8358	8.46301	0.246354	0.0715765	-0.150202	0.0544013	0.219972	0.0158869	-0.00497008	0.00566455	-0.033006	-0.0122386	-0.0467506
1	1	17	75.263	31.8231	0.466395	-0.0947255	-0.296474	0.170008	-0.222744	-0.001076	-8.12008e-05	-0.141	1.80126	0.21079	0.161983
1	1	17	74.2564	21.453	0.23161	-0.0348018	-0.126093	0.0718643	0.071427	-0.0175106	-6.32025e-05	-0.161818	-4.4214	0.0762498	0.0885141
1	1	17	68.1716	50.0572	0.140305	1.71398	-0.215021	-0.623167	0.151401	0.0116717	0.0437866	-0.115766	1.33844	-0.13919	0.0353792
1	1	17	75.3922	21.7616	0.610192	-0.0350934	-0.00626184	0.0526086	-0.0981	-0.00365269	-0.009389	-0.172007	-0.66102	0.0320007	-0.0524272
1	1	17	74.82	19.1941	0.930224	0.676287	0.161974	-0.0334531	-0.49893	0.0118841	-0.000512177	-0.162466	-3.4502	0.00304594	-0.00513567
1	1	17	72.1032	16.341	-0.145987	0.163265	0.135667	-0.179655	0.270003	-0.0107983	0.0129458	0.00928149	-1.6836	-0.0359752	0.136286
1	1	17	74.0157	16.3616	-0.0194545	0.761631	0.0869196	0.126033	0.70104	-0.0491352	-0.0130636	-0.0794467	1.56454	0.00556971	-0.00109952
1	1	17	71.9596	19.5889	0.521419	0.846021	-0.0133865	-0.233998	-0.256227	-0.00163079	0.00905482	0.0465687	-3.2942	-0.206597	0.0746214
1	1	17	71.3137	36.1061	0.368771	0.569435	-0.316515	-0.166937	-0.182952	0.0729811	0.0477397	-0.194414	0.5044	0.0719852	0.12049
1	1	17	77.5116	13.7273	0.707356	0.319861	0.0281778	-0.0714376	-0.295698	0.0121449	-0.067446	-0.096827	1.25164	-0.0404881	0.0419226
1	1	17	72.0593	38.492	0.982766	1.34461	-0.0541419	-0.253062	-0.53454	-0.0298471	0.0219225	0.262452	-2.0846	0.0267547	0.0140124
1	1	17	79.1223	29.7452	0.248947	1.12284	0.0666967	-0.307305	-0.064188	0.0326593	-0.100333	-0.00882322	-1.69428	0.31894	0.0742991
1	1	17	73.7992	28.5851	0.885603	0.172131	0.00608797	0.193722	-0.51387	-0.00662022	0.0158221	-0.168135	-1.08802	-0.074719	0.048372
1	1	17	75.7506	18.269	0.475798	0.345543	0.0857953	-0.0063239	-0.106419	0.0148942	-0.0444852	-0.159265	-2.3952	-0.0886856	0.00382495
1	1	17	75.9786	36.499	0.359325	0.541265	-0.256096	0.39904	0.284727	-0.0123446	0.00214728	0.204738	1.70296	-0.0024703	-0.122463
1	1	17	73.3917	13.8181	0.440428	-0.0328458	-0.0269684	0.0935275	-0.151563	0.012993	0.00668003	-0.0785744	-0.125548	-0.167021	0.0731376
1	1	17	77.5212	55.4385	1.08389	-0.0243711	-0.752886	0.331858	-0.43755	0.00859055	-0.00969791	-0.118986	-0.76522	0.318829	-0.0210044
1	1	17	72.7117	25.4207	-0.0861801	0.0870874	-0.0403332	-0.118752	0.231546	-0.00610452	-0.00450117	0.197102	1.8498	-0.104308	0.13578
1	1	17	69.1941	20.4899	-0.0963506	0.246544	-0.315524	0.153224	0.236163	0.0454987	0.0895395	-0.00565527	-0.155786	-0.0544242	0.139104
1	1	17	70.9573	35.8122	0.526273	0.78166	-0.317117	-0.108763	0.0175266	-0.078973	0.0156829	0.11759	2.3112	-0.114194	0.0255894
1	1	17	72.3809	5.28172	0.0440565	0.194034	0.14434	-0.0974914	-0.063417	-0.036702	-0.0246287	0.00300045	2.3538	-0.298512	0.242186
1	1	17	71.1479	44.9025	0.047762	1.4726	-0.160314	-0.500555	0.202227	0.0053346	-0.0312494	0.12877	-4.486	0.0281309	-0.00863387
1	1	17	71.3018	29.2106	0.243029	0.937342	-0.103419	-0.136987	0.147576	0.03832	0.0458614	-0.0965986	5.8686	0.00491451	-0.0181525
1	1	17	71.2169	24.5112	0.294767	0.54961	-0.0263643	0.138089	0.180615	-0.0337521	0.0571003	0.135417	5.9274	0.0411673	-0.0126874
1	1	17	74.3867	31.4539	0.0106749	0.855529	-0.189911	0.374376	0.37206	-0.00268975	0.0131484	0.0969309	-2.136	-0.00916919	0.0100832
1	1	17	74.046	29.6094	0.0409287	0.943049	0.177739	0.291378	0.5766	0.0156136	0.0110064	0.123175	-0.37652	-0.000864258	0.0707167
1	1	17	77.3871	29.1624	0.79355	0.0577793	0.0772682	0.125576	-0.299058	0.0446512	-0.0387611	-0.147671	1.32602	0.00679799	-0.0134808
1	1	17	72.6116	12.519	0.222411	0.231148	-0.0523456	-0.106689	0.0265905	0.00835167	0.00280821	-0.0736813	0.27064	-0.213376	0.080115
1	1	17	74.2974	21.6418	0.174911	0.0570762	0.226274	-0.164985	0.165489	-0.0600834	-0.0397925	0.141953	2.4582	-0.0853524	0.0524997
1	1	17	72.3036	14.0509	0.0832095	0.496192	-0.00752105	0.120999	0.36225	0.00323948	0.0331472	0.0714517	-2.8276	-0.0683765	-0.0718893
1	1	17	73.3342	20.1275	0.540398	-0.0251274	0.0590255	0.228696	-0.165582	0.0920169	0.0153547	0.0564488	-1.07068	-0.0341802	0.00215367
1	1	17	75.9584	49.7782	0.990672	0.634358	-0.560867	-0.113418	-0.32412	0.0208025	-0.0401543	-0.211701	-3.6526	-0.0778089	-0.17737
1	1	17	73.3702	14.8236	0.0874808	0.29455	0.0276868	0.183178	0.185196	0.0616974	-0.00268233	0.0223015	-2.8248	-0.204134	0.0599677
1	1	17	73.6066	13.1523	1.2505	1.31619	0.0181244	-0.136399	-0.84219	0.00186509	-7.27515e-05	0.0256649	-3.5622	-0.168608	0.0284889
1	1	17	75.355	36.7784	0.30108	0.244814	0.338825	0.272518	0.087147	0.0185074	-0.0038333	0.165447	-0.096778	-0.0921767	-0.0180847
1	1	17	72.7562	12.0035	0.391865	-0.0915461	0.115933	0.0244738	-0.058974	-0.0158964	0.0413831	0.0532112	-2.0692	0.20446	0.0256283
1	1	17	69.2368	22.8975	-0.163198	0.336752	-0.123976	-0.167189	0.33111	0.0383889	0.0561492	-0.102799	1.04974	-0.214273	0.138135
1	1	17	73.5051	10.3656	1.10032	0.073317	-0.129978	-0.0575799	0.0194604	-0.0226617	-0.00117282	-0.0304797	-1.40978	-0.00428009	-0.488301
1	1	17	74.1263	34.5151	0.787673	0.387626	-0.0637449	-0.109089	-0.224313	-0.000589825	-0.00127196	-0.285995	1.1542	0.00341613	-0.0908758
1	1	17	74.0809	33.424	0.545895	0.0220172	0.107443	0.0195461	-0.044076	-0.0178553	-0.00412529	0.268048	-2.4642	-0.182747	-0.100212
1	1	17	71.307	11.3277	0.234247	0.0399449	0.0172515	0.00129966	0.184845	0.0351139	0.0413888	-0.085515	1.62298	-0.157616	-0.0520953
1	1	17	72.4618	35.0762	0.197197	0.120646	-0.0885233	-0.248748	0.55614	0.0621208	-0.0550415	0.249257	-0.86002	-0.219204	0.169118
1	1	17	73.4229	8.44734	-0.121532	0.13714	-0.0291323	-0.0528301	0.51342	-0.00155941	0.000533521	-0.0539186	2.3794	-0.0128469	0.0382587
1	1	17	74.464	39.0526	0.0935214	0.780044	-0.194203	-0.305866	0.33291	-0.0168084	-0.0672329	0.188281	-1.87452	-0.0561762	-0.049809
1	1	17	75.7589	47.7125	0.565188	0.564672	-0.129885	0.537366	-0.064839	0.00473065	0.00875624	-0.027693	-2.22	-0.0175224	-0.0587861
1	1	17	69.0516	26.496	0.0490328	0.261714	0.0887481	-0.239519	0.37305	-0.0230683	0.0832031	-0.207193	-0.60178	-0.127235	-0.0552779
1	1	17	72.8165	17.6758	0.586232	0.17809	0.0159827	0.0321504	-0.040248	-0.0496962	0.00840495	0.129027	3.3966	-0.0752355	-0.0651784
1	1	17	71.1822	18.87	0.0204809	-0.0386096	0.0390991	-0.0374327	0.36264	-0.0205397	0.048762	0.114815	1.30072	-0.00442734	-0.000253641
1	1	17	73.9289	24.5754	0.519517	0.447602	0.159134	-0.0674139	-0.200442	-0.0342231	-0.00834748	0.177652	1.59434	0.0769345	0.0606306
1	1	17	76.0798	7.97803	0.433974	-0.115777	0.0151912	0.0971778	-0.0242715	-0.00784624	0.0143726	-0.0244065	-0.49804	0.437075	0.0178549
1	1	17	74.0619	11.9962	0.935196	0.64425	0.0308602	-0.0181266	-0.48225	-0.0270244	-0.00064152	0.0704022	-2.926	-0.0746258	-0.0178288
1	1	17	72.4764	23.5677	0.209793	0.408784	-0.109206	-0.266294	0.19467	0.0206625	-0.0206976	0.0337906	-0.36044	-0.172281	-0.0698061
1	1	17	78.0418	14.944	0.180686	0.282154	-0.0597785	0.111223	0.35118	0.028194	-0.065102	-0.0422682	-0.42766	0.00484236	-0.0468122
1	1	17	78.5832	51.6088	1.05275	-0.0323312	-0.125097	0.494698	-0.45726	0.0023086	-0.0263949	-0.164799	-1.10222	0.00619424	-0.0189021
1	1	17	73.6329	24.1827	0.155834	0.142448	0.278869	-0.0906487	0.170868	0.00824947	0.00903921	-0.219264	-0.45844	0.0135274	0.00166096
1	1	17	76.7985	13.6402	0.67173	0.0949459	0.158967	-0.0589241	-0.093192	0.0125134	-0.0516999	-0.0180865	1.87276	-0.0226575	-0.0908596
1	1	17	70.5226	32.8195	0.321093	0.619439	0.0403237	-0.0733977	-0.152301	0.0712761	0.0272148	0.194573	2.8268	-0.179361	0.172311
1	1	17	73.7746	11.0962	0.353909	0.233771	-0.0237134	-0.0979463	-0.0030141	-0.0265728	-0.0113823	0.0539333	2.8852	0.038022	0.0502252
1	1	17	75.0428	17.995	-0.0448846	0.552477	-0.232665	0.138348	0.53445	-0.029352	-0.0235897	-0.000647639	-0.3814	-0.110025	-0.0295573
1	1	17	72.3888	21.8914	0.745455	-0.0360496	0.0378256	0.0568921	0.14862	-0.0234649	0.0278012	0.182429	-0.5865	-0.148072	-0.397859
1	1	17	73.2694	31.334	0.704974	0.781013	-0.172561	-0.274862	0.042444	-0.00390116	-0.000731402	0.147035	-1.63702	0.224942	-0.238771
1	1	17	73.2753	7.76075	0.118793	-0.0212947	0.116962	0.0260989	0.254184	0.0155242	0.00322101	0.00728909	-1.9876	-0.220047	-0.0113508
1	1	17	74.8378	19.4924	0.522309	0.213753	0.0465853	0.287976	0.071919	-0.0181668	0.0192002	0.0385822	2.3268	0.154926	-0.123665
1	1	17	72.1899	20.5565	0.543225	0.82636	0.112177	-0.25333	-0.181341	-0.000737312	0.0188413	-0.106584	-1.35016	-0.0306895	0.0186808
1	1	17	72.4816	9.29575	0.275302	0.0297973	0.00143378	-0.00134176	-0.067707	-0.00719302	0.0114886	-0.0776459	-3.648	-0.178705	0.114278
1	1	17	71.4331	16.5163	0.472856	0.473698	-0.20334	0.042723	-0.45219	-0.0253164	0.00509034	0.0552882	2.791	-0.386502	0.254267
1	1	17	72.5601	28.187	0.495509	0.204807	-0.136481	-0.113479	0.038883	-0.0411302	0.0075037	-0.16392	2.4528	-0.0336163	-0.0593465
1	1	17	72.4791	18.1477	0.388125	0.531876	0.189101	-0.18208	0.0089754	0.0440448	-0.00476037	-0.0441375	0.76664	-0.20406	-0.0268568
1	1	17	73.4644	20.4754	0.447512	0.638997	0.272754	-0.132581	-0.191445	-0.00708301	-0.00800464	-0.18723	1.40034	-0.104719	0.044887
1	1	17	71.0259	19.4048	0.349113	0.652838	-0.00668252	-0.151082	-0.038748	-0.00429856	0.0511838	-0.0684768	0.95786	0.0398019	0.0720719
1	1	17	75.3942	14.7072	0.468548	-0.139184	-0.06098	0.0157653	0.0215919	0.000463309	2.06487e-05	-0.109423	0.4691	0.205723	-0.0317558
1	1	17	74.8174	19.6129	0.140123	0.0221857	0.0995765	-0.0291163	-0.0095145	0.00309264	-0.00641869	-0.179118	0.37478	0.129585	0.164665
1	1	17	74.849	23.8409	0.763593	0.794325	0.00492864	0.0294114	-0.44271	-0.00345919	0.0532211	0.215978	-0.48792	0.715569	0.0884887
1	1	17	69.8077	24.7781	0.0743036	0.36845	0.105636	-0.182301	0.42768	-0.0446054	0.0281211	0.102162	2.7114	-0.064706	0.230427
1	1	17	70.2987	15.0191	0.174961	-0.118848	0.217218	-0.158309	0.42291	0.0295866	0.0439648	-0.0669203	-1.68722	-0.192406	-0.212656
1	1	17	73.5707	17.8097	0.71576	0.295121	0.118993	-0.182296	0.062391	0.0113101	0.00322459	-0.033589	-0.6749	0.146597	-0.304821
1	1	17	73.3766	16.2015	0.0777938	-0.036064	-0.213887	-0.0397909	0.34758	-0.0146479	-0.00191852	0.0270015	3.1796	-0.13148	-0.0208599
1	1	17	71.3104	25.7725	-0.00294508	-0.0351241	-0.0171386	-0.0398313	0.3387	-0.0643463	0.0137498	0.196503	1.8868	-0.161612	0.0517205
1	1	17	76.2527	27.3037	0.579755	0.0366499	0.244123	0.255489	-0.078126	0.0048627	-0.00199543	0.0304467	-0.122384	0.0731255	-0.0687342
1	1	17	77.6168	37.8613	0.575956	-0.0516976	0.36477	0.356903	-0.42531	-0.00954714	-0.0413604	-0.0303136	-0.7741	-0.0287148	0.162567
1	1	17	74.5256	17.599	-0.135865	0.315583	0.23801	-0.0210735	0.66696	0.0157281	-0.000380542	-0.0471124	2.0204	0.077493	-0.115293
1	1	17	73.898	17.803	0.0389416	0.00281507	-0.12029	-0.190312	0.38631	0.00574206	-0.0189012	0.0487202	0.60796	0.0375176	-0.0602756
1	1	17	72.4656	21.216	0.0962326	0.180411	-0.322936	0.166234	0.54312	-0.00878875	0.0528435	0.020172	2.4654	0.265628	-0.138269
1	1	17	73.7231	9.40433	0.585946	-0.0775681	-0.0188555	0.128715	-0.18609	0.0135459	0.0190175	0.0264163	-0.48876	-0.012078	0.000837628
1	1	17	74.5487	7.57758	-0.152092	-0.157635	-0.00508017	-0.0168384	0.31857	-0.0152263	-0.0284155	-0.0487043	-3.018	0.0579357	0.120196
1	1	17	70.0912	22.9303	0.400707	0.246068	-0.0546172	-0.270447	0.50247	0.00402442	-0.0123872	-0.0494178	-2.3472	-0.201581	0.334588
1	1	17	73.2238	37.1522	0.414995	0.0571972	-0.457832	0.0747267	-0.052644	0.0568602	0.0411478	0.0253069	-4.3792	0.0372041	-0.077596
1	1	17	70.5856	42.1527	0.0726892	0.891584	-0.441592	-0.45862	0.48738	0.00719065	-0.0181	0.163052	0.095366	-0.118108	0.131549
1	1	17	72.5757	24.8191	0.0523851	0.522557	0.0162637	-0.286341	0.210999	-0.000363286	-0.000320097	0.0544672	-1.1555	0.0159996	0.0441185
1	1	17	74.9687	38.4546	1.09493	-0.134338	-0.146355	0.294196	-0.36045	-0.00797738	0.0159602	-0.161439	-1.89376	-0.0134463	-0.175648
1	1	17	75.2471	35.149	0.605422	0.387108	-0.264277	0.293219	0.081201	0.012855	0.013741	-0.122185	0.54178	0.0618902	-0.171551
1	1	17	73.0131	27.6097	0.335908	0.177182	0.269803	0.234882	0.119994	-0.00869684	0.0176275	0.133132	0.143418	-0.363054	-0.116211
1	1	17	73.2771	10.2373	0.641914	0.154196	-0.125257	0.0744918	-0.256917	3.13347e-05	0.0231957	-0.0164262	0.222	-0.0118974	0.0300548
1	1	17	72.7942	18.5681	0.0120957	0.118192	0.0846254	-0.0446368	0.47751	0.0363719	0.0093023	0.142661	-1.55246	-0.140267	-0.0997043
1	1	17	72.7879	12.2646	1.07895	1.63672	0.209873	-0.101275	-1.14225	-0.00859022	-0.00849094	-0.0596424	1.29972	-0.11499	0.318987
1	1	17	75.9475	17.2616	0.837697	0.393747	-0.137043	0.0974256	-0.42513	0.0175081	0.00333756	0.153058	-1.84146	0.210808	0.0350404
1	1	17	72.8485	12.1441	0.991045	0.788445	-0.146203	0.0179706	-0.52215	0.00513043	0.0335651	0.0115323	2.2928	7.3616e-05	-0.00877609
1	1	17	73.6679	16.5814	-0.0891423	0.16822	0.0260403	-0.100697	0.61734	0.0106587	0.00249046	-0.135001	0.13554	0.0627642	-0.0302555
1	1	17	76.9864	33.2243	0.455694	-0.165957	0.425294	0.247781	-0.058959	0.0261855	-0.0197947	-0.0872975	-1.86844	0.0066406	0.00243919
1	1	17	69.6569	10.0669	0.251834	0.234186	0.00199814	0.00698898	0.37635	0.064441	0.0491062	-0.0370197	-1.66966	-0.294811	-0.248543
1	1	17	76.6254	45.8913	0.00644619	0.134057	0.831962	0.187278	-0.37173	-0.0108148	-0.00342186	-0.0608568	1.53376	0.246678	0.336114
1	1	17	75.737	14.2736	0.5446	0.105169	-0.114267	-0.187206	0.0245088	-0.0358791	-0.0513416	-0.0197529	3.1208	0.0283912	-0.0214215
1	1	17	75.0175	20.6577	0.286219	-0.0348306	-0.140735	0.0574052	0.21504	0.00102377	-0.00961081	0.189918	1.73116	0.014135	-0.0469149
1	1	17	74.877	6.07848	0.517723	-0.0783939	-0.00169171	0.00237788	0.034512	0.00941751	-0.00628958	0.0446872	2.668	0.0079091	-0.0947103
1	1	17	75.0249	5.66636	0.970685	0.700281	0.00580663	-0.0118783	-0.55644	0.0247794	-0.0120477	-0.00693845	-2.1826	-0.0645437	0.0139023
1	1	17	73.4263	26.5061	0.148341	0.395767	0.0290192	-0.11782	0.082317	0.0115911	0.0159316	0.175697	2.6254	0.123058	0.0991796
1	1	17	71.5067	25.8549	0.92316	1.93359	0.110677	-0.296101	-0.96912	-0.00991002	-0.00388409	0.0984666	2.4136	-0.133203	0.312408
1	1	17	74.195	19.1586	0.653665	0.709648	0.268245	-0.192622	-0.190056	0.00403788	-0.0221251	-0.0690656	-0.048944	-0.0271876	-0.0977267
1	1	17	76.6667	28.6822	0.523439	-0.0870475	-0.0127588	0.201181	-0.279651	0.0237762	-0.0347527	-0.170273	-1.53732	-0.0274282	0.135706
1	1	17	73.2872	7.14601	0.0606229	-0.148696	-0.0347467	-0.00319204	0.173826	-0.0286696	-0.00367243	-0.045314	0.44926	-0.0667636	0.103741
1	1	17	72.644	50.134	0.427342	0.451582	-0.393732	0.540532	-0.184368	-0.0246691	0.031323	-0.0800649	1.18046	-0.0413188	0.127767
1	1	17	79.0301	43.5237	0.71842	0.0185431	-0.0328935	0.30824	-0.241497	0.0544012	-0.0415799	-0.22624	-1.15058	0.120089	0.00225498
1	1	17	72.8517	22.1837	-0.0422604	0.262314	-0.0375485	-0.248583	0.38373	0.0586895	0.0202568	0.00926756	0.43396	0.168731	0.144854
1	1	17	78.1537	30.093	-0.0936173	0.533931	0.207626	0.20524	0.270867	0.00422608	-0.0208351	0.142478	1.05606	0.402066	0.20098
1	1	17	69.0805	23.0205	0.208854	-0.0246194	-0.024953	-0.00670273	0.278706	0.00753937	0.0105615	0.215293	0.27404	-0.418971	0.381235
1	1	17	71.8439	26.4583	0.4866	0.849397	-0.0553378	-0.133479	-0.05934	0.0152797	0.0454137	-0.118541	3.8218	0.0839547	-0.0255279
1	1	17	74.8843	11.4929	0.470343	0.0135008	0.0880209	0.0887261	0.169389	-0.0492529	-0.0146224	0.0502986	1.4153	0.0809609	-0.110737
1	1	17	68.4864	34.2785	0.486093	0.798491	-0.261588	-0.0374459	0.114276	-0.0962376	0.0470751	0.0501142	1.91332	0.113386	0.0957433
1	1	17	73.5251	11.817	0.0617004	-0.102448	-0.0323158	0.00302402	0.207717	0.0151345	0.00147161	-0.103832	4.1196	-0.0680314	0.0717564
1	1	17	77.1811	15.1476	0.687633	0.49326	0.133932	0.0316824	-0.196029	-0.0448668	-0.0507466	0.0257125	-2.6654	-0.00866089	-0.0369485
1	1	17	75.9852	4.87252	0.671678	0.258344	-0.0131777	-0.011446	-0.178824	-0.0344679	-0.0401086	-0.0373153	-0.189182	-0.0194315	-0.00614492
1	1	17	75.5426	8.7622	0.356792	-0.0156139	0.00137939	0.00829053	-0.197703	-0.0116721	-0.0250101	0.0245531	4.1714	0.131442	0.187423
1	1	17	73.9023	11.7692	0.471015	0.182843	0.0262278	-0.0207848	-0.190338	-0.00366754	-0.0281216	-0.0871802	2.0734	-0.375973	0.0681523
1	1	17	69.0408	14.5757	0.274657	0.235885	0.250156	-0.105566	0.246156	-0.0206369	0.0186942	-0.0316282	2.5032	-0.192184	0.422241
1	1	17	74.5863	13.4424	0.956135	0.68479	0.0254302	0.0253329	-0.62949	-0.0153433	-0.00791642	-0.106023	-0.5471	-0.0421078	0.0874638
1	1	17	72.8585	34.872	0.939445	0.88422	0.484755	-0.153375	-0.38394	-0.0369161	0.02044	0.132875	1.63702	0.0796339	-0.181282
1	1	17	69.0454	39.8841	0.0502081	1.57465	0.209409	-0.592142	0.093126	-0.0498914	0.0166276	-0.104532	-0.28712	-0.0640775	0.096206
1	1	17	74.8363	10.0713	0.0370667	0.341403	0.134527	-0.0438085	-0.231402	0.0423905	-0.00305094	-0.00276172	-1.12496	0.251437	0.352296
1	1	17	71.6977	18.9571	0.254102	0.520928	-0.0558473	-0.00701415	-0.37656	0.0478626	0.0269547	0.194096	-1.26898	0.0421849	0.331749
1	1	17	70.6932	18.8711	0.239475	0.369245	0.182988	-0.191183	0.156813	0.00468437	0.061778	-0.0618782	-0.44698	0.0639354	-0.0328174
1	1	17	74.1374	34.8774	0.264669	-0.127626	0.00695756	-0.0212382	0.32709	-0.00985387	0.00104247	0.290075	-3.8784	0.0782058	-0.14156
1	1	17	72.4949	46.6936	0.869831	0.823827	-0.125709	-0.103458	-0.60429	0.0247915	0.0540895	-0.346886	0.64076	0.284509	0.124607
1	1	17	68.5158	44.4003	0.318856	1.91548	0.273695	-0.669907	-0.0106476	0.0271628	0.052719	-0.0959755	-0.60568	-0.012635	0.0353562
1	1	17	73.5792	46.7638	0.869394	0.225275	0.0601039	0.462219	-0.234411	-0.0235992	0.0361264	0.300094	-1.34226	-0.071904	-0.187999
1	1	17	80.9764	42.1457	0.44434	0.420778	0.0864725	0.494273	0.16401	-0.000650237	-0.0749898	-0.0409744	-1.62122	-0.050978	-0.0135109
1	1	17	72.9635	12.7142	0.374665	0.00655452	0.0176999	0.0186104	0.03873	0.0573809	0.0204367	0.076517	1.11944	-0.0474015	-0.0258502
1	1	17	69.2195	8.39287	-0.163741	0.154631	0.0148573	-0.0443379	0.0151719	-0.00488326	0.0174026	-0.0868223	-1.67354	-0.546933	0.303999
1	1	17	70.4736	20.025	1.07763	0.0797311	-0.0889378	0.255748	-0.48048	0.0239298	0.0765679	-0.0372396	0.090396	-0.0868497	-0.167206
1	1	17	73.3821	15.8154	-0.100111	-0.137515	0.26596	-0.0186966	0.36714	0.00912746	-0.0169212	-0.0875162	-0.176176	-0.263815	0.021138
1	1	17	73.2085	23.0528	0.368752	0.0989521	0.0480833	-0.0998918	0.144345	0.00182163	0.00386769	-0.212569	1.99154	-0.103553	-0.100691
1	1	17	73	36.6748	0.361236	0.866307	0.478576	0.0953385	-0.0074943	0.0605133	0.0482622	-0.147609	5.1604	0.0392586	-0.0166617
1	1	17	76.1484	15.9249	0.312248	-0.0968636	-0.146242	0.161186	0.0082209	0.0059008	-0.00382878	0.109329	-3.9738	0.232363	0.0781717
1	1	17	74.6435	13.412	0.544209	0.204771	0.201659	0.0519358	-0.221919	0.00496551	-0.00658926	-0.00239166	-0.6491	-0.0978843	0.0445078
1	1	17	75.7028	35.5339	1.31913	1.08136	-0.0868997	-0.0475533	-0.61518	0.00768554	-0.00576066	0.294254	-2.271	0.147141	-0.146137
1	1	17	69.709	48.2166	0.0958933	0.433007	-0.484095	-0.421545	0.74709	0.0234275	0.0476396	-0.102994	1.31168	0.00644602	0.00199607
1	1	17	75.2876	13.4338	0.361741	0.158149	0.179854	-0.0366747	-0.044463	0.026118	-0.0180331	-0.0697706	-0.113658	0.0181511	0.0337667
1	1	17	75.9076	10.2185	1.13471	0.218579	-0.127753	0.102507	-0.33633	-0.0010121	-0.0171896	-0.00157958	-1.7318	-0.155973	-0.214212
1	1	17	73.9026	3.48425	0.365712	-0.00975939	-0.0241069	0.0400785	-0.051852	-0.0154691	-0.000580576	0.00982015	-1.93426	-0.0821828	0.0648212
1	1	17	73.9028	25.3136	-0.143892	0.321852	0.099855	-0.266816	0.32637	0.0207009	0.00711293	-0.114407	2.3646	0.253785	0.119519
1	1	17	70.1738	20.7687	0.576528	0.136934	-0.0729958	0.253811	0.09246	-0.0524941	0.0785416	0.141256	-0.02418	-0.00267465	-0.187101
1	1	17	72.725	13.7285	-0.0463252	-0.0795128	0.076294	-0.171581	0.42405	-0.0287249	-0.00404775	-0.0333765	2.9274	0.0376885	-0.0295828
1	1	17	73.2007	12.1884	0.0100694	-0.031985	-0.0689091	-0.0508368	0.178692	0.00560425	0.00851183	0.0963347	-1.3356	0.04154	0.13089
1	1	17	72.5306	25.6036	-0.0992324	0.0992381	-0.166257	-0.246568	0.44145	0.00219615	-0.0114074	-0.0863653	-2.0504	-0.0447944	-0.0197026
1	1	17	70.4693	39.9687	0.07582	0.452301	-0.284584	-0.416076	0.58119	-0.0584371	-0.0130314	0.00486689	2.2934	-0.0649094	-0.1853
1	1	17	77.4608	33.352	0.65854	0.193717	-0.346812	0.198801	0.082035	0.00712758	-0.0281489	-0.114597	-0.54392	0.0498926	-0.148691
1	1	17	75.0524	6.78203	0.758177	0.283108	0.0358609	-0.0296345	-0.124269	-0.0284333	-0.0212299	0.0238518	-1.01892	0.0510273	-0.145773
1	1	17	69.9717	45.1367	0.414125	0.367193	-0.298496	-0.235467	0.223566	-0.0511895	0.0520261	-0.239655	0.86284	-0.13145	-0.13025
1	1	17	74.4444	53.628	0.329429	0.719365	-0.116912	0.485965	0.068997	0.00334809	0.0184043	-0.178409	-2.6588	-0.0145474	-0.00986501
1	1	17	70.3433	50.1073	0.416183	1.21556	-0.444897	-0.503838	-0.104658	-0.00192565	0.0077856	-0.177957	-2.3804	-0.0796092	0.0332657
1	1	17	67.4782	20.159	0.730129	0.351428	0.0232538	-0.0310097	-0.181257	-0.0711432	0.136778	-0.143492	-1.00678	-7.49394e-06	-0.000957971
1	1	17	76.0613	30.8798	0.724189	0.0764693	-0.122672	0.0538277	-0.253428	0.0272513	-0.0204154	-0.214866	-1.3143	0.0178383	-0.0130564
1	1	17	72.2567	34.2656	0.352137	0.621742	0.533314	-0.0710021	0.000215541	0.0324842	0.0611197	-0.0167805	1.53574	0.0958875	-0.0480968
1	1	17	73.0375	26.148	0.177632	-0.0781484	0.261931	-0.128901	0.37779	-0.0206868	-0.00503131	0.0887746	-2.6366	-0.0857394	-0.221334
1	1	17	73.704	13.9563	0.27313	-0.0602841	-0.0384503	-0.035579	0.165699	-0.0095853	0.00251863	0.107077	-0.190418	-0.0563175	-0.0328421
1	1	17	74.7367	17.7832	0.478984	0.158371	-0.218139	0.151892	0.159774	-0.0141349	-0.0035198	0.112532	0.93794	-0.234591	-0.143575
1	1	17	74.8093	8.24537	0.325212	-0.126342	-0.0133756	0.0106601	0.0247308	-0.0272592	-0.0252395	0.0552295	1.98114	-0.0393837	0.0544225
1	1	17	74.1548	29.2634	0.148819	-0.0912019	-0.250388	-0.085086	0.254487	-0.00500856	-0.0145245	-0.184603	-4.5926	0.0111548	-0.002807
1	1	17	75.6332	44.6275	0.152559	0.530283	-0.273184	0.527115	0.150729	-0.0122669	0.00596084	0.224688	3.121	0.18811	0.101949
1	1	17	73.8357	16.6314	0.34049	-0.0131507	-0.0563556	-0.00584584	0.143796	-0.0536728	-0.0147962	0.116056	1.52512	0.0676551	0.00183752
1	1	17	74.2438	2.93416	0.427476	0.0750667	0.00684818	0.00133973	-0.041046	-0.0322656	-0.0167851	-0.0218885	-0.4028	-0.0369624	0.0126032
1	1	17	75.5245	9.99259	0.254251	-0.147071	-0.0408485	0.0855346	0.19755	-0.0280515	-0.0298756	-0.098458	-4.192	-0.0246481	-0.0301746
1	1	17	73.7742	12.3433	0.369394	0.160788	-0.0499282	0.103135	-0.285666	-0.0144994	0.00173875	0.0965595	-0.59076	0.0785896	0.239516
1	1	17	72.6207	6.737	0.687219	0.13193	0.125776	0.107669	-0.174633	-0.0581346	0.0233283	0.00693625	1.4636	0.0558121	-0.0375033
1	1	17	77.6404	19.6042	0.496286	0.0674186	-0.200964	0.190688	0.032109	0.00149832	-0.00603267	-0.0313777	-3.4236	0.40251	-0.0198691
1	1	17	77.3685	37.1261	0.078748	0.865897	-0.0305842	0.432149	0.32247	0.00460911	-0.0244961	0.0936725	0.156862	0.0403119	0.0250442
1	1	17	73.6876	15.9449	0.958198	0.381754	0.0110737	-0.0605802	-0.224406	-0.00313666	0.00724215	-0.131935	0.82076	-0.0559548	-0.228385
1	1	17	72.3681	37.1104	0.551291	0.0713077	-0.409523	-0.00240576	0.36684	-0.114635	-0.00791643	0.0252361	0.96654	-0.0586069	-0.104197
1	1	17	76.8751	47.7384	0.139533	1.00628	0.054652	0.544886	0.39933	-0.0108618	-0.000344386	-0.00587151	-2.6772	0.12472	-0.0889191
1	1	17	76.181	9.93972	0.452472	0.039243	0.00419142	-0.0428877	-0.115593	0.0267946	-0.0272	-0.0605465	2.4958	0.110282	0.0481432
1	1	17	74.6951	24.6113	0.191052	-0.0555654	-0.306711	-0.0115885	0.212118	0.0403401	-0.0284178	0.000335279	-3.6436	-0.104797	-0.052896
1	1	17	73.0453	18.1271	0.129466	0.0766568	-0.157229	-0.147741	0.28167	-0.0117263	0.00311823	-0.0131348	2.095	0.0171665	-0.00350162
1	1	17	72.381	19.3526	0.320526	-0.0850588	-0.187004	-0.0332982	0.057891	0.0329085	0.0276008	-0.0605086	-3.1306	-0.104366	-0.0214928
1	1	17	73.0818	46.6156	0.665924	1.123	-0.69897	-0.0429835	-0.114252	-0.0297044	0.0207361	0.334571	-0.76784	-0.00177437	0.00669548
1	1	17	73.038	16.6387	0.349099	0.488067	0.062204	-0.0756745	-0.236571	0.0560635	0.00923199	0.114804	-0.4945	-0.0189588	0.189022
1	1	17	71.9572	22.3661	0.399444	0.297851	-0.0880401	-0.00150602	0.0111627	0.0422866	0.0432595	0.164848	2.2134	-0.0294819	-0.0354353
1	1	17	73.5285	14.3135	-0.130569	-0.141489	0.00338124	-0.136038	0.43581	-0.00393555	-0.00689171	-0.093978	-0.25666	0.0321091	0.0264933
1	1	17	73.81	21.1828	0.284621	0.49609	0.0696184	-0.204239	-0.0238461	0.0136158	-0.0121676	0.0911961	1.57666	0.0183816	0.0562718
1	1	17	74.1117	32.8344	0.0457005	0.00114516	0.424133	0.230142	0.164148	0.0353829	0.03519	-0.114789	1.28564	0.100284	0.0562488
1	1	17	73.767	23.6238	0.845392	0.362441	-0.299109	-0.081409	-0.252285	0.0032322	0.00489638	-0.0781321	-2.2856	-0.164792	-0.125038
1	1	17	70.7145	51.4178	0.0674369	0.422905	-0.729938	-0.438959	0.74352	-0.0091878	-0.00219151	-0.0200852	1.07354	-0.0154632	0.00407608
1	1	17	69.0849	21.5076	0.535038	-0.0234564	-0.241698	0.088254	-0.196785	0.00241544	0.0812507	0.0101391	-2.4444	-0.141719	0.0117854
1	1	17	70.2725	27.5353	0.283394	0.576203	-0.274902	0.0685519	0.55575	0.0112339	0.0372311	-0.138703	-0.61136	-0.112314	0.265936
1	1	17	81.6934	16.6009	0.859608	0.855708	0.0468598	-0.00582109	-0.63288	-0.0318021	-0.0957133	0.0928222	0.03242	0.382186	0.256534
1	1	17	77.0975	51.8849	1.08922	-0.0769847	0.331366	0.491067	-0.201747	-0.0799257	-0.0115166	-0.152448	2.3576	-0.0190338	-0.218171
1	1	17	73.1589	29.0942	-0.165046	-0.160814	0.288222	-0.191355	0.56562	0.00804874	-0.0028541	0.0957568	-0.73018	0.0229824	-0.0948226
1	1	17	73.0264	25.0699	0.658865	0.235969	-0.334012	-0.0447053	0.195582	-0.0261229	0.0239386	0.0570744	1.2865	0.272228	-0.222897
1	1	17	73.9321	10.5317	-0.00287402	-0.113443	0.14038	0.0664569	0.071853	-0.019049	4.54816e-05	0.0266068	0.33928	0.0957509	0.190623
1	1	17	73.6943	16.4035	0.541926	-0.148828	-0.182737	0.148333	-0.126576	0.00304375	0.0173178	-0.0319385	0.52852	-0.0449207	0.0074116
1	1	17	73.5961	15.3919	0.307794	0.466756	-0.0338806	-0.0936636	-0.142989	0.0004227	0.00101203	0.106111	-1.59954	0.0328116	0.163345
1	1	17	74.9453	45.885	0.64484	0.199909	0.379007	0.451748	-0.149517	-0.000752981	0.0185123	0.158287	-0.62398	-0.0932238	-0.115008
1	1	17	74.9308	70.036	0.3537	0.893841	0.258171	0.862082	0.221733	0.0858831	0.00293803	0.229905	-1.12272	-0.0481646	-0.199488
1	1	17	72.3653	9.2799	0.439455	0.29892	0.0456844	-0.0859886	-0.044424	-0.000890685	0.0238738	-0.0168843	-0.096012	-0.0915934	-0.00790618
1	1	17	74.3716	12.2376	0.488251	-0.156449	0.0135695	0.161331	-0.060927	0.00266923	0.0123886	-0.057166	4.3108	0.0241312	-0.0171108
1	1	17	72.6936	15.6974	0.828277	0.453783	0.0805078	-0.0615738	-0.265578	-0.00900463	0.0285879	0.0962663	-0.81258	-0.00837425	-0.107093
1	1	17	75.5102	24.6368	-0.101997	0.663516	0.0350536	0.232858	0.42825	-0.0627281	-0.0319492	0.0452321	1.46284	0.0887882	0.13191
1	1	17	68.005	49.2257	0.0477802	1.05749	0.0326505	-0.723253	0.68028	0.0470639	0.0411521	-0.139399	-1.69878	0.00952329	-0.0335651
1	1	17	72.2957	25.8542	0.407273	-0.0111778	-0.0155192	0.00822196	0.051612	0.107112	0.0462556	0.253338	-0.52906	0.138133	-0.109233
1	1	17	74.6207	34.3561	1.01896	0.0085055	-0.324795	0.147819	0.050862	-0.0110502	0.0148716	-0.172313	2.8326	0.165481	-0.390353
1	1	17	72.4167	24.938	-0.000245387	-0.162294	0.292804	0.0347685	0.22227	0.0473337	0.0191116	0.0658329	0.77206	-0.103656	0.0904693
1	1	17	71.0268	39.4575	1.20827	1.5075	-0.41249	-0.137646	-0.4347	-0.0801214	0.0246045	0.200022	0.167042	0.0238755	-0.0585858
1	1	17	74.5916	21.9481	0.902115	0.688515	-0.0156272	-0.047531	-0.44163	0.00843312	-0.000232671	0.1799	-1.39788	0.00400202	-0.00580642
1	1	17	74.1158	6.58981	0.499348	0.135175	-0.0369704	0.00804706	-0.116487	0.00162071	-0.000169039	0.0571245	0.50588	-0.0487874	0.0190756
1	1	17	73.8974	21.2394	0.171042	0.0875799	-0.218611	-0.00315202	0.274737	2.16546e-05	0.0132555	-0.113867	-1.41832	0.110004	-0.00950303
1	1	17	77.6301	36.5836	1.04183	0.429822	-0.357467	0.20124	-0.34221	-0.0274186	-0.0380544	0.272617	-0.53378	0.00543513	-0.0597614
1	1	17	70.2932	6.75007	1.32057	0.0535637	-2.29898e-06	3.14886e-06	-0.30519	0.0322427	0.0615396	0.0547873	-2.227	0.0695192	-0.523181
1	1	17	75.324	30.1042	0.789523	0.51607	-0.498467	-0.0296775	-0.32292	-0.0161591	-0.0302087	0.0145679	0.40284	-0.0701944	0.023235
1	1	17	72.9172	6.49794	0.12039	0.0736637	-0.0670667	0.024267	-0.0209568	0.031199	0.0440702	0.0631574	0.076986	0.263666	0.182807
1	1	17	72.6564	25.752	0.32441	0.728965	0.275325	-0.18176	-0.233442	0.0609797	-0.0280772	-0.0172362	2.8092	-0.179682	0.211078
1	1	17	74.0054	11.2748	0.480237	0.303865	0.00388478	-0.00280293	-0.184914	0.0247994	0.0181025	-0.0844094	2.2856	0.111765	0.0667295
1	1	17	76.7196	39.3445	0.299058	0.772644	-0.348458	0.394048	0.36072	0.0192832	0.0172857	-0.0102664	-1.83726	0.324722	-0.171096
1	1	17	74.1446	21.6814	0.888785	1.07923	-0.00334103	-0.143688	-0.53682	-0.0135596	-0.00283237	0.136125	-1.10036	0.0990196	0.071828
1	1	17	73.4445	21.3178	0.410348	0.332214	0.282711	-0.0275039	-0.204453	-0.0304994	0.00821097	0.00267327	-4.4742	-0.075885	0.0610816
1	1	17	76.3714	8.98586	1.26307	0.441216	0.0494978	-0.0722172	-0.38349	0.0178084	-0.0203164	-0.0403061	2.8898	0.184836	-0.284082
1	1	17	75.8244	6.22845	0.234651	-0.159772	0.0175746	-0.00103754	0.049914	-0.00350596	-0.0235919	-0.0408913	1.31666	0.130867	0.0818101
1	1	17	72.5339	18.5533	-0.141419	0.358724	0.136165	-0.246838	0.277197	-0.0370853	-0.00923283	-0.00954611	0.76644	0.147511	0.173983
1	1	17	73.9223	7.93611	0.414244	-0.14269	-0.0001858	3.5667e-05	0.174546	-0.000182952	-0.000690008	0.0623583	-0.0072148	-0.119628	-0.146451
1	1	17	73.3403	37.1608	0.959485	0.0582726	-0.177237	0.229951	-0.50673	-0.0147957	0.0290337	-0.208549	0.29158	0.00192663	0.0155094
1	1	17	74.4742	22.2164	0.229796	0.308944	-0.226342	-0.155188	0.072798	0.0332575	-0.0252082	-0.0401204	-1.71892	0.061294	0.0227045
1	1	17	73.4475	18.3086	0.12869	0.472228	0.115413	-0.245105	0.090597	-0.0389573	-0.0345789	0.0162001	0.49748	-0.138366	0.0785714
1	1	17	73.0788	34.8519	0.211869	0.687519	0.0598263	-0.336605	0.09837	-0.00107083	0.00781239	-0.209515	3.2658	0.270374	0.0216635
1	1	17	74.927	28.7283	0.76123	0.0903002	0.00491501	0.317962	-0.071715	-0.00830418	0.0132337	0.195147	1.81018	-0.00838285	-0.166215
1	1	17	73.4314	13.3573	0.143272	0.122347	-0.215391	0.0966587	0.212367	0.0106542	0.00903493	0.0865828	-0.94316	-0.122658	0.0233263
1	1	17	74.6499	12.7157	0.914604	0.391279	-0.196407	-0.0248252	-0.289971	-0.0108353	-0.00739702	0.0090992	-0.39788	-0.1019	-0.110722
1	1	17	72.65	24.575	0.338514	0.181344	0.211299	0.011044	-0.030492	0.00554441	0.0278736	0.143456	1.9225	-0.057	0.030157
1	1	17	73.5709	9.36101	-0.0299167	0.226383	0.0426741	0.050348	0.42336	-0.0356608	-0.00294729	0.0706197	3.1414	-0.00694731	0.00257739
1	1	17	73.3871	28.3744	1.05788	1.30412	-0.125679	-0.266494	-0.33363	-0.0223482	0.0087866	0.0595203	4.357	0.357947	-0.158032
1	1	17	73.31	19.2155	0.920528	1.14339	-0.0226919	-0.232945	-0.49299	0.000401149	0.00102247	-0.000248219	-1.80288	-0.00460179	-0.000231405
1	1	17	72.2396	24.6132	-0.00547251	-0.114744	-0.00704891	-0.160739	0.51612	0.00704659	0.0034606	0.135624	0.053708	-0.290597	-0.155105
1	1	17	74.2895	15.8974	0.225535	0.094016	-0.20101	-0.0284276	0.38952	0.000637734	0.00266335	-0.0648837	0.063258	0.125739	-0.131452
1	1	17	79.1574	28.9298	0.896956	-0.0265124	-0.134309	0.20808	-0.51516	0.00586253	-0.0462198	-0.0920537	1.138	0.221058	0.115687
1	1	17	73.5976	13.5385	0.266478	-0.035487	0.185118	0.111879	0.091548	-0.0211692	0.0159474	-0.028955	-0.101338	0.00465192	-0.00952224
1	1	17	75.2646	24.109	0.921614	0.301813	-0.103822	0.164613	-0.48189	0.0234475	0.00113071	0.22431	-2.301	0.0156117	0.0139406
1	1	17	73.7351	20.6119	0.960553	0.673195	0.0337145	-0.00219665	-0.54084	-0.00687164	0.00262474	-0.1788	-2.2602	-0.195785	0.00481087
1	1	17	72.3611	5.24125	0.344925	-0.0152644	0.00307837	0.0047837	0.0217626	-0.00725985	0.0275237	-0.0374546	-0.30208	-0.0704388	0.00955575
1	1	17	72.4398	10.4445	-0.0296094	-0.0572312	-0.126692	0.0959788	-0.107313	-0.00320974	0.011048	-0.00802188	1.08728	0.127988	0.360791
1	1	17	76.8917	24.855	0.590513	0.574364	-0.0973099	-0.090168	-0.048141	-0.0056567	-0.0107448	0.202221	-0.192698	0.48653	-0.050266
1	1	17	76.1736	9.16633	0.383751	-0.0275064	0.0530656	0.0910624	-0.202734	0.0529909	-0.00988615	0.0050273	-0.86524	0.1686	0.136962
1	1	17	77.2693	12.1758	0.87207	0.613388	-0.10125	-0.0423461	-0.297153	-0.0160351	-0.0316377	0.0800368	-0.67794	0.363243	-0.0499403
1	1	17	76.0031	13.1373	1.06803	0.278298	-0.00729086	-0.0035468	-0.208458	0.0178641	-0.00289386	0.111998	-0.8334	0.238579	-0.290225
1	1	17	72.9738	27.3953	0.37365	1.03735	-0.0697587	-0.31296	-0.03699	-0.075379	-0.021981	-0.0576205	-3.3044	-0.240283	-0.0225664
1	1	17	76.966	18.8766	1.29019	1.02502	-0.0947827	-0.307786	-0.56883	-0.0479937	-0.0605934	-0.0429243	3.47	0.218108	-0.0192976
1	1	17	70.0027	35.2148	0.422293	0.598906	-0.229846	-0.196557	0.058761	-0.0261739	0.0625492	-0.15698	0.7546	-0.00590439	-0.0110664
1	1	17	75.8686	19.3099	0.363398	0.104264	0.0440978	-0.0314521	-0.091989	-0.0435705	-0.0494273	-0.17946	0.45112	0.0153992	0.132279
1	1	17	80.1732	38.8366	0.571143	0.146444	0.00601333	0.00597717	-0.098862	0.0541666	-0.0864474	0.151617	4.5066	0.0695936	0.0857461
1	1	17	72.1247	14.7773	0.262425	-0.129553	0.00367144	-0.0018171	0.36789	-0.102104	0.0149703	0.0811987	-1.41538	0.171039	-0.0658304
1	1	17	73.1129	27.6645	0.0220409	0.339669	-0.305963	-0.010694	0.49164	-0.00687039	-0.00523615	-0.128331	2.8514	-0.070749	0.172086
1	1	17	72.1002	27.0547	0.596067	0.691905	-0.322353	-0.00415656	-0.48414	-0.0374151	-0.00156353	0.0604292	3.5498	-0.246109	0.241119
1	1	17	73.3719	14.8387	0.996475	-0.00136871	-0.100348	0.0824119	-0.180795	-0.0137123	0.0266239	-0.07833	-0.42022	0.0970406	-0.246657
1	1	17	78.3932	47.2343	0.329658	0.922288	-0.430213	0.470328	0.41892	0.0227421	-0.0319579	0.0344565	0.99394	-0.17385	-0.176048
1	1	17	71.9866	15.6792	0.0819599	0.154538	-0.132639	0.0954604	0.204402	0.0166982	0.0361049	-0.0750973	-0.26082	-0.0482874	0.0506151
1	1	17	74.1344	10.3283	0.384115	0.0233899	0.0326388	-0.0463381	0.056121	-0.0364922	-0.00712571	-0.0913182	1.07264	0.132207	-0.00681343
1	1	17	70.9949	29.5651	0.299509	0.494055	0.562331	-0.132409	0.143631	-0.075531	0.0492046	0.0380887	1.7428	-0.0953369	-0.133438
1	1	17	73.7171	13.0061	0.219201	0.0058396	-0.0667372	-0.0194688	0.031224	-0.0267351	0.000419149	-0.0873085	0.58606	0.111924	0.133439
1	1	17	72.0415	34.8952	0.239568	0.482484	0.240133	-0.264938	0.114801	0.00384681	0.00263803	0.161232	-2.8776	-0.160267	-0.0445673
1	1	17	75.1543	26.1184	0.423216	0.286806	-0.00503744	0.325221	-0.022824	0.0108411	0.00205813	0.047656	1.50696	-0.0529481	0.00900284
1	1	17	74.9392	36.9651	0.191741	-0.164784	0.0327382	-0.0084935	0.171303	-0.00971166	-0.0257648	0.323869	1.52666	-0.0320041	0.0124763
1	1	17	73.4077	29.4496	0.295617	-0.124654	0.0276651	0.141379	-0.121125	0.0472034	0.0178367	0.267131	0.27982	0.00600182	0.131663
1	1	17	73.7304	6.37316	0.854389	0.402369	0.0848301	0.017982	-0.36381	-0.00326216	0.00412256	-0.00952742	-2.1682	-0.193427	-0.0506961
1	1	17	75.1124	15.0843	0.249212	-0.0394447	0.100536	-0.0158715	0.297444	0.0307135	-0.0124268	-0.118911	-1.52592	0.025861	-0.130979
1	1	17	70.9345	41.048	0.266358	0.64199	-0.207875	0.363913	0.034926	0.00690883	0.0578276	-0.0871656	-1.86558	-0.103694	0.00503049
1	1	17	81.1161	56.975	0.509682	0.83432	-0.108616	0.612677	0.286269	0.00875299	-0.0256442	0.134903	2.3624	0.3911	-0.197591
1	1	17	72.5525	16.3625	0.159401	0.173601	-0.0121306	-0.121059	0.271386	0.0124444	0.0156477	-0.0599149	4.7596	-0.105339	-0.0667622
1	1	17	72.0776	7.46437	0.305569	0.522316	-0.0512669	-0.0832719	0.75591	-0.0315232	0.0296545	-0.0717913	-4.034	0.243245	0.184168
1	1	17	77.3432	16.5701	0.616496	0.0189431	0.0158162	0.00616742	0.0094674	-0.0145949	-0.0645879	-0.130652	-0.065838	-0.14034	-0.100521
1	1	17	70.872	32.309	-0.156094	0.776264	-0.404202	0.187326	0.74703	-0.0780554	0.0445188	-0.0545368	-0.92356	0.0520512	-0.0281635
1	1	17	78.4568	24.6345	0.493243	-0.0730615	0.0255573	-0.00414259	0.0198429	0.0222287	-0.0596353	-0.164836	1.71446	0.155037	-0.0302468
1	1	17	76.2937	32.1114	0.863113	-0.0469007	-0.124886	0.314674	-0.11301	-0.0659898	-0.0234234	0.171323	0.017843	-0.0724088	-0.102301
1	1	17	70.8025	6.46335	-0.0513008	-0.108976	0.0662051	0.0011993	0.21426	-0.0391946	0.0190914	-0.06477	-1.597	-0.181689	0.261545
1	1	17	73.7181	22.7888	0.349633	-0.110714	-0.173394	0.0726085	0.267	-0.0861494	-0.018599	0.0689178	1.2562	0.014104	-0.00133456
1	1	17	72.4582	13.9328	0.510502	0.859524	0.0381474	-0.136013	-0.40596	0.00520081	-7.09149e-05	-0.104565	3.8486	-0.189156	0.198149
1	1	17	74.8189	33.4576	0.00280679	0.525719	0.0649808	0.229246	0.35733	0.012463	-0.00827157	0.289782	-1.4786	-0.112797	0.0162234
1	1	17	72.8616	17.8591	0.0757257	0.305755	-0.146345	0.0287945	0.37971	-0.0487955	-0.0345535	-0.0426604	1.6729	-0.069244	0.309734
1	1	17	73.9603	29.9726	0.914812	0.103916	0.0169766	-0.000678766	-0.093504	-0.000804398	-0.00178304	0.253253	-0.139592	-0.245881	-0.308475
1	1	17	76.1302	22.0152	0.260203	-0.141047	0.268252	0.179179	-0.193332	-0.00118625	-0.00256682	-0.0622374	-3.1886	0.251496	0.18967
1	1	17	74.2323	28.2515	0.776944	0.967378	0.512885	-0.108568	-0.42348	0.00107338	-0.0179706	-0.00230736	-2.1704	-0.184772	-0.0347295
1	1	17	74.584	12.6135	0.889934	0.352479	-0.208077	0.0491811	-0.4005	0.00472566	-0.0037556	0.0196442	-2.452	-0.151991	-0.0151058
1	1	17	78.1774	15.6689	0.197745	0.091684	0.173641	0.0372634	0.30669	0.00444403	-0.0558387	-0.0666772	-0.171578	0.186025	-0.0726672
1	1	17	74.1342	10.7934	0.248395	0.196453	0.0846107	0.0595886	0.222618	0.0297575	0.0258566	-0.0435205	-1.95908	0.181325	-0.0913589
1	1	17	75.5374	23.083	0.798993	0.0261287	-0.0379046	0.291141	-0.56559	0.037474	-0.0148642	0.0850911	-0.29182	-0.0598677	0.141581
1	1	17	72.0507	13.2304	0.135208	-0.120925	0.0677434	0.0246973	-0.0296496	-0.0446776	0.0229149	-0.0290735	-4.3774	-0.0779976	0.153532
1	1	17	75.2506	19.7336	0.975143	0.197841	-0.0214281	0.157065	-0.44439	0.0318196	-0.00347851	-0.0767491	1.89882	-0.079285	-0.0461691
1	1	17	73.9786	19.8355	-0.00127635	0.556143	-0.0227503	0.166991	0.38898	0.00452822	0.0112293	-0.0833807	-2.5616	-0.00514775	-0.0109057
1	1	17	76.9129	23.7782	0.346851	0.237686	0.252393	0.0891509	-0.046563	0.03086	-0.0478695	-0.198018	-3.9442	0.0181834	0.0448156
1	1	17	73.8044	13.347	0.145233	-0.0790149	0.0896789	-0.0382768	0.161109	0.000816518	0.00149078	-0.123358	0.96692	-0.0129938	0.0459398
1	1	17	74.0853	26.7297	0.0564944	0.0741856	-0.0295401	-0.032266	0.054288	0.000816925	-0.00912863	0.23825	2.3042	0.0293258	0.184368
1	1	17	72.8898	13.1523	0.452812	-0.0735982	-0.0831146	-0.105023	0.20079	-0.00724912	0.0120785	-0.0772464	-2.1252	-0.0586294	-0.186137
1	1	17	74.2685	16.3375	0.574682	-0.0215894	-0.271619	0.00942438	0.230142	-0.00154583	0.000585397	-0.0103592	-1.649	-0.0529681	-0.266201
1	1	17	74.597	27.3701	1.39615	1.00428	0.0668855	-0.03246	-0.78135	-7.30111e-05	0.0023048	-0.232581	0.28256	-0.0688909	-0.104511
1	1	17	74.387	7.09165	0.115784	0.035068	0.0379534	0.0491106	0.229344	0.00261862	-0.00250796	0.0419958	0.2689	-0.00607889	0.0299166
1	1	17	76.3843	32.1766	0.516975	-0.0293621	-0.47016	0.144349	-0.0092199	0.0237212	-0.00774377	-0.055089	-0.74104	0.133671	-0.0456157
1	1	17	74.5584	12.3443	0.266661	-0.149558	-0.0280787	0.0175986	0.157986	0.00348038	-0.0069131	0.111008	-0.67888	-0.0302657	-0.0144679
1	1	17	73.435	14.8473	0.285269	0.858022	-0.0488682	0.141585	0.77139	-5.03515e-06	0.000257642	0.120654	2.4654	-0.065147	0.134057
1	1	17	74.222	15.4023	0.552976	0.279586	0.0697849	-0.0322537	-0.173967	-0.00530529	-0.00185467	-0.140572	-0.64116	-0.00779898	0.0162688
1	1	17	73.9906	12.4944	0.361468	0.0364359	0.17045	-0.0496189	0.078585	0.0591646	0.00126997	-0.0499419	-1.28802	-0.00437598	-0.04825
1	1	17	74.7945	29.7001	0.501703	0.103109	-0.522356	0.0495427	-0.045573	0.00163403	-0.0036211	0.0541813	-0.6146	-0.000209697	1.33253e-05
1	1	17	76.3455	21.2434	0.122459	0.383276	0.0680344	-0.16374	0.0050514	0.042873	-0.0463213	-0.132558	-1.34806	0.189284	0.120491
1	1	17	75.481	13.631	1.08329	0.730668	-0.0462616	0.00260716	-0.68763	-0.00790604	-0.0101436	-0.0885803	1.26686	0.0481168	0.0631344
1	1	17	69.7926	24.6279	-0.0314991	-0.153849	-0.13608	0.104334	0.34815	0.0267721	0.0894789	0.231188	1.10816	-0.0012622	0.0168853
1	1	17	76.0005	17.7992	0.384437	0.0548833	-0.197537	0.169078	0.079542	-0.0202283	-0.0230246	-0.0392224	-1.75058	0.00367486	0.00542681
1	1	17	74.1318	20.9807	-0.152547	0.284994	0.268137	0.153267	0.299253	0.00278832	0.0134515	-0.0551978	0.33738	0.0638935	0.112337
1	1	17	74.0097	19.0445	0.392749	0.0465491	0.0411999	-0.000818126	-0.0044037	-0.0060384	-0.00135369	0.155172	-0.53644	-0.0566945	-0.000418835
1	1	17	67.8752	20.9857	0.891241	-0.0314578	-0.0129084	0.219004	-0.48408	-0.00601873	0.136366	-0.000377393	-1.06108	0.062433	-0.00809843
1	1	17	73.2212	12.265	0.0433738	-0.0901076	0.0760956	-0.0513971	0.250074	-0.00470143	0.00931007	-0.106249	3.0058	0.00100616	0.0491897
1	1	17	71.4674	13.0316	-0.0105811	-0.158105	0.084485	-0.178868	0.34431	-0.00204777	0.0341937	-0.109551	-3.8278	-0.0427575	0.0153224
1	1	17	72.0751	22.9632	0.399898	0.494086	0.0194532	-0.0884501	-0.050319	0.00139157	0.0353048	-0.172496	2.4506	0.0433902	0.0308201
1	1	17	73.7632	16.9425	-0.0548518	-0.005456	-0.20468	-0.0594462	0.263124	0.000865538	0.000423551	0.119499	1.61086	0.105841	0.126412
1	1	17	75.414	24.939	0.432173	-0.132759	-0.294088	0.205338	-0.126039	-0.0153296	-0.0063035	0.0565735	2.3812	0.153131	0.146872
1	1	17	76.0383	16.4795	0.123667	-0.0902574	0.00624537	-0.262909	0.53817	0.0211128	-0.0854419	-0.0208134	0.43234	0.00844625	0.165815
1	1	17	74.9614	19.107	0.189376	0.327503	0.0999413	0.108649	0.39864	-0.00181993	0.00164975	0.135856	-1.47654	0.0766341	-0.138838
1	1	17	74.8766	15.1182	-0.14664	-0.15544	0.197728	-0.0458504	0.257085	-0.0146364	0.00312083	0.046835	0.57442	0.308835	0.145422
1	1	17	72.0585	22.6187	1.09616	0.639288	-0.0633415	0.0702383	-0.46446	-0.0825214	0.0137273	-0.0392066	2.4434	-0.00223193	-0.0066454
1	1	17	72.2816	22.2222	1.1324	0.899263	0.307124	-0.117909	-0.43851	0.0017872	0.0337702	0.0166998	0.79178	-0.0146226	-0.246767
1	1	17	70.7888	37.019	0.292007	0.277357	-0.537149	0.264026	-0.0048012	-0.0438693	0.0450058	0.0712134	-3.3392	-0.0372371	0.134702
1	1	17	79.0996	50.4295	0.409586	0.588806	0.0179716	0.331493	0.031449	0.0257971	-0.0563441	0.00883739	4.4496	-0.0202926	0.0595198
1	1	17	73.3611	17.2414	0.195776	-0.0458182	0.151799	-0.0180198	0.36822	0.0111046	0.0147494	0.0776239	1.8668	0.0154922	-0.15966
1	1	17	74.3517	19.6218	0.0895816	0.0766596	-0.170187	-0.151644	0.268683	0.00711995	-0.0347936	-0.0701334	-1.31028	-0.0106538	-0.00909691
1	1	17	71.781	19.1135	-0.0025403	-0.129843	0.017343	-0.227583	0.41634	-0.00102784	0.0252309	-0.141012	-3.972	-0.0209994	-0.0467196
1	1	17	74.2627	35.4568	0.114514	0.242535	0.179638	0.244156	0.186945	-0.0314086	0.00524506	-0.23522	-1.45832	-0.0114094	0.0259419
1	1	17	74.4759	6.47201	0.2107	-0.00151539	0.0462009	-0.0786733	0.192144	-0.0348634	-0.0265705	-0.0256905	-0.36402	-0.0124016	-0.00268533
1	1	17	77.6694	38.431	0.295553	0.287347	-0.166927	0.247611	0.150993	0.0223309	-0.0452407	-0.227535	-2.6538	0.000368248	-0.00444678
1	1	17	73.791	25.572	0.0297032	0.0248698	0.00491109	0.00510559	0.39345	-0.0294656	-0.00372971	0.212801	-0.79912	0.00120667	-0.025085
1	1	17	75.1995	35.5799	0.173984	0.638717	-0.312511	0.39308	0.151056	-0.00420144	-0.00247974	0.0201024	1.11196	-0.0251647	0.0779402
1	1	17	77.5473	54.5003	1.12385	0.241056	-0.282586	0.0991475	-0.49707	-0.0722344	-0.0609171	0.195501	7.333	-0.194632	0.126593
1	1	17	74.4659	14.3947	0.639609	0.385244	0.0344482	-0.0167006	-0.208713	-0.0211374	-0.00921249	0.0882322	-3.6212	-0.0239896	-0.0131472
1	1	17	73.6996	4.52457	0.285673	-0.0944623	0.0147751	-0.0277554	0.273201	0.000562296	-0.00160813	-0.0214915	-2.516	-0.142277	-0.14404
1	1	17	71.329	29.3341	0.978114	1.40069	-0.408906	0.0119375	-0.6405	0.0248148	0.0555533	0.182148	3.0352	-0.0785314	0.0760592
1	1	17	76.1086	24.0146	0.526679	0.102975	-0.0167321	0.022072	-0.241116	-0.0181976	-0.0141926	-0.201732	-0.56364	0.322194	0.119094
2	2	12.5	107.326	31.9757	0.196405	1.096	0.0991434	-0.191403	-0.08997	-0.112498	0.000151972	0.128318	-3.6272	0.103945	0.0011715
2	2	12.5	109.251	13.1004	-0.0211778	0.179474	-0.0163594	-0.135021	0.53889	0.00256028	0.00262149	0.0199973	1.98104	0.0260818	0.0201748
2	2	12.5	108.354	46.8135	0.170305	1.86444	0.209456	-0.36207	0.233052	-0.0507919	0.0134194	-0.260009	-0.45514	-0.168817	-0.105313
2	2	12.5	108.345	13.2554	-0.0495355	1.06241	-0.105409	-0.209703	-0.242268	-0.0408642	-0.0143721	-0.0727247	0.41632	0.294371	0.166061
2	2	12.5	111.989	16.3127	-0.0414141	0.161836	0.128145	-0.0235449	0.042621	-0.0029635	-0.0195238	-0.0278848	0.36942	-0.023175	0.0559892
2	2	12.5	110.887	21.4989	0.171548	0.205544	0.0957871	-0.00983848	0.70575	-0.00671131	-0.00411473	0.167731	-1.38878	-0.00553939	0.0384369
2	2	12.5	105.185	15.3928	0.185009	-0.116181	0.184064	0.0262375	0.145854	0.00558748	0.0140132	0.174732	0.57604	0.256757	-0.0266899
2	2	12.5	113.177	66.0911	-0.122122	2.16001	0.319066	0.618354	0.194457	-0.00975185	-0.00505441	-0.0425736	1.90828	0.067958	0.0556432
2	2	12.5	111.805	51.7427	0.542491	0.50597	0.375728	0.117359	-0.0274914	-0.0496194	-0.0631661	-0.0881784	-0.97884	-0.133889	-0.13023
2	2	12.5	110.481	16.8249	0.934108	0.317085	-0.0265739	0.0133765	-0.44979	-0.0118736	-0.0122911	-0.103319	-0.22494	-0.123546	-0.174074
2	2	12.5	108.251	18.6165	-0.133176	0.461671	-0.139066	-0.204616	0.280128	-0.00799192	0.00381883	-0.216869	-4.723	0.0872208	0.0279576
2	2	12.5	109.07	11.2958	-0.126397	0.609663	-0.147962	-0.291341	0.125922	0.0324677	-0.0302731	-0.00727333	4.8106	0.130041	0.0863186
2	2	12.5	112.911	21.3952	-0.128204	1.06985	0.156048	-0.193158	-0.053538	-0.00350669	0.00143423	-0.0443134	2.1736	-0.114465	0.108345
2	2	12.5	112.743	18.3528	0.0814149	0.822737	0.1822	-0.101039	-0.261678	-0.00711512	-0.00280261	-0.00520873	1.30698	-0.0730411	0.0942557
2	2	12.5	103.162	35.7586	0.791776	0.314691	0.20576	-0.00849869	0.055893	-3.93493e-05	6.49566e-05	-0.10895	2.0988	0.157812	-0.207986
2	2	12.5	112.701	44.767	0.389114	0.942814	-0.451604	0.198839	-0.36573	-0.0351567	-0.0224788	-0.142674	1.28328	0.0262176	-0.00770364
2	2	12.5	111.311	29.94	0.00337826	0.242392	-0.0747273	0.0721386	-0.058536	-0.00450594	0.0175931	0.15786	-3.8674	0.0100624	0.0548141
2	2	12.5	117.325	28.1837	0.222443	-0.064071	0.0035518	-0.0265066	-0.038487	0.0138604	-0.0175376	0.172301	1.15576	-0.197361	0.237291
2	2	12.5	105.002	10.0221	0.351988	0.142166	0.0406728	-0.01505	-0.091056	0.00944651	-0.0027625	-0.0286765	1.4402	0.338269	-0.0166767
2	2	12.5	115.015	39.095	0.518478	0.539303	0.211191	0.35772	-0.286656	-0.0645305	-0.0402505	-0.0160279	-1.02406	-0.200114	-0.0914016
2	2	12.5	109.343	31.6307	0.577114	0.355701	0.326974	0.0729353	-0.39357	0.00463481	0.00119193	0.0177359	0.75946	0.0456454	-0.0269114
2	2	12.5	101.678	27.6968	1.00391	0.0278129	-0.132814	0.0934242	-0.073782	-0.0365503	0.0113034	0.110685	-1.21274	0.252486	-0.249239
2	2	12.5	110.679	35.0299	0.492212	1.93629	0.200008	0.488976	0.147645	-0.0796669	0.0105732	0.0287229	2.903	-0.083768	-0.194313
2	2	12.5	107.787	17.0103	0.100426	-0.117927	0.226436	0.00692955	0.4803	0.01777	-0.00118863	0.0757131	2.0038	0.027185	-0.0979557
2	2	12.5	109.314	29.7978	-0.0210954	0.445856	-0.11433	-0.0915663	0.183174	-0.0186876	0.0418644	0.0711328	0.9308	-0.0156582	-0.00291576
2	2	12.5	107.84	24.8896	-0.154716	0.453513	0.031475	0.0309533	0.30888	-0.00979556	0.0766106	0.10956	2.24	0.0124556	0.0162444
2	2	12.5	110.572	18.2007	0.0717657	-0.117605	0.0112568	0.0579416	0.0068631	-0.0219909	0.00710407	-0.103715	0.8562	0.025029	0.0158695
2	2	12.5	111.287	34.8275	0.157896	1.07766	-0.124891	-0.234291	-0.152439	0.000486625	0.0269827	0.0793282	-0.47742	-0.120723	0.0161611
2	2	12.5	103.66	14.5587	0.280769	0.154722	-0.192177	0.0118241	0.198099	0.00539771	0.0347076	-0.117284	-0.82046	0.266021	-0.0863339
2	2	12.5	108.58	19.0973	0.341871	-0.147425	-0.0227829	0.028414	0.263262	0.0430439	-0.0276	0.0696826	-2.0852	-2.58431e-05	-0.137102
2	2	12.5	113.373	33.7957	0.438872	0.381144	-0.312622	-0.00653221	0.65214	-0.0148942	0.00311909	-0.00908296	-0.2006	-0.0777746	0.108727
2	2	12.5	109.223	7.77195	0.27589	-0.141111	0.18383	0.0148775	-0.141192	0.0380226	0.037832	0.0595374	-2.688	-0.00534246	-0.00096995
2	2	12.5	114.161	33.2425	0.17461	1.00876	0.0381001	0.232145	0.50685	0.0194077	0.0278164	-0.0886573	-0.98614	-0.151333	0.0600877
2	2	12.5	110.058	19.7505	-0.0259686	0.782308	-0.16473	0.147881	0.35676	0.0132232	-0.00299939	-0.00982112	0.462	0.0227438	-0.050503
2	2	12.5	110.374	9.2033	-0.0821249	0.118209	-0.112407	-0.0733079	-0.0078579	0.0173293	-0.0499835	-0.0136834	0.51042	0.144583	0.100614
2	2	12.5	106.926	21.3373	-0.0935693	0.660571	0.173716	0.10951	0.43347	-0.0930957	0.0256537	0.144152	-3.4326	0.101262	-0.00658489
2	2	12.5	108.636	18.2486	0.550764	-0.119933	-0.0227736	0.0347027	-0.0248811	0.00282721	-0.000648763	-0.109713	-0.181522	-0.00746544	-0.135731
2	2	12.5	107.754	10.4191	0.107813	-0.159577	-0.0852645	-0.0422066	0.34386	-0.05666	0.00906897	-0.0893158	1.31248	0.0220531	-0.0806824
2	2	12.5	105.813	11.4027	0.313305	0.594008	0.0980144	-0.0711599	-0.224463	0.0079782	0.00730233	0.0540579	-0.098034	0.291766	0.0295687
2	2	12.5	114.398	39.4955	0.225469	1.20924	-0.0848578	0.32151	-0.194532	-0.0336016	-0.00355714	-0.154622	3.3862	-0.109172	-0.0142344
2	2	12.5	108.399	19.7688	-0.137647	0.269527	4.63461e-05	0.034308	0.53769	0.00289927	0.00474824	0.122747	-0.2722	0.0771782	-0.0374581
2	2	12.5	110.236	6.69789	0.0450716	0.0703823	-0.0245279	0.000657451	0.54552	0.0127543	0.0351799	-0.0465553	-0.176126	-0.0392314	0.022513
2	2	12.5	116.071	41.9942	0.00142872	2.73093	0.126569	0.434584	0.158733	-0.00657298	-0.0785617	0.102322	2.6362	-0.0831381	0.0244827
2	2	12.5	109.041	34.6048	0.025678	0.572934	-0.141043	-0.211848	0.237879	0.0444216	0.0184278	0.0685696	-1.74776	-0.124903	-0.0514426
2	2	12.5	111.136	35.9634	-0.00632223	-0.135759	0.03494	-0.0279904	0.220182	0.00342164	0.00126158	0.22657	0.28842	-0.0548717	-0.00947649
2	2	12.5	110.805	31.0462	0.230318	1.25241	-0.0414703	-0.318764	0.099231	0.00437881	-0.0243701	0.0679001	0.196886	0.126399	0.238382
2	2	12.5	110.23	28.6162	-0.0412503	0.314984	-0.187865	-0.165824	0.184206	-0.0311745	-0.0158337	-0.00637841	2.0402	-0.00306294	0.0054572
2	2	12.5	112.268	15.7362	0.37187	0.704492	0.134169	-0.112694	-0.206187	0.0115157	-0.00648385	0.0800197	0.91228	-0.140677	-0.0312674
2	2	12.5	117.023	14.3214	-0.0677131	0.161106	0.283198	0.175237	-0.188973	-0.0061438	-0.0247367	0.122894	-0.39104	-0.203701	0.104453
2	2	12.5	109.112	24.1676	0.0940168	0.272063	-0.170742	-0.0890272	0.064596	0.0515739	0.0206448	0.0137445	-1.31648	0.177767	0.195044
2	2	12.5	120.44	41.1211	0.227503	-0.0928776	0.0141069	0.10591	-0.056064	0.00454155	-0.00206814	-0.188085	3.2706	-0.370282	0.209866
2	2	12.5	107.397	8.31239	0.549255	0.371933	-0.0225718	0.0241717	0.226773	0.0359508	0.0586581	0.00873378	1.94952	-0.159833	-0.236832
2	2	12.5	107.598	31.8821	0.312532	0.441669	0.162477	-0.19111	0.42408	0.0234303	0.00578223	0.186192	-3.0328	-0.109421	-0.170249
2	2	12.5	106.742	14.2873	0.569345	0.203399	-0.0955819	-0.0502932	-0.171945	0.00738634	0.0153117	0.0156687	-2.1364	0.105384	-0.0943007
2	2	12.5	112.915	29.8598	0.118748	0.511768	-0.285292	-0.107291	0.38802	-0.0101239	-0.0390731	-0.0474361	4.4322	-0.0730729	0.0732246
2	2	12.5	108.535	52.1703	0.481767	0.599209	0.00910423	-0.0386594	-0.46002	-0.00611376	-0.00597927	0.30674	1.70072	0.150814	0.0204021
2	2	12.5	110.283	18.8805	0.334437	1.04973	0.0642755	-0.241406	0.161313	-0.0223123	0.019326	-0.00640065	0.58192	-0.248043	-0.149048
2	2	12.5	107.399	37.543	0.0197203	1.14231	0.452659	-0.26027	0.290376	-0.0291054	-0.0299045	0.159497	-0.81754	0.0484188	-0.0249433
2	2	12.5	119.057	55.4278	0.0596274	2.34683	-0.262087	0.600465	-0.299298	0.0124892	-0.0287566	0.121087	0.109562	-0.064623	0.229412
2	2	12.5	110.83	2.79647	0.222178	-0.123463	0.0322362	-0.040602	0.02682	-0.00963714	-0.0450722	0.00185752	1.29772	-0.0266637	-0.0317304
2	2	12.5	113.248	9.7314	-0.162451	-0.0834376	0.166468	0.0851426	-0.189744	0.00900714	0.00505949	0.0787845	1.1648	-0.000628712	0.169597
2	2	12.5	108.589	61.7997	-0.0723714	0.514398	-0.0890702	-0.187355	0.4473	0.00176222	0.00738821	0.302427	-1.79662	0.0526325	0.0275696
2	2	12.5	109.167	24.5189	0.0618279	0.287092	0.144185	-0.0485874	0.270972	0.0424298	-0.00138945	0.0436451	4.106	0.0402549	-0.0190152
2	2	12.5	96.9369	5.10323	2.20051	0.00534786	0.0188544	0.0347211	-0.217701	-0.036163	-0.0122191	-0.00391736	-0.66654	0.0400052	-0.607244
2	2	12.5	107.876	54.0365	0.31344	1.31481	0.464585	0.429323	-0.154704	-0.0119788	0.0848744	0.0576767	-1.46682	-0.0303231	-0.0629448
2	2	12.5	110.293	22.922	0.514809	0.132927	0.148987	0.0601662	-0.229155	0.00361071	0.000120648	-0.0374754	1.99002	-0.0138018	-0.0675545
2	2	12.5	105.578	41.3642	0.955016	0.52491	-0.0509257	-0.0380338	-0.34992	-0.00238776	0.0108114	0.21059	0.96108	0.0714491	-0.180675
2	2	12.5	104.976	27.5922	0.464612	1.4345	-0.0590506	0.294162	0.42222	-0.00183441	-5.53269e-05	-0.0435816	-1.30746	0.215168	-0.207297
2	2	12.5	111.528	9.73042	-0.0481367	0.0184408	0.10429	0.0249319	0.32844	0.0177187	-0.00399159	0.104481	-0.59696	0.00472125	0.0693715
2	2	12.5	112.523	42.8875	-0.0756408	1.6353	-0.235823	0.345041	0.275268	-0.0079236	0.032531	-0.197603	0.48088	-0.0218468	0.0216568
2	2	12.5	109.501	36.0767	0.194068	0.451698	0.00711297	-0.0286196	0.045654	0.0270354	0.0211866	-0.206521	1.38012	-0.0102474	-0.0289011
2	2	12.5	109.3	26.367	0.272715	0.466983	0.0321232	-0.0540729	-0.087858	-0.000909276	0.00574328	-0.16067	2.3602	0.0459755	-0.0138141
2	2	12.5	109.188	23.5528	0.257314	0.203411	0.00553802	-0.00615578	0.41037	-0.0470403	-0.0421169	-0.154439	1.14908	-0.0756442	-0.160334
2	2	12.5	109.162	42.6911	0.581024	0.0670899	0.108941	0.0991158	-0.275871	-0.00410989	-0.00188905	-0.173755	-1.05938	0.0474664	-0.0744379
2	2	12.5	100.969	23.8661	1.31703	0.112093	-0.0741854	0.0183535	-0.24177	0.00860397	0.00298905	0.112608	0.6896	0.183776	-0.312021
2	2	12.5	119.272	40.1235	0.280018	0.0688515	-0.0513992	-0.0488692	-0.130863	0.00196386	0.00762385	0.193791	-2.005	-0.354184	0.254434
2	2	12.5	113.259	37.478	0.364508	2.0414	-0.0976541	0.488454	0.0057228	0.00490648	0.00115526	0.0206301	1.8851	-0.0612986	-0.112395
2	2	12.5	113.219	37.9362	-0.0336706	0.986014	0.12403	0.323798	0.06693	0.010025	0.00509569	-0.0576144	-1.69402	-0.0292047	0.0296279
2	2	12.5	116.394	21.5589	0.0813181	0.861593	0.0720846	-0.0936336	-0.093312	0.0302585	-0.0993666	0.0836091	-1.15754	0.00829265	0.251063
2	2	12.5	106.825	24.1108	0.805796	0.318986	-0.00811988	-0.0242091	0.064017	-0.00868244	-0.0276256	-0.162405	-1.76236	-0.0437	-0.249096
2	2	12.5	108.974	16.7201	0.0895227	0.49514	-0.129869	0.0636826	0.266979	-0.00545064	-0.0119834	-0.0310979	4.0636	0.293927	0.14741
2	2	12.5	100.65	23.69	1.07369	1.1871	0.196154	-0.128497	0.14397	0.00583421	0.0593504	0.00118504	1.40104	-0.0362376	-0.356443
2	2	12.5	108.297	14.6148	-0.0747134	0.361946	0.125928	-0.00583948	-0.0222735	0.0308547	0.0341237	0.121557	1.19572	0.173898	0.104576
2	2	12.5	113.891	52.1776	-0.01413	0.953216	0.0740183	0.388349	0.199353	-0.0354073	-0.0125693	-0.116235	-4.2382	-0.0202472	0.0856987
2	2	12.5	111.033	35.1152	0.029255	0.0855129	-0.266668	0.0376106	0.43758	-0.000476361	0.0145188	0.0435742	3.3678	0.00390208	0.0311082
2	2	12.5	110.787	25.6992	0.0543385	2.05749	-0.144915	-0.505852	-0.058113	0.0168375	-0.025809	-0.275806	-0.6773	-0.13117	0.0151323
2	2	12.5	107.116	26.631	0.770711	0.596777	0.000854621	-0.0374122	-0.19902	0.0358062	0.0259323	0.168196	2.3176	-0.0277649	-0.162643
2	2	12.5	109.71	30.3198	0.188709	2.08036	0.133808	-0.430997	-0.31746	-0.00237598	-0.0311918	-0.0519199	0.92248	0.0192639	0.0838763
2	2	12.5	113.742	24.6226	0.156573	1.26099	0.199378	-0.217969	-0.036831	0.108023	0.00245783	0.00570707	-0.49976	-0.00151498	0.311116
2	2	12.5	108.418	48.9232	0.506215	0.388985	0.288415	0.0732677	0.044991	0.0219267	0.0214835	-0.119449	0.43702	-0.0346406	-0.124775
2	2	12.5	109.628	25.5362	0.450093	0.83654	-0.180811	0.130691	0.54921	-0.00510893	0.00317375	-0.147182	-0.40554	-0.186802	-0.30176
2	2	12.5	108.482	43.7344	-0.132993	0.12643	0.0215059	0.0860915	0.199509	0.0175299	0.0581498	0.294889	-0.027628	0.0675046	0.0398591
2	2	12.5	112.135	59.9517	0.124571	0.458794	0.149383	0.0675167	-0.36033	0.0294159	-0.0070944	-0.219582	2.5934	0.0772172	0.123718
2	2	12.5	109.74	25.9407	-0.049524	-0.00271828	0.0941126	0.031543	0.287598	0.0141052	0.010685	-0.107974	-2.9092	0.0139649	-0.00276594
2	2	12.5	102.921	22.9598	0.519595	0.59925	-0.17836	0.0606909	0.60924	-0.000487731	-0.0057128	0.0155795	3.1098	0.126677	-0.277163
2	2	12.5	110.54	8.96098	-0.140021	0.0652888	-0.0164395	0.0475959	0.036519	0.031447	0.0297452	0.0232544	-1.59774	0.0286787	0.0846478
2	2	12.5	115.518	34.5074	-2.27829e-05	0.634103	0.07076	-0.0224567	-0.31278	-0.0136025	0.00272926	-0.195575	2.9728	-0.207652	0.104624
2	2	12.5	112.085	32.8721	-0.0759597	0.708473	-0.0899669	0.112936	0.45192	-0.00278623	0.00310172	0.165337	-5.2816	-0.0625262	-0.00552699
2	2	12.5	112.648	21.8199	0.752159	0.71463	-0.0652868	0.0949396	0.297489	0.00158864	-0.0323895	-0.107763	1.56782	0.255277	0.362665
2	2	12.5	116.643	8.22428	0.198941	-0.142063	0.0514465	0.069887	-0.062211	0.000499611	-0.000403781	-0.00133535	-0.36404	-0.134248	0.240212
2	2	12.5	104.551	21.1854	1.45974	0.327255	0.0228611	0.217794	-0.37608	0.0229504	0.00240341	-0.0216588	1.30476	0.0719663	-0.331887
2	2	12.5	122.097	53.0527	-0.0461319	1.56617	0.213045	0.558495	-0.06645	0.0388879	-0.00768958	-0.00971264	-1.08692	-0.352743	0.135575
2	2	12.5	114.265	69.5158	-0.0633742	0.177068	0.0735059	0.253098	-0.10932	-0.0349619	0.0275831	-0.303661	-0.34908	-0.102835	0.133741
2	2	12.5	110.085	37.9354	-0.010705	1.33351	-0.211159	0.127725	0.27366	-0.0719832	-0.0345353	-0.166278	2.6688	0.108175	-0.004863
2	2	12.5	110.173	34.529	-0.0459997	1.90745	-0.111123	-0.422801	-0.0050127	-0.0904195	-0.0199953	0.0016723	-1.28132	-0.00184069	0.0619827
2	2	12.5	110.517	32.0449	0.281516	0.0851229	0.0840628	0.066497	-0.128115	0.0043319	-0.0087222	-0.142698	-3.2124	0.0247547	-0.00418508
2	2	12.5	109.669	38.8512	0.257505	0.625116	0.323609	-0.0146395	-0.100962	0.00324714	-0.000760498	-0.0500604	2.2316	0.0108893	0.000611282
2	2	12.5	116.072	8.2873	0.424095	-0.0370048	-0.109216	0.0260283	-0.203172	-0.00530082	0.0164389	-0.0272568	0.41452	-0.379116	-0.128684
2	2	12.5	108.505	32.7498	0.281379	1.46632	0.263752	-0.299433	-0.11034	0.0465726	0.00389774	0.151519	-2.0994	0.00155712	0.00573932
2	2	12.5	110.317	29.4969	0.0150919	0.376158	-0.0700891	-0.0744965	0.135462	0.0306763	-0.0277044	0.0973609	-1.97454	0.010486	0.00619295
2	2	12.5	110.891	77.8693	0.0871434	0.703001	-0.578138	0.299719	0.213663	-0.00527769	-0.0228054	0.0877068	-0.93746	0.301889	0.141156
2	2	12.5	111.17	34.7937	0.202844	0.295231	-0.206398	0.179661	-0.191475	-0.00166269	0.0308844	0.0915528	0.57806	0.00653853	-0.00324123
2	2	12.5	110.815	65.6561	0.0645918	0.296318	0.677906	0.113426	0.285963	-0.0285881	0.00523596	-0.0278469	0.0876	-0.00656057	0.106739
2	2	12.5	111.843	20.9268	0.408288	0.652807	0.305944	-0.0284063	-0.224454	0.019927	-0.0729037	0.101184	-0.76698	0.00863264	0.00648115
2	2	12.5	115.048	12.4138	-0.1292	0.0461132	-0.111785	0.0376185	-0.186831	0.0240007	0.0277462	-0.0922101	0.22768	-0.211846	0.104005
2	2	12.5	108.848	38.0281	0.337521	2.65976	0.100926	-0.566297	-0.274629	0.00778935	-0.0125152	-0.178336	1.9312	-0.085255	0.0055897
2	2	12.5	112.025	49.8641	0.5529	0.349835	0.0720578	0.100016	-0.53178	-0.000999116	-0.00429759	-0.22971	-2.3196	-0.03053	-0.00294807
2	2	12.5	106.447	47.3493	-0.0655771	2.20089	0.233523	-0.142407	-0.276345	-0.00656949	0.088558	0.204921	3.451	0.17391	0.187696
2	2	12.5	110.356	53.0456	0.116065	2.18522	0.298778	-0.357875	-0.166806	0.00342627	0.000619143	-0.216649	3.2898	-0.0660727	0.0690619
2	2	12.5	111.101	35.7741	0.46219	0.031394	-0.0452767	0.0896528	-0.160887	0.00354729	0.00859138	0.204383	0.38624	-0.076095	-0.0892263
2	2	12.5	111.506	12.7748	0.599952	0.542332	0.0668348	0.0301265	-0.55224	0.00996162	-0.0414129	-0.0332922	-1.16092	0.0120425	-0.000579663
2	2	12.5	105.071	10.3092	1.41872	0.517627	0.139612	0.192604	-0.196191	-0.00422415	-0.00519789	0.13764	1.91466	-0.011056	-0.370335
2	2	12.5	109.337	18.6074	0.0189962	0.619021	-0.0189728	0.185464	0.37395	0.0440474	0.0140426	0.197468	3.4016	0.0570251	-0.0532207
2	2	12.5	114.608	19.0575	-0.0965809	0.895417	-0.126323	0.174606	0.53079	-0.0568102	-0.0147093	-0.0558099	-1.35436	-0.277471	-0.13249
2	2	12.5	111.583	45.9698	0.434873	-0.084938	0.0793285	0.0293791	0.20166	0.00237492	-0.00280754	0.327253	-2.2736	0.196676	0.282304
2	2	12.5	101.301	34.7415	0.549637	0.789248	-0.0334017	-0.143164	0.104223	-0.00169114	-0.00459648	0.171177	-2.1098	0.340686	-0.134405
2	2	12.5	107.99	15.2273	0.334204	0.607516	0.133547	0.0394556	-0.19827	0.030697	0.0526163	0.0849946	1.79654	0.0415486	-0.00214649
2	2	12.5	110.928	63.9441	-0.0890227	1.7424	0.751452	0.403179	0.159951	0.0542274	-0.0566344	0.215257	3.3864	0.00226421	0.00111169
2	2	12.5	111.871	20.283	-0.133113	-0.141884	0.00289425	-0.00724348	0.120693	0.0246677	0.0637085	-0.107141	-1.45428	-0.174921	0.0507121
2	2	12.5	110.856	40.7945	1.35161	0.764162	0.196747	0.183436	-0.59739	-0.027639	-0.0664664	-0.0523377	3.122	-0.109817	-0.229211
2	2	12.5	108.274	37.2878	0.348066	0.125955	-0.222194	0.0108002	-0.251475	0.0101806	-0.0152883	0.104526	0.9393	0.171506	0.00543833
2	2	12.5	118.548	23.3971	0.271118	-0.0279094	-0.0441037	-0.0125846	0.183033	-0.00184133	-0.00276476	-0.160914	0.7879	-0.336603	0.160802
2	2	12.5	102.934	9.57659	1.11266	0.00663365	-0.0829533	0.0135208	-0.28173	0.00886738	0.00421904	-0.0799	-2.0116	0.187336	-0.237205
2	2	12.5	110.801	4.48701	0.229763	0.0763576	-0.00921212	0.00161433	-0.30591	-0.0184571	-0.0444094	-0.0203565	0.48804	0.0899666	0.0616591
2	2	12.5	109.902	36.308	-0.136081	0.549884	0.0167757	0.0892196	0.49476	0.0199149	-0.00662674	0.253143	0.44638	0.0238398	-0.0328019
2	2	12.5	113.553	31.4251	-0.0449113	-0.0342155	-0.380893	0.0560171	-0.182892	-0.00674428	0.0333039	-0.0965839	2.0566	-0.0282565	0.169633
2	2	12.5	110.315	27.7272	-0.130449	0.136247	-0.0379855	-0.0716496	0.41151	0.0184079	-0.0277944	-0.231946	-2.1632	-0.00559791	-0.00308023
2	2	12.5	116.191	25.98	0.105479	1.05057	-0.241827	0.158394	0.49524	-0.00195491	-0.00599799	-0.027842	-0.6141	-0.247235	0.00158451
2	2	12.5	106.259	38.3412	-0.0789658	2.4814	-0.0955976	-0.637088	0.226587	-0.00551896	0.00644053	-0.112181	2.8926	-0.00652335	0.0107586
2	2	12.5	109.742	48.1542	1.098	0.622305	0.495288	0.110431	-0.38223	0.0214434	-0.00204059	-0.00330564	-1.21764	-0.122334	-0.2035
2	2	12.5	111.981	16.4369	-0.121158	-0.0909812	0.21906	0.0652991	-0.0278676	-0.00565285	-0.00974689	0.0458308	-0.58744	0.0183847	0.101313
2	2	12.5	113.117	12.1599	0.0693049	-0.16455	0.0499857	0.0186855	0.159213	-0.0132768	-0.00451167	-0.0528508	1.471	-0.174718	-0.0467707
2	2	12.5	111.818	8.31424	0.312174	-0.119526	-0.0142958	0.0382647	-0.278376	0.00708912	-0.0453956	0.0506566	0.48358	0.0221004	0.020148
2	2	12.5	108.884	8.35123	-0.120945	-0.0753131	-0.00101703	-0.0917044	0.60756	0.00396301	-0.00150134	0.0052962	-1.50174	0.0123091	-0.0358856
2	2	12.5	112.304	10.9926	0.0131857	0.310897	-0.0555404	0.128712	0.052224	0.00246511	-0.0179342	-0.0202771	-0.95694	0.0113594	0.0211097
2	2	12.5	108.206	18.4575	-0.0861149	0.175912	0.129006	-0.0392975	0.060915	0.0116121	0.00521452	-0.0536144	-2.646	0.196558	0.0912819
2	2	12.5	111.033	11.8271	-0.0517597	0.0128998	-0.00278859	-0.00722696	0.35808	0.00582562	-0.0442786	-0.0660614	0.179198	0.0557619	0.0552527
2	2	12.5	111.192	24.5075	0.032918	0.483585	-7.6046e-06	0.0127401	-0.156543	0.0232444	0.0331132	-0.131202	1.60214	-0.00795844	0.0754535
2	2	12.5	101.253	3.42864	0.749736	-0.122185	0.0208439	-0.0102064	0.252648	0.00614968	-0.00672693	0.0136748	2.8138	0.239864	-0.243585
2	2	12.5	111.527	22.1384	0.325023	-0.000316142	0.329031	0.127138	-0.37626	-0.000529796	0.00223676	0.0881821	2.97	0.00997411	0.045303
2	2	12.5	111.619	15.5739	0.4673	-0.00854336	0.0461513	0.173204	-0.46365	0.0153606	0.0250238	0.140939	0.76286	-0.0249729	-0.00441403
2	2	12.5	113.115	32.8605	-0.0387364	1.25491	-0.151751	0.255514	0.2706	-0.0331399	0.0210619	0.115317	-1.22062	-0.0583428	0.0420924
2	2	12.5	110.773	44.7342	0.446577	0.633859	-0.366997	0.0731681	-0.53703	-0.0554625	0.0583411	-0.113179	2.9248	-0.0158406	0.0055483
2	2	12.5	118.968	35.9774	0.903386	0.262287	0.111334	0.19005	-0.057969	-0.0227817	-0.0166242	-0.109352	0.65492	-0.144275	0.498877
2	2	12.5	107.725	15.3669	0.753668	0.789403	-0.145722	-0.112931	-0.48792	0.0274226	0.0248724	-0.0284553	-0.6377	0.0011915	-0.0929524
2	2	12.5	111.462	27.7084	0.22067	0.6052	0.144073	0.256486	-0.138537	-0.0280459	-0.000307873	-0.040785	2.0152	0.00725497	-0.00585587
2	2	12.5	113.645	40.1746	0.287804	1.41161	0.421398	-0.246897	0.0263952	0.00989423	-0.0116349	0.00130114	-2.8034	-0.0342131	0.285074
2	2	12.5	107.9	43.5222	0.140887	0.922374	-0.203483	0.183028	0.54426	0.0508363	-0.00894973	0.127243	-1.38826	0.0490091	-0.16049
2	2	12.5	111.424	79.8483	0.331052	0.412445	-0.283091	-0.0656797	-0.056061	-0.00459147	-0.030217	0.324235	-0.20272	-0.124387	-0.0899377
2	2	12.5	113.684	37.5162	0.414399	1.58364	0.265898	-0.389675	0.3114	0.028856	-0.00868312	-0.0873073	-1.36422	-0.123991	0.252054
2	2	12.5	110.879	25.0612	0.566561	-0.107468	-0.0922782	0.0774048	-0.61602	0.0146658	0.020759	0.0758096	-3.9236	0.0127295	0.00297541
2	2	12.5	116.798	18.0133	-0.0239282	0.412773	-0.0107392	0.00948888	-0.4188	0.0155704	0.00204218	-0.098987	-0.4436	-0.207813	0.146708
2	2	12.5	110.077	53.5051	0.0697741	2.79157	0.493948	-0.502526	-0.45231	0.0256817	0.0167245	-0.000130139	0.36986	-0.0868479	0.253221
2	2	12.5	111.113	18.3227	0.413243	0.795526	-0.081409	-0.126989	-0.36927	-0.00778025	-0.0140163	0.0248866	-0.080936	-0.0284387	-0.000725577
2	2	12.5	108.642	18.2622	0.234329	0.997612	-0.189872	-0.241382	-0.063456	-0.00233669	0.00641004	-0.0750081	-0.0133524	-0.00187039	-0.0274443
2	2	12.5	111.681	41.1234	0.0249532	0.705595	-0.174922	0.0907948	0.156843	-0.0576454	-0.0523111	0.0844924	1.6307	-7.84766e-05	-0.00521461
2	2	12.5	105.061	39.8528	0.164561	0.0534195	0.0811341	0.0145987	-0.0192225	0.0393761	0.0521773	0.298237	-0.432	0.231069	0.0123808
2	2	12.5	107.027	13.0031	1.14513	0.236301	0.256967	-0.0620169	-0.32613	-0.06754	-0.111493	0.10908	0.70514	0.0574361	-0.176468
2	2	12.5	106.167	18.8271	1.08059	1.61633	0.00587285	-0.27366	-0.41085	0.0123447	0.0105039	-0.0757778	-0.21398	-0.0967281	-0.219185
2	2	12.5	112.566	7.417	0.182115	-0.0358842	-0.0669568	0.0475531	0.0162117	0.0463718	-0.030565	0.0136932	0.023656	-0.0769693	-0.0215677
2	2	12.5	109.456	34.9634	0.930867	0.265248	-0.0097419	0.00655192	-0.099975	0.0492258	-0.0430642	-0.197444	-0.22566	-0.0886041	-0.23576
2	2	12.5	104.756	50.5571	0.213419	0.971912	-0.217499	-0.354801	0.132006	-0.01582	0.0504244	0.174255	-3.763	0.109757	-0.0429024
2	2	12.5	109.47	24.91	-0.0265408	0.170114	0.200784	-0.0117269	0.116637	-0.03642	-0.00718968	-0.0569033	0.29602	0.046917	0.0234836
2	2	12.5	106.233	20.911	0.346255	-0.145395	0.123325	-0.0300752	0.32358	0.0356865	0.0149186	0.173559	-1.0747	0.036614	-0.142231
2	2	12.5	111.713	32.483	-0.0558487	0.196654	0.0741179	0.0831601	0.137472	-0.0172722	0.0216776	0.234181	0.4229	-0.0745964	0.00980491
2	2	12.5	106.643	39.8007	0.368419	1.31672	0.125474	-0.257249	-0.23976	-0.00698786	0.0276848	-0.20949	-2.8276	0.106087	0.00970079
2	2	12.5	108.848	41.3058	0.558516	0.244014	-0.0985361	0.148792	-0.111732	-0.00622374	-0.00620694	0.215794	-1.7648	0.0529833	-0.110604
2	2	12.5	109.676	36.1531	-0.117777	-0.0745409	-0.0379141	0.0356262	0.172908	0.00207489	0.000800016	0.208085	2.3004	0.122019	0.0513251
2	2	12.5	103.329	40.2279	0.927144	-0.0830339	-0.0591806	-0.00454707	0.069831	-0.105153	-0.0473471	0.108668	1.59874	0.176002	-0.224822
2	2	12.5	104.439	21.6498	0.732715	0.618293	-0.140324	-0.171007	0.106329	0.00761308	-0.00458638	0.00455376	-1.49066	-0.000136316	-0.24106
2	2	12.5	110.219	13.4942	-0.0709064	0.647404	0.00901791	0.221195	0.189786	0.00364643	0.04789	0.0842029	0.64806	0.00239681	-0.00362245
2	2	12.5	113.208	14.115	0.156075	-0.00773518	-0.0332472	0.142806	-0.38196	0.00298895	-0.0112103	-0.0434276	-0.8956	0.029979	0.094421
2	2	12.5	106.825	11.6904	0.0279579	0.5357	-0.208676	-0.22348	0.286098	0.00255193	0.00372879	-0.144799	-1.75886	0.0762216	-0.036781
2	2	12.5	111.7	34.8142	0.269054	1.65518	0.0798726	-0.0789992	-0.194091	-0.0515258	-0.062276	-0.0856861	-3.9522	-0.00380886	0.00207792
2	2	12.5	113.551	42.6165	-0.120112	0.315887	0.00861278	0.100287	-0.284655	-0.0851972	0.0635003	-0.0484404	-4.0958	-0.22749	0.113474
2	2	12.5	110.169	46.3632	-0.146812	1.47505	-0.206836	0.300678	0.129957	0.0167684	0.0025946	-0.24536	0.44336	0.196808	0.0558516
2	2	12.5	110.452	15.2542	0.177253	0.253391	0.0475036	0.0238351	-0.35028	0.0219467	0.0260855	-0.0526529	-0.63902	0.0629014	0.0901604
2	2	12.5	109.773	46.3065	0.159797	-0.0927426	-0.0511917	-0.0115114	-0.032691	-0.0141787	-0.014089	0.232373	3.313	0.0610542	0.00713776
2	2	12.5	108.183	19.3385	-0.00482869	-0.0694823	-0.0044106	0.00136705	0.195114	0.0490697	0.0314181	0.130053	0.122928	0.0525999	0.00346611
2	2	12.5	112.258	76.8324	0.191438	0.394406	-0.409791	0.289992	-0.240795	0.00295161	0.0317246	0.240901	0.9432	-0.0174617	-0.00799549
2	2	12.5	105.283	21.0978	0.366628	1.65394	-0.00234322	-0.322881	-0.128988	0.0247538	0.0445649	-0.0788786	-0.058488	0.103949	-0.0191498
2	2	12.5	109.396	15.2011	0.516301	0.126141	-0.218238	0.118455	-0.063531	-0.0525027	-0.0768599	-0.0946902	-1.00598	0.11383	-0.086601
2	2	12.5	112.75	34.8791	0.268249	0.0407381	-0.214146	0.0544959	-0.058725	-0.0707482	0.011292	0.018282	1.09902	-0.202591	-0.0895494
2	2	12.5	111.479	33.7534	0.00779378	0.564418	0.462953	-0.153032	0.35628	-0.00173921	-0.030982	0.0873684	1.04706	-0.0349672	0.0900985
2	2	12.5	108.855	35.1818	0.132731	0.845903	0.521245	0.328248	0.043278	-0.0298046	0.0349612	0.141428	-0.196972	0.00580445	-0.0365216
2	2	12.5	112.047	26.1688	-0.164293	0.000506708	-0.0960022	-0.0448735	0.22461	-0.0116373	-0.0103464	0.096667	-1.7679	-0.0462702	0.032702
2	2	12.5	106.247	18.7649	0.830894	0.890546	0.0131054	0.0312416	-0.57975	-0.000245748	0.0518036	-0.108356	1.9065	0.0848926	-0.0803845
2	2	12.5	102.961	20.3476	0.515282	0.387649	-0.195409	0.0443112	0.196227	-0.0610019	-0.0434711	-0.18012	-0.108748	0.406331	-0.114294
2	2	12.5	110.375	14.6273	-0.0803236	0.21641	0.0529332	-0.0638381	0.10857	-0.011913	0.00351266	0.0832084	0.35414	0.0227309	0.0471508
2	2	12.5	113.932	22.0161	0.0342926	0.0211764	0.0708161	-0.0314459	-0.41118	-0.0340006	0.0500405	0.206301	-3.7724	-0.25882	0.0906629
2	2	12.5	112.106	52.752	0.0612929	-0.0868308	0.119953	0.133493	0.219345	-0.00694719	0.00623502	-0.224933	0.71072	-0.122527	-0.0491945
2	2	12.5	109.908	21.5321	0.174041	0.400419	0.174002	0.135936	0.142368	-0.0217323	-0.0135943	-0.0143407	1.10016	0.271773	0.201964
2	2	12.5	110.157	26.4735	0.602773	0.605189	0.162547	-0.043164	-0.208815	0.00322099	-0.0146607	-0.0723423	0.44996	-0.0660538	-0.0994913
2	2	12.5	108.333	21.9165	0.751027	0.33699	-0.0283354	0.00149065	-0.76626	-0.0429226	0.0278967	0.152912	-2.8954	0.0885051	-0.0096163
2	2	12.5	113.36	51.9199	-0.0797585	1.80145	-0.275873	-0.339662	-0.274467	-0.0425117	0.0244487	0.0480592	0.92948	-0.0820978	0.200568
2	2	12.5	107.149	20.5031	0.015891	0.869066	-0.0030166	-0.15922	-0.05421	-0.0749604	0.000259046	0.0918754	-1.99302	0.244635	0.0868084
2	2	12.5	112.837	31.2402	0.660007	0.566711	0.0882646	-0.112857	0.127587	0.0110499	0.0203321	0.195379	2.1274	0.113671	0.398443
2	2	12.5	114.517	38.924	0.0800674	1.03906	0.199752	0.277824	-0.174486	0.0250857	-0.067365	0.0135172	1.72354	0.0418447	0.102975
2	2	12.5	111.464	9.22038	0.32191	0.498519	-0.0120821	-0.0147485	-0.53616	0.0031123	0.00361083	0.0284443	-1.56256	0.0367778	0.0913936
2	2	12.5	104.964	52.9721	0.328874	1.87068	0.22893	-0.454086	0.123324	0.00327826	0.00130487	0.257333	4.2648	0.0393498	-0.0846975
2	2	12.5	105.762	22.2949	0.210227	-0.133504	0.0762162	0.0727753	0.234852	-0.0373358	-0.0383391	0.201195	-2.382	0.272353	-0.0573214
2	2	12.5	113.172	27.1878	0.231441	-0.0401267	0.0169583	0.0115755	-0.281442	-0.0552771	-0.0262175	-0.180156	1.63288	-0.100843	0.0164627
2	2	12.5	107.539	59.812	0.463945	1.63129	-0.572593	-0.321424	-0.36408	-0.0422523	0.0446837	-0.00452395	-1.67714	0.104927	0.00152656
2	2	12.5	110.063	37.1902	0.740448	0.253732	-0.307466	0.182305	-0.293349	-0.0170751	-0.0239531	0.0534813	-2.0618	0.02866	-0.136046
2	2	12.5	112.464	11.5332	0.184758	0.599465	0.122555	-0.0652448	-0.257535	-0.0003446	-0.00114115	0.0346043	-1.20334	-0.0785793	0.0468858
2	2	12.5	110.78	14.9004	0.318835	0.732477	0.0769728	-0.0878635	-0.281454	-0.00441724	0.00354115	-0.0503671	-0.53964	-0.0299315	0.0128822
2	2	12.5	110.449	28.2851	-0.0102114	0.933027	-0.220136	0.187083	0.33993	0.0518458	0.0908755	0.0280937	-0.47816	-0.132267	0.0174105
2	2	12.5	105.725	46.7083	0.566644	-0.085902	-0.321275	-0.00593232	0.166602	0.0485897	-0.0133599	0.0260241	-2.724	0.0422336	-0.211178
2	2	12.5	112.252	26.8743	0.169977	0.408553	-0.0628308	0.17971	-0.079368	0.0455963	-0.0148579	-0.108477	-0.20486	-0.00873041	0.000430135
2	2	12.5	109.256	7.4386	0.569989	0.508667	-0.00285621	0.00227224	-0.45273	0.00308483	-0.0238817	0.018877	-1.89496	0.108891	-0.0105625
2	2	12.5	108.002	12.16	0.333575	0.160758	0.00865343	-0.0463349	0.236196	0.042687	0.0157664	-0.0636192	0.084174	-0.0516717	-0.140538
2	2	12.5	112.225	11.5075	0.0945389	0.614564	0.0168558	0.178136	0.131235	-0.0366034	-0.0245826	0.0525185	-0.45052	-0.0576066	-0.0303831
2	2	12.5	111.628	23.7949	-0.0663956	-0.0576231	5.08222e-05	-0.12444	0.6831	-0.00808099	0.00493669	0.093543	0.55968	-0.199207	-0.0725895
2	2	12.5	108.507	36.7171	0.111178	1.24729	-0.360818	-0.317742	-0.0219441	0.0016112	-0.000583844	-0.0643901	-2.034	-0.00781781	-0.0137572
2	2	12.5	115.318	15.033	0.0524188	0.0442064	0.0134285	0.00874857	-0.0050454	-0.0279311	-0.0019756	-0.0804815	-0.84958	-0.138159	0.165984
2	2	12.5	107.396	12.4482	0.228733	0.484374	0.00400568	0.0899228	-0.048201	0.0111125	0.0702759	0.0546114	2.3626	0.038956	-0.0206356
2	2	12.5	110.379	18.2276	0.346827	0.134477	0.0195489	0.0334378	-0.209934	-0.010841	0.015291	-0.0969345	0.40608	-0.0193442	-0.025212
2	2	12.5	106.97	11.123	-0.0372838	0.205236	-0.186327	-0.156325	0.39837	-0.00150013	-0.00215441	-0.10086	0.75288	0.106604	-0.0444711
2	2	12.5	112.31	49.4237	-0.066532	1.02173	0.249013	0.384618	0.0236898	-0.00606329	0.00870953	-0.05186	-1.12922	0.0175327	0.0487278
2	2	12.5	111.122	34.1241	0.133781	-0.139142	-0.228749	0.0563868	0.069336	0.0986719	0.0417675	0.135575	0.37054	-0.139199	-0.0246926
2	2	12.5	110.604	60.3782	-0.0813397	0.252782	-0.237663	0.135323	0.105954	-0.0507182	-0.00540605	0.119504	3.4774	0.125075	0.0504868
2	2	12.5	107.831	8.28408	0.368023	0.296278	0.2563	0.0391417	0.086151	0.0220382	0.0282243	0.141195	-4.1832	-0.00303141	-0.0916899
2	2	12.5	116.471	32.2796	-0.0496567	0.0422288	-0.0232082	0.10513	0.147309	-0.000203967	0.00612271	-0.162954	0.1528	-0.317192	-0.0290597
2	2	12.5	104.277	10.0386	1.24032	-0.100149	0.223974	0.14133	-0.65262	0.000325334	-0.0001341	0.147328	-0.69582	0.232511	-0.178652
2	2	12.5	109.139	8.05085	0.354269	-0.0861645	0.0215046	-0.0137231	0.243417	-0.0321678	-0.0111967	-0.0443684	-0.3884	-0.0820166	-0.152956
2	2	12.5	98.8327	3.06069	0.869954	-0.0432659	0.00835592	-0.0138486	0.184725	0.0406651	0.0105398	0.00897569	-0.150016	0.29207	-0.267682
2	2	12.5	107.718	14.3083	0.380551	0.289276	-0.198236	-0.0540424	-0.167697	0.0559456	0.000426574	-0.0387594	-0.061848	0.103193	-0.0288866
2	2	12.5	111.048	17.8796	0.574578	0.0212466	0.0551624	0.0149868	0.42681	-0.0428162	0.037908	0.0573346	2.4704	0.109896	0.264043
2	2	12.5	113.056	15.1099	-0.0978054	0.169306	0.000681246	0.0632183	0.281382	0.0071893	0.00408605	-0.069657	-1.9766	-0.0954989	0.0407609
2	2	12.5	110.34	27.0786	0.00737669	0.575413	-0.189821	-0.180864	0.32031	-0.0733122	0.0267823	-0.0782201	1.29034	-0.0131664	0.0723884
2	2	12.5	110.551	36.2359	0.142691	1.06051	0.156918	0.253024	0.5421	-0.000227499	-0.000393688	-0.0597414	2.4358	0.129937	0.0723293
2	2	12.5	113.441	64.9416	-0.0333528	0.3797	-0.425834	0.0205645	-0.066873	-0.0629938	0.0763464	0.0689105	0.87718	-0.143173	0.116039
2	2	12.5	109.152	41.9715	-0.110747	1.10971	0.234718	-0.196886	0.145506	-0.0258838	0.0018294	-0.178947	0.26844	0.0239632	0.0536604
2	2	12.5	103.841	56.6557	0.363051	1.18746	0.233893	0.458364	0.040515	0.0373283	0.138274	-0.0785279	-0.25704	0.112619	-0.103208
2	2	12.5	114.149	27.9043	0.36748	0.373618	-0.0840818	-0.144925	0.202356	-0.00252473	0.0275874	0.0861393	-0.65658	-0.109903	0.230765
2	2	12.5	112.442	26.6404	0.387934	0.486265	0.18396	-0.01035	-0.38832	0.0127271	-0.0177521	-0.0309122	2.1736	-0.0445908	0.0244247
2	2	12.5	103.721	33.2242	0.987446	1.78421	-0.0581613	0.411349	0.219783	-0.0094401	0.00336618	0.0863299	1.08624	0.167526	-0.330507
2	2	12.5	113.331	54.432	-0.160675	-0.0306543	-0.355359	0.102044	-0.093426	0.0193783	-0.0247183	0.116791	-1.0061	0.00594613	0.102083
2	2	12.5	115.759	6.80971	0.075609	0.0871577	0.0386703	-0.000822585	0.095994	-0.0351504	-0.0188906	0.00403929	-1.72652	-0.332817	-0.0698112
2	2	12.5	105.805	26.0029	0.383724	0.560483	-0.152819	-0.101093	0.175218	0.00922703	0.0195749	0.0523866	3.0986	0.0631859	-0.135158
2	2	12.5	110.108	99.3266	0.015448	1.55111	0.670311	0.0182597	0.185742	0.00730422	-0.016123	-0.288842	0.82746	0.00227629	0.0177319
2	2	12.5	106.817	26.6684	0.690213	0.119342	-0.212648	-0.0500149	0.090318	0.0244749	0.0152671	0.0491893	1.32292	-0.0929023	-0.249911
2	2	12.5	106.919	39.4007	0.560832	1.91245	0.245629	-0.388208	-0.215235	-0.0442103	0.00645652	0.129943	-2.3556	-0.0838894	-0.103016
2	2	12.5	107.2	10.0593	-0.086636	0.223468	-0.0386639	-0.0800208	0.42276	0.0636823	0.00931801	0.0225861	1.9265	0.102643	-0.0156527
2	2	12.5	109.101	32.0819	-0.0820036	0.00105583	-0.0668345	-0.0195318	0.45549	-0.0498488	0.0205747	-0.19891	-2.2668	0.0083341	0.00641024
2	2	12.5	109.018	8.24553	0.0303306	0.534673	-0.151486	-0.173908	0.103941	0.0171141	-0.0071804	-0.0833098	1.8665	0.0245382	0.00569333
2	2	12.5	108.387	38.8178	0.274615	-0.0121849	-0.0654336	-0.0966806	0.68913	0.00373852	0.00817423	0.189002	1.12604	0.169206	0.0948436
2	2	12.5	106.735	25.0898	0.897644	1.3949	0.241312	-0.166478	-0.53517	0.000241096	-0.000383733	0.0268097	0.178584	0.0407215	-0.0957896
2	2	12.5	106.157	54.1699	-0.133435	0.0736982	-0.00378867	0.00849034	0.245241	0.0170183	0.012168	0.356904	0.89496	0.328936	0.0523801
2	2	12.5	111.722	25.0423	-0.021837	0.415432	-0.0232627	-0.109369	0.055176	0.000488974	-0.00331686	0.109886	0.79628	0.0397955	0.143816
2	2	12.5	110.063	38.166	-0.0554247	1.50661	-0.135745	0.240332	0.286926	0.0098024	-0.0589726	0.147732	1.83462	0.198457	0.0196955
2	2	12.5	112.705	20.1519	0.299829	1.15163	-0.0461551	-0.171035	-0.106821	0.00795213	-0.0243855	-0.0131886	-4.414	-0.219831	-0.0693153
2	2	12.5	110.122	74.0384	0.226922	1.58331	-0.516214	-0.307987	0.154494	-0.00275167	-0.00628331	0.122784	-0.39744	0.129369	0.192919
2	2	12.5	109.533	8.63325	0.118615	0.158143	0.0667744	-0.0224082	0.039132	-0.0755575	-0.0121675	0.0529767	-0.94312	0.00911929	-0.00641985
2	2	12.5	109.649	17.94	0.146904	0.258876	-0.183747	0.0844987	-0.00287706	-0.001758	-0.00163927	-0.126156	-1.06292	0.102498	-0.0026346
2	2	12.5	113.341	52.2418	0.0213991	0.790136	0.00502937	-0.014959	0.147462	0.0371128	-0.0655672	-0.113531	5.8478	-0.0179841	0.0390299
2	2	12.5	110.455	21.2935	0.0751369	0.138362	-0.118005	-0.136204	0.3807	-0.0414525	-0.0174041	0.0126351	0.195634	-0.138801	-0.115098
2	2	12.5	104.183	25.5693	1.24955	0.294979	0.0253397	-0.00728165	-0.33258	-0.0656174	-0.0102688	0.180804	-1.61958	0.0162231	-0.29211
2	2	12.5	108.017	28.0406	0.803407	0.706444	-0.0893135	0.152647	-0.094635	0.016121	0.0212091	0.105208	-3.3164	-0.0445647	-0.22556
2	2	12.5	111.66	13.0064	0.28831	-0.0402338	0.300997	0.0748764	-0.0159219	0.0116624	0.00642385	0.106331	-5.0666	-0.086992	-0.0437992
2	2	12.5	112.223	41.0459	-0.15759	1.7884	-0.248935	-0.358996	-0.32256	-0.0189065	-0.00857169	0.018315	-0.73436	-0.0101848	0.178918
2	2	12.5	108.73	68.9541	0.297532	0.0114381	0.327202	0.191832	-0.165417	0.0163512	0.0424713	-0.194658	-1.01718	0.0493472	-0.0112259
2	2	12.5	113.98	5.72416	0.20925	-0.0641279	0.099945	0.0267545	-0.0183966	0.00458365	-0.00342779	0.0552271	1.05298	0.012806	0.253917
2	2	12.5	112.151	17.6442	-0.0292961	0.405752	-0.214857	0.146818	-0.033132	0.078458	-0.0107767	-0.0503988	1.35574	0.0764587	0.0813127
2	2	12.5	109.739	12.6611	-0.0991172	-0.0975808	-0.0927183	-0.00990611	0.37032	0.0495819	0.0204718	0.0635556	1.4522	0.0068717	0.0201843
2	2	12.5	111.746	10.2299	0.586789	0.183242	-0.0135007	0.0173486	-0.4683	0.032345	0.0208216	0.0373263	-1.43216	-0.118885	-0.0460275
2	2	12.5	108.301	39.0956	0.233915	1.77942	0.259623	-0.277412	-0.32964	-0.0523942	0.0295891	0.160315	1.9247	0.00544732	0.0616779
2	2	12.5	109.904	55.1217	0.325274	1.16219	-0.250093	-0.0954283	-0.47736	0.0727821	-0.0171473	0.0924435	-2.7624	0.0953654	0.0585142
2	2	12.5	106.755	52.8277	0.456956	1.72395	-0.118831	-0.301293	-0.293052	0.0421723	0.0549077	0.192655	0.144902	-0.0477661	-0.0299253
2	2	12.5	113.704	12.8023	0.617762	0.11052	-0.0153154	0.0505739	0.038904	0.00115701	-0.0101298	0.0768957	4.6892	0.177164	0.38882
2	2	12.5	111.22	13.5583	-0.111239	0.388124	0.00971755	0.0560742	-0.057453	-0.0521235	0.0551472	-0.0181781	2.4128	-0.0161308	0.123566
2	2	12.5	106.358	54.3119	0.319909	0.0680591	-0.194882	0.068211	-0.082557	-0.0386264	0.0137571	0.234145	-0.76332	0.264084	-0.0140924
2	2	12.5	109.046	5.75761	-0.00358073	-0.0936576	-0.000176817	-0.0252384	0.42714	-0.0105888	0.0110442	0.0175306	-0.44256	-0.028554	-0.075394
2	2	12.5	117.641	6.65052	0.557246	-0.144799	0.000830623	0.0352462	0.067083	0.019488	0.000167946	-0.0307607	-1.82706	-0.185684	0.331636
2	2	12.5	110.076	52.8193	0.228369	0.4059	0.0366155	-0.0808436	-0.05781	0.00591581	-0.00890259	0.31495	-1.68094	0.000404377	-0.0112862
2	2	12.5	109.46	27.1874	0.460492	-0.0395491	0.208484	0.132841	-0.058293	-0.000416527	0.000915517	-0.0175783	-5.4044	-0.00314018	-0.0914141
2	2	12.5	109.753	40.2849	0.495457	1.37311	0.117206	-0.45259	0.59316	0.000502782	-0.000770413	0.104465	-0.044976	0.0382313	0.197249
2	2	12.5	110.921	24.3689	-0.13035	0.0484917	-0.0431436	-0.0117498	-0.043731	1.34255e-05	6.22066e-05	-0.173767	3.4544	0.0961127	0.110164
2	2	12.5	111.227	13.049	0.225072	-0.108015	0.0122032	-0.0356682	0.66459	0.0106362	0.0178286	-0.0760918	1.01546	-0.0358718	0.0589565
2	2	12.5	107.27	63.4976	0.664719	0.510819	0.54786	0.158297	-0.38121	0.0159525	0.0201822	-0.0517562	-0.37368	0.0968494	-0.0613431
2	2	12.5	108.687	23.921	-0.0734918	1.21767	0.000263399	0.33537	0.056616	-0.0115566	0.0458645	0.00624634	-0.069074	0.173437	0.0435213
2	2	12.5	107.597	12.9157	1.02483	0.776276	0.100037	0.256924	-0.076917	-0.00972914	-0.0190413	0.123664	-1.1424	0.00959875	-0.274652
2	2	12.5	113.288	30.2329	0.00799084	1.34965	-0.128848	0.324301	0.13062	-0.0184797	-0.0282041	-0.0693796	-0.7	0.00711175	0.00447137
2	2	12.5	110.566	7.24599	0.146992	0.082775	0.0179088	0.0291854	-0.0196647	0.0473865	-0.0649254	-0.0426885	-0.9978	0.152207	0.0423842
2	2	12.5	109.091	8.59921	-0.0626291	0.107359	-3.3581e-05	-0.00529159	0.66552	0.0015796	0.0107032	0.0354021	1.46792	0.0144612	-0.03898
2	2	12.5	109.309	36.0056	0.306199	1.42416	0.433022	-0.156866	-0.47265	0.00284976	0.0568242	0.0503487	-0.79908	-0.0664131	0.0843481
2	2	12.5	105.603	50.2453	0.389017	2.95026	0.276105	-0.6034	-0.160014	-0.0306192	0.0162996	-0.179998	-1.19224	-0.00026184	-0.033205
2	2	12.5	109.126	37.1933	0.244389	0.776494	0.0928627	-0.0531576	0.0187686	0.0493466	0.0219421	-0.142833	1.43216	-0.00519422	-0.0313466
2	2	12.5	112.94	14.1429	-0.0718855	0.507647	-0.00897708	0.00746505	-0.12552	-0.134844	0.0751549	-0.124128	0.95186	0.0168221	0.208061
2	2	12.5	109.362	27.7484	0.7706	1.36848	-0.121675	0.326964	-0.0148833	0.0247929	-0.0214378	0.0389964	0.51952	0.023971	-0.212774
2	2	12.5	110.915	18.0223	0.231422	0.305231	-0.0365875	-0.00525515	-0.277491	0.00458772	0.0109684	0.083581	1.14928	0.0322249	0.03828
2	2	12.5	104.662	34.0688	0.32764	0.392619	-0.118031	0.150071	0.230688	-0.0018323	-0.00255522	0.152667	-2.185	0.315579	-0.101891
2	2	12.5	113.486	12.4888	-0.0557196	0.080922	0.173629	0.0315834	0.282045	-0.0136381	0.0308121	0.144885	-0.73172	-0.204285	0.0367258
2	2	12.5	108.264	29.6219	0.395536	0.713359	0.202413	-0.121932	-0.132588	0.0231349	0.0179523	0.218445	0.40424	0.0273419	-0.0299291
2	2	12.5	103.668	16.7966	0.808665	-0.0542371	-0.0719365	0.111019	-0.224241	0.0169624	-0.00662051	0.025831	-3.708	0.321344	-0.146395
2	2	12.5	111.111	17.1759	0.227842	0.414734	0.192472	-0.126977	0.2799	-0.00399334	0.00541225	0.0619833	-1.1086	0.0601468	0.185549
2	2	12.5	112.748	24.3704	0.486056	0.103553	0.00397236	0.0647953	-0.60063	0.00561912	-0.0125998	0.155991	0.50994	-0.0191282	0.0435591
2	2	12.5	109.213	20.1995	0.0714219	-0.0599734	-0.176517	0.0431705	0.031371	-0.00735901	0.00574833	-0.00369561	1.55418	0.130797	0.017767
2	2	12.5	116.841	17.4528	0.28318	0.516409	-0.00385607	-0.130539	0.135288	0.00422352	0.0018008	-0.132179	-0.9181	-0.25307	0.20582
2	2	12.5	109.939	24.6725	0.301719	1.09462	-0.131977	-0.336451	0.0146427	-0.00467243	-0.0634717	-0.0107865	0.90716	-0.0791319	-0.0666617
2	2	12.5	117.019	53.0573	0.998603	0.0652474	-0.0839695	-0.0527242	0.132381	-0.0109314	0.0166655	0.258775	-0.153504	-0.101804	0.487197
2	2	12.5	113.318	22.9734	0.0110907	0.0146206	0.136518	0.0602308	0.38112	-0.0118163	0.0143687	-0.0531001	-0.55306	-0.138579	0.0461513
2	2	12.5	107.645	37.8527	0.443902	1.13537	-0.0870656	-0.200367	-0.124188	0.0217464	-0.0371323	-0.379054	-3.2424	0.0661095	-0.0671815
2	2	12.5	110.838	4.50187	0.267094	0.143278	0.0316473	-0.0146246	-0.228519	-0.00291127	0.012963	0.0284834	-2.987	-0.0278032	0.0120948
2	2	12.5	96.1623	67.4534	0.520923	3.76188	0.390428	-0.980076	0.0213333	0.0192002	0.00943828	0.137628	0.3215	-0.177204	0.170775
2	2	12.5	103.554	79.8167	1.09506	-0.120685	0.544735	0.498525	0.127812	0.00155551	0.06219	-0.124433	1.78362	-0.0645632	-0.393154
2	2	12.5	102.097	14.6281	0.528249	-0.10913	0.0888891	-0.0482978	0.47457	-0.0768353	-0.0146961	0.0541935	1.64602	0.15125	-0.237391
2	2	12.5	105.587	44.1337	0.670285	0.0176766	0.100244	-0.026377	0.00102678	-0.0232391	0.00326944	0.317186	-1.07854	0.0357687	-0.177777
2	2	12.5	106.815	29.9466	0.746876	0.193573	-0.0482909	0.168388	-0.33474	-0.0257623	0.0108832	-0.198079	4.0366	0.140569	-0.111785
2	2	12.5	110.514	30.085	0.62525	0.154074	0.150134	0.0475237	-0.53796	-0.0188141	-0.0162568	0.250638	-0.71176	0.0140031	-0.018102
2	2	12.5	109.431	25.7959	0.438698	0.678909	0.121783	-0.0400864	-0.62679	-0.0727373	0.0462086	-0.0316905	-2.0062	-0.0216302	0.0375126
2	2	12.5	107.555	52.4962	-0.111297	1.6576	-0.382355	-0.429707	0.37125	0.0958443	-0.0225743	-0.0685342	-2.0822	0.00766333	0.00910037
2	2	12.5	107.776	18.3683	0.640434	0.970771	-0.142331	-0.101139	-0.58128	-0.00556903	0.0168368	-0.013593	0.73242	0.139887	-0.00459408
2	2	12.5	117.929	40.2508	0.293729	0.278029	-0.00640888	0.00355721	-0.65649	-0.0369813	-0.0102406	0.21781	-0.50294	-0.310686	0.064839
2	2	12.5	104.405	26.8835	0.37453	-0.107795	0.0242928	0.125546	-0.05322	-0.0887181	0.0309335	0.0685794	1.73612	0.338834	-0.0326093
2	2	12.5	111.272	18.677	0.0688115	-0.0321176	-0.296477	-0.0799968	-0.187323	-0.000569414	-0.0120663	-0.194903	3.342	0.0230749	0.0609674
2	2	12.5	110.375	41.0271	0.136144	2.06915	0.320366	-0.452502	0.07215	0.0412394	-0.0777931	0.0115184	0.115476	0.0318762	0.0419616
2	2	12.5	109.135	36.5438	-0.0894948	0.666435	0.318574	-0.112336	0.36738	-0.0106987	0.00374052	-0.0687969	0.88824	-0.027427	-0.0129862
2	2	12.5	117.743	36.2613	0.426501	0.759354	0.518412	-0.089672	-0.002706	0.021308	-0.0771361	0.109537	-0.52458	-0.0814403	0.361992
2	2	12.5	103.593	77.0564	0.223835	1.0377	0.775374	-0.010134	0.190281	-0.00168459	0.000592061	-0.0522705	-0.044692	0.240207	-0.060871
2	2	12.5	110.625	11.6699	0.178153	0.153553	-0.037874	0.154189	-0.29928	0.00320357	0.000665328	-0.00190566	-0.007837	0.134113	0.0766701
2	2	12.5	113.472	14.4378	0.0487452	0.774727	0.032748	-0.16515	0.0057552	-0.00174973	0.00336916	0.0124934	3.3874	-0.0698739	0.17974
2	2	12.5	112.811	38.102	-0.0239843	0.337504	-0.214989	-0.124217	0.15996	-0.000557498	0.000806632	0.0816238	3.7308	-0.0809548	0.0869879
2	2	12.5	109.575	63.8547	0.422272	1.08833	-0.196933	-0.139826	-0.4005	0.000917888	0.0190441	0.255207	-0.16571	0.0146529	0.00127246
2	2	12.5	111.642	10.5238	0.0369973	-0.0556673	0.0490361	0.0212637	0.226287	-0.0106554	-0.0166685	-0.0342683	0.49288	-0.0789832	-0.0350576
2	2	12.5	110.751	23.4219	0.0449803	0.503697	0.276772	0.00398852	0.106164	-0.0318361	-0.0696498	0.135746	-2.0616	0.0590594	0.0184894
2	2	12.5	106.184	11.1513	0.231375	0.15972	0.0131224	0.0668482	0.250506	-0.0191509	-0.0116588	-0.0405908	-0.68416	0.207338	-0.0762098
2	2	12.5	120.296	34.3967	-0.116904	0.157194	-0.0357465	0.196954	-0.32679	0.00878736	0.0117305	-0.131092	-2.2376	-0.395281	0.145531
2	2	12.5	107.115	23.3786	0.413182	2.16607	0.00645776	0.0020565	-0.50961	-0.00713395	0.104823	-0.0968368	3.5264	0.0238263	0.0504441
2	2	12.5	111.321	19.3675	0.365219	0.0270553	0.100908	0.161495	-0.294018	0.0220121	0.0118316	-0.0120866	-0.39774	0.0148706	0.00036991
2	2	12.5	111.614	68.549	0.194583	-0.121438	-0.375193	-0.208079	0.55314	-0.0232481	-0.0559666	0.150529	3.4006	-0.0471156	0.0604543
2	2	12.5	111.375	18.0481	-0.100694	0.52318	0.154307	-0.0838615	0.070212	-0.0406866	-0.00643547	0.015632	-1.82556	-0.0676889	0.0465599
2	2	12.5	102.191	7.42349	1.07715	-0.156296	0.0932911	0.105397	0.033804	0.017924	0.0286719	0.0504782	1.73554	0.100812	-0.315967
2	2	12.5	107.319	8.64514	0.32066	-0.140015	0.00035733	0.0947843	-0.276462	-0.000212328	0.00109732	0.0516035	-1.47536	0.297583	0.0340094
2	2	12.5	111.285	26.7212	-0.00418415	1.1348	0.18913	-0.226699	0.0274521	-0.00494419	-0.00680599	-0.0541679	-0.48626	0.0341756	0.173463
2	2	12.5	110.468	18.8689	0.295955	0.00194923	-0.356402	0.0288721	-0.151587	0.0444031	-0.00600101	-0.143724	2.3378	0.0177162	-0.0289633
2	2	12.5	108.343	35.8196	0.0596893	0.54177	-0.0130212	-0.0291631	0.166194	0.0245638	0.0485026	0.203259	2.4188	0.00554434	-0.0126429
2	2	12.5	113.68	36.349	0.0910515	-0.131577	0.0117499	0.00319431	0.154371	-0.00577364	0.00277648	0.216808	0.97142	-0.0515681	0.146859
2	2	12.5	110.151	35.1413	-0.060673	-0.075094	-0.141473	-0.00836495	0.58635	-0.00141146	0.0320938	-0.326947	3.7798	-0.0690897	-0.0377537
2	2	12.5	107.321	79.9331	0.277516	-0.103412	0.842814	0.345048	0.165285	0.0190407	0.00516493	0.048488	3.7502	0.0941317	-0.0906996
2	2	12.5	109.454	32.0673	-0.120982	-0.0689212	0.00423726	-0.0341451	0.45618	0.0459548	0.00513498	0.162979	-2.1146	-0.00848751	-0.0039442
2	2	12.5	110.865	18.3943	-0.0948027	0.115703	-0.0226719	-0.0719316	0.33498	0.031025	-0.0212116	0.0604659	-1.58956	-0.0581675	-0.0187603
2	2	12.5	109.879	7.81748	0.152596	0.00916217	0.129578	-0.000977016	0.078804	-0.00209843	-0.00364111	0.0523206	0.38326	0.0249824	-0.0137077
2	2	12.5	110.03	36.4191	0.0746428	0.403539	-0.276334	-0.211428	0.59478	0.0175228	-0.0402048	0.0123529	-0.70514	-0.00702803	0.0177752
2	2	12.5	111.561	31.4979	0.198921	-0.037781	-0.117047	0.0477218	-0.161814	-0.0233452	-0.00611128	0.0674322	4.3008	-0.00580568	0.00849335
2	2	12.5	108.578	52.7636	0.165988	1.3213	-0.461323	0.259172	0.149067	-0.00259573	0.0372421	-0.0196686	-1.15446	0.0945915	-0.0913032
2	2	12.5	111.767	37.44	-0.0366682	0.768107	0.456715	-0.0800645	0.117441	0.000392944	-0.000430588	0.0336917	-1.13362	-0.112543	0.0379761
2	2	12.5	110.7	16.7123	-0.165656	0.648874	-0.0662623	0.0281887	0.43815	0.0222473	-0.0309405	-0.0355756	3.988	0.0179099	-0.00219398
2	2	12.5	114.095	28.0113	0.389337	0.388333	0.245357	0.104341	-0.63597	-0.0269938	0.00235074	-0.0136321	-0.103778	-0.132563	0.0642769
2	2	12.5	113.519	7.20173	-0.0825042	0.178375	0.022654	-0.0645936	0.14394	-0.0768701	0.0618626	-0.0380667	-0.6372	-0.329829	0.00998154
2	2	12.5	107.685	17.0019	0.460014	-0.149441	-0.155003	0.00980088	0.0042831	0.00012121	-0.00349972	0.00414216	1.37822	0.07789	-0.108585
2	2	12.5	109.535	23.8672	0.344904	0.540942	-0.00792455	-0.078685	0.0207864	-0.0158012	0.0216639	0.077195	2.6328	-0.100409	-0.098776
2	2	12.5	117.156	29.0505	0.76513	0.462586	-0.310284	0.0937936	0.196185	0.00706124	-0.0017585	-0.0364943	0.37776	-0.122521	0.350863
2	2	12.5	111.401	46.3381	0.660627	0.312933	0.123198	0.280333	-0.42348	0.0227492	-0.023105	-0.121916	-0.157138	0.0622217	-0.0500225
2	2	12.5	112.996	3.23718	0.0220724	-0.121848	0.0128379	0.0219225	0.234957	-0.0116295	-0.017848	0.0136858	-1.54602	-0.0358399	0.100072
2	2	12.5	108.978	26.709	0.820651	1.50395	-0.22647	-0.238164	-0.67389	-0.0498462	0.0114581	-0.0482901	-0.196468	-0.0353068	-0.0578886
2	2	12.5	110.391	35.3327	0.650123	1.1785	-0.0463385	-0.131385	-0.7824	0.0100414	0.0161822	0.146547	-1.46862	0.0175236	0.0389802
2	2	12.5	105.008	35.7413	0.293062	1.03402	0.163829	-0.246208	0.179943	-0.0125282	0.0318237	-0.156479	-2.4564	0.0506745	-0.0841103
2	2	12.5	110.89	17.3885	0.631818	0.568708	-0.0768904	0.172587	-0.038781	0.000206731	0.000153559	0.0599479	2.687	-0.121534	-0.190777
2	2	12.5	112.405	5.46336	-0.0551386	0.216817	0.0129362	-0.0915748	0.161505	-0.000347179	-0.00403659	-0.0174732	3.9484	-0.0505985	0.103137
2	2	12.5	113.38	17.3846	0.0100403	0.0614861	-0.0810288	0.118396	-0.174543	0.0669228	-0.0185546	-0.0677902	0.0148822	0.0197023	0.0979562
2	2	12.5	107.733	29.3669	0.29089	0.40208	0.29893	-0.00341854	0.077961	-0.0202722	0.012197	-0.0324431	1.6055	0.0171781	-0.072474
2	2	12.5	110.007	54.7743	0.0547478	0.0385111	0.106235	0.0841882	0.059586	-0.0590166	-0.00249408	-0.244505	-1.32958	0.0118242	0.000610941
2	2	12.5	123.324	53.4368	0.969848	0.798089	-0.15864	0.141991	0.118485	0.0364667	-0.0346085	0.265152	0.50772	-0.461893	0.422737
2	2	12.5	109.662	21.7066	0.336962	-0.0489628	-0.00882553	-0.0476211	0.21963	-0.0599993	-0.00369498	-0.169368	-0.121464	0.276359	0.253714
2	2	12.5	112.614	13.8477	0.56532	0.0504792	-0.0352926	0.0549993	0.197973	0.00838716	0.00889103	-0.0828712	1.2811	0.173012	0.328709
2	2	12.5	112.913	14.1397	-0.0550603	0.00394704	-0.0418718	0.0289161	-0.113415	0.0219206	0.0172173	-0.0891252	-0.114516	-0.0028068	0.177254
2	2	12.5	115.417	13.6957	0.476524	0.887233	0.244295	0.189163	0.34068	-0.0683249	0.0117853	0.192997	-2.0032	-0.192606	0.182999
2	2	12.5	109.277	19.388	0.163753	0.434148	0.0841815	-0.0875155	-0.0039537	-0.0187283	0.00601112	0.110926	0.67076	0.00752967	-0.00196004
2	2	12.5	110.282	11.4389	-0.135264	0.375959	-0.129136	-0.00146814	0.55179	0.0588439	-0.118809	-0.06677	0.17361	0.251477	0.0471544
2	2	12.5	112.891	12.3151	0.660765	1.153	0.111225	-0.033881	-0.63429	0.0802927	-0.0404452	-0.00132741	-2.8348	-0.0324211	0.0235507
2	2	12.5	105.953	31.3884	0.39491	1.66503	0.190485	-0.302041	-0.139803	0.000978407	-0.000765499	-0.0865437	-2.2504	0.105777	-0.0280534
2	2	12.5	113.899	33.8873	0.30107	1.31579	-0.0193484	0.232311	-0.30777	0.0235933	-0.0804723	-0.0201695	2.3724	0.0696188	0.065249
2	2	12.5	107.5	11.8783	1.09628	-0.0373105	-0.146828	0.0615976	-0.180684	0.00906193	0.00142202	-0.0165068	1.51092	-0.0899688	-0.301837
2	2	12.5	108.534	21.6607	1.02436	1.22066	0.0277842	0.152213	-0.060417	-0.0191553	-0.0699768	0.0653308	2.4654	-0.0334946	-0.2562
2	2	12.5	112.634	62.6197	-0.108415	0.165935	-0.275635	0.0443667	0.299931	-0.051009	-0.0398988	0.200242	0.66	-0.0264692	0.0334094
2	2	12.5	107.258	17.7568	0.820588	0.823546	-0.0063414	-0.0563201	-0.60453	-0.0620643	-0.013092	0.0795921	-0.96604	0.123553	-0.0584195
2	2	12.5	114.18	11.9391	0.198918	0.186459	0.218712	0.117869	0.122664	0.00683487	0.00823346	0.0818828	-1.72816	-0.239869	-0.0796914
2	2	12.5	111.269	20.8404	0.177465	0.110806	0.0262633	-0.0368913	-0.0295992	0.00664609	-0.00432335	0.132961	1.8672	-0.0464006	-0.006024
2	2	12.5	104.415	47.4815	-0.124427	0.20513	0.33898	0.194185	0.195723	0.0216567	0.0378659	-0.049766	0.79594	0.417632	0.0537739
2	2	12.5	117.816	16.0343	0.358663	-0.00391263	0.27189	0.0758884	-0.030894	0.0248238	-0.0153616	0.0732598	-0.78916	-0.390631	-0.09244
2	2	12.5	99.584	18.2142	0.962565	0.171853	-0.0151506	0.00365797	0.203775	0.0474813	-0.0409622	0.0626479	-2.0228	0.318503	-0.283441
2	2	12.5	110.71	11.5758	-0.025588	6.36565e-05	-0.160813	0.00795343	0.177843	0.00101769	-0.0111627	-0.0555985	-0.33688	-0.000864152	-0.00154522
2	2	12.5	105.974	4.47594	0.223869	0.233017	-0.0315365	-0.0763189	-0.136767	-0.0251426	0.0265042	-0.00721652	-2.8816	0.236144	0.0313821
2	2	12.5	111.681	27.6081	0.0327872	-0.0971161	-0.0760297	0.0480993	-0.075708	0.0272326	0.00856626	0.139497	0.05326	0.13285	0.202466
2	2	12.5	109.564	39.5618	-0.102103	0.920416	-0.519137	0.0388719	0.39171	0.00186572	0.0145481	-0.195892	-2.6418	-0.00920831	-0.0752084
2	2	12.5	111.14	9.51187	-0.162047	0.225865	-0.0182823	0.0576946	0.31053	0.00702275	0.0011694	0.0396586	-2.2456	0.0123892	0.0196599
2	2	12.5	112.811	51.4191	-0.0585799	0.0290585	0.325482	0.111837	-0.146526	0.0726888	-0.0288271	0.0046014	2.1568	0.107049	0.160647
2	2	12.5	112.057	27.3179	-0.052765	0.431802	0.0118804	-0.0774815	-0.160791	-0.0244951	0.000660421	0.165813	-3.3134	-0.0267312	0.106144
2	2	12.5	106.889	45.7459	0.495874	0.720908	-0.0468297	-0.0146811	0.172461	-0.0226203	-0.0516216	0.242526	-4.1422	0.060831	-0.163906
2	2	12.5	109.435	26.5069	0.861243	0.318164	-0.0750401	0.103045	-0.48015	-0.00238682	-0.0543883	-0.114837	1.79534	0.0624626	-0.102834
2	2	12.5	112.295	16.1518	0.0804404	0.569697	-0.0451043	0.234444	-0.21501	0.00239633	0.00366284	0.0294608	1.99134	0.0470416	0.0721513
2	2	12.5	114.486	49.5391	-0.16621	2.28173	-0.324349	0.431513	0.46845	0.0395845	-0.00561214	0.0365041	-0.49922	-0.126868	-0.0715635
2	2	12.5	103.904	42.8083	1.20096	0.866059	0.386626	0.385704	-0.50037	-0.0331369	-0.0160957	0.0313594	0.55416	0.277488	-0.203585
2	2	12.5	111.166	35.6315	-0.0369182	-0.105028	0.443138	0.115766	0.246849	0.0349794	0.00322749	0.0828578	0.5047	0.00342989	0.0297228
2	2	12.5	113.976	16.5888	-0.0902207	0.0501181	0.274213	0.0668978	-0.31377	-0.0131033	-0.00891582	0.0685782	2.0834	0.00852892	0.222236
2	2	12.5	111.121	22.0463	-0.0440658	0.0175912	0.033906	-0.0183939	0.102888	-0.0216543	0.00411949	0.104068	3.2184	-0.0306231	0.0258796
2	2	12.5	106.239	11.0062	0.321769	0.442888	-0.0863101	-0.0677166	-0.193716	0.0110584	0.00972281	-0.114887	1.302	0.246999	0.0137255
2	2	12.5	105.132	17.9922	0.0408779	0.864154	-0.133132	-0.266775	0.38799	0.00029721	0.017357	-0.056378	0.21782	0.136916	-0.0496964
2	2	12.5	115.986	51.5674	0.194939	0.453789	0.321603	0.209882	-0.228462	-0.0633179	-0.0490634	-0.120801	2.5768	-0.232035	0.0164803
2	2	12.5	111.932	33.5764	-0.044459	0.221983	-0.44525	0.0867929	0.0276402	-0.00920154	-0.0335482	-0.120091	-2.2214	0.0296081	0.0260189
2	2	12.5	116.788	5.29279	0.229219	0.0905266	-0.0376877	-0.0281194	-0.0231216	-0.0368945	0.0184438	-0.00518698	-0.70702	-0.243746	0.206687
2	2	12.5	112.548	62.7353	0.412778	-0.0730723	-0.005937	0.182525	-0.149538	0.0037428	-0.0117332	-0.328035	-3.2852	-0.0700888	-0.0708103
2	2	12.5	113.397	46.3631	0.0626634	1.12917	0.0904097	0.349795	-0.0197046	0.0316562	-0.0163684	-0.0502644	3.3472	0.0196963	0.041067
2	2	12.5	119.799	52.167	-0.148518	0.456579	0.542101	0.367665	0.066336	0.0109915	-0.00676601	0.0530854	0.22214	-0.385293	0.0591027
2	2	12.5	112.701	15.0194	-0.160443	0.529512	-0.0651997	0.147579	0.179826	-0.00691464	0.00782278	0.0377173	0.73512	-0.0287557	0.0489808
2	2	12.5	110.336	26.6221	0.264212	0.222951	0.0156323	0.0290898	-0.138843	0.0333091	-0.0257017	0.131886	-2.7318	0.0362655	0.00259224
2	2	12.5	113.598	22.057	-0.0957011	0.196299	0.0373155	-0.0688159	0.293211	-0.00551307	-0.000865906	-0.13698	1.41318	-0.18088	0.0257373
2	2	12.5	108.591	22.4992	0.117292	0.611794	-0.317314	-0.0194653	-0.00054378	0.0171458	0.0384787	-0.0533615	3.9386	0.0374386	-0.0142868
2	2	12.5	112.434	17.5001	0.205491	0.173767	-0.126466	0.138145	-0.268713	-0.0236194	0.00784128	-0.0861894	1.21586	-0.0111987	0.0305267
2	2	12.5	108.251	21.4674	0.282483	1.03988	-0.0382309	0.203998	0.49782	0.011727	0.00142277	0.0625538	-4.1914	0.371208	0.146688
2	2	12.5	111.14	33.5156	0.0603122	0.490636	-0.106487	0.166973	0.00082002	0.0315178	-0.00516565	0.186656	1.2431	0.0559721	0.0161663
2	2	12.5	107.245	32.324	0.191219	-0.023068	-0.260168	0.0584204	0.067872	-0.0114246	0.00684302	0.00806281	2.0634	0.220967	-0.0253792
2	2	12.5	105.818	67.0228	0.507026	0.630972	-0.366207	0.34374	0.223914	-0.0370684	0.0335724	0.0880623	3.604	0.192968	-0.19747
2	2	12.5	111.033	62.4783	-0.0309936	1.18313	0.68398	-0.0617295	0.164262	0.00293518	0.00163302	-0.0244627	0.7337	-0.0951255	0.0318692
2	2	12.5	107.813	16.7717	0.02709	1.09631	0.00341721	-0.233402	-0.0051192	0.00431726	0.045232	-0.00975857	-0.35776	0.0726742	0.0587006
2	2	12.5	109.747	61.2441	0.0798762	2.12795	-0.0668721	-0.333777	-0.31149	-0.0603305	0.0243504	0.168306	2.4898	0.0283856	0.114028
2	2	12.5	107.406	49.7976	0.0971394	3.43241	-0.16394	-0.760306	0.130572	-0.0493953	-0.0878775	-0.165752	-1.87832	-0.00391542	-0.00491407
2	2	12.5	111.533	38.1905	0.237857	0.30405	-0.158042	-0.0280516	-0.285441	-0.000542939	-0.00268238	0.134439	1.71322	-0.000250904	0.0296889
2	2	12.5	106.634	14.9457	0.0371197	0.138695	0.00109929	0.00345892	0.42885	0.0651223	0.0245399	-0.0956358	-1.59418	0.0486144	-0.07627
2	2	12.5	108.073	18.1569	0.523954	-0.107205	-0.0587351	0.0276972	0.111684	-0.0125658	-0.00272774	-0.126828	-0.9814	-0.0306003	-0.171418
2	2	12.5	113.358	66.1239	0.0784472	0.471833	0.177659	0.320058	-0.31335	-0.0431625	-0.0442055	-0.216869	0.25932	0.0523734	0.107694
2	2	12.5	112.003	4.8028	0.354084	-0.0453879	0.0540866	0.065652	-0.269235	-0.000247679	-0.000438184	0.0296441	-1.56212	-0.0613694	-0.00669954
2	2	12.5	109.669	29.7897	-0.162744	-0.148523	0.143766	0.0278834	0.33018	-0.0306593	-0.000116393	-0.100831	-0.62914	0.0247074	0.0171602
2	2	12.5	107.416	60.1639	-0.119321	2.65421	0.228206	-0.50285	-0.31635	0.018364	0.0646857	0.252666	1.75322	0.0801907	0.326641
2	2	12.5	107.347	9.40359	0.667152	0.679353	-0.0928818	-0.112779	-0.35697	-0.0443465	0.0140602	-0.00452541	-2.5242	0.0355062	-0.0826261
2	2	12.5	117.443	23.9147	-0.12062	1.3317	-0.012075	0.302009	0.118302	0.0831521	-0.0653657	0.0764987	0.7429	-0.031627	0.108632
2	2	12.5	109.431	19.1168	0.29607	0.968476	-0.154998	0.0666115	0.266124	0.0155173	-0.0380423	0.00276917	4.0392	0.00291097	-0.125702
2	2	12.5	107.489	49.5274	0.171058	0.82956	-0.43162	-0.2874	0.46896	-0.0676957	-4.69645e-06	0.0148294	-1.24486	-0.0665062	-0.163003
2	2	12.5	111.252	20.3118	0.30756	0.963522	0.173636	0.24835	0.225627	0.0223195	0.0133411	0.0519712	-2.3734	-0.106194	-0.126672
2	2	12.5	106.482	29.8708	0.00647675	1.93446	-0.0573792	-0.486891	-0.147831	0.0374018	0.0309059	-0.0293545	-3.075	0.119563	0.112192
2	2	12.5	113.465	50.6931	0.00326855	2.66948	-0.265067	0.526176	0.281103	0.00298208	0.0170518	0.010128	-1.73398	-0.071303	-0.0907285
2	2	12.5	110.321	25.0283	0.537759	1.15421	0.324974	-0.190828	-0.36723	-0.0075162	-0.0134221	0.0788419	3.4082	-0.0966289	-0.036305
2	2	12.5	105.796	26.5152	0.269189	0.345073	-0.176126	-0.17564	0.45636	-0.0289647	0.027598	0.0177517	-0.48482	-0.0100686	-0.174844
2	2	12.5	108.667	21.6186	0.542306	0.645268	0.0946813	-0.0545031	-0.269562	0.0555205	0.0170673	-0.0793526	-0.72212	-0.000793392	-0.0540742
2	2	12.5	103.691	39.8621	0.249715	2.26826	0.239972	-0.392152	-0.34404	0.0298205	0.0232213	0.105737	1.22774	0.378312	0.105099
2	2	12.5	107.304	48.0101	1.30938	1.50647	0.623171	0.0256924	-0.81507	0.0222695	0.0524352	0.110253	1.15338	-0.112013	-0.166968
2	2	12.5	113.81	56.8677	-0.0243914	0.353236	-0.051699	-0.130661	-0.102456	0.0274507	0.0345435	0.27897	-2.1608	-0.16181	0.168261
2	2	12.5	109.963	8.04741	0.0940187	0.447491	-0.171266	-0.149714	0.05283	0.0335858	-0.0168056	-0.0767882	0.85302	-0.00359793	-0.00529025
2	2	12.5	106.707	16.3662	0.333327	0.0799762	-0.214333	0.0432147	-0.290871	0.0236178	-0.0356536	-0.0771327	1.60342	0.387368	0.0450597
2	2	12.5	109.51	9.89418	0.245113	0.167524	-0.0860825	-0.0711226	0.042381	-0.0695206	0.0502332	-0.102953	-0.99662	-0.166077	-0.102852
2	2	12.5	110.876	10.7587	0.6523	0.479417	-0.0817548	-0.0710559	-0.60255	0.00510729	0.0136273	-0.0842408	-5.1096	-0.0365221	-0.0271498
2	2	12.5	114.921	77.5045	0.0483709	0.771929	-0.265836	0.0556096	0.077151	0.00307577	-0.0953906	0.313252	-2.4116	0.0459918	0.167106
2	2	12.5	108.795	23.9095	0.148206	0.622549	0.12734	-0.13285	0.242187	-0.00229843	-0.00206568	-0.0964947	-1.0038	-0.0328819	-0.0627259
2	2	12.5	107.012	23.6527	0.650849	0.735907	-0.0812322	0.0735526	-0.059361	-0.00894524	0.0470451	-0.0666759	-4.1712	-0.0550102	-0.195758
2	2	12.5	115.703	23.6564	0.307879	0.74107	-0.0278719	-0.307319	0.50523	-0.000331966	-0.0183113	0.00185141	0.61674	-0.334584	0.0732117
2	2	12.5	111.968	27.0447	0.17869	1.48152	-0.0891612	-0.253588	-0.35241	0.0301944	0.00635145	0.05856	3.2356	-0.0952591	0.0695992
2	2	12.5	100.914	4.57213	1.37534	0.224261	-0.000576518	-0.0564631	-0.109554	0.00888148	0.0285661	-0.0119816	-1.27636	0.0437657	-0.386188
2	2	12.5	101.364	41.7238	0.870852	1.58658	0.0617255	-0.303629	0.105789	-0.0961724	0.016819	-0.0625685	-4.4966	-0.0406591	-0.316176
2	2	12.5	114.946	19.29	0.234822	1.10689	-0.0565944	0.201638	0.35601	0.00237992	-0.0168131	0.00965851	2.1208	-0.0527093	0.139876
2	2	12.5	108.894	7.62878	0.203155	0.2184	0.00875879	0.00250657	0.6486	-0.047336	-0.00181337	0.00871558	0.27408	0.137748	0.0799812
2	2	12.5	111.641	15.9386	0.286033	-0.07268	-0.0416499	0.0509624	0.046479	-7.4839e-05	-0.000173316	-0.0957055	0.33488	-0.107455	-0.0876675
2	2	12.5	109.409	31.7678	0.55917	-0.162284	-0.00212261	0.00551439	-0.185973	-0.0238482	0.0109316	0.226313	-4.0176	-0.0515957	-0.108459
2	2	12.5	110.804	22.9444	0.433947	0.702795	-0.287153	-0.0538803	-0.072792	0.0298235	-0.0941466	-0.10711	-1.99222	0.0192745	-0.0688136
2	2	12.5	109.004	13.7511	0.050985	1.01275	-0.160829	-0.312458	0.271995	0.0757985	-0.045966	-0.109148	0.37234	0.0526344	-0.0117686
2	2	12.5	112.711	17.4688	0.297105	0.808897	0.0366589	0.284928	-0.296325	-0.0191876	-0.0114601	0.0934954	0.144964	0.0118855	0.0180742
2	2	12.5	107.703	15.7356	0.329219	0.618343	0.0581225	-0.17127	0.183843	-0.0229839	-0.0295808	-0.0913854	0.35984	-0.00540714	-0.117081
2	2	12.5	112.497	22.3824	0.135403	-0.157987	-0.104758	0.00720893	0.080496	0.00203092	0.00873704	0.0737571	-1.76502	0.05726	0.193589
2	2	12.5	108.534	33.0011	0.117582	1.90989	0.0919377	-0.410337	-0.107613	0.0198564	-0.00516081	0.0465088	-0.048816	0.0146927	0.0509186
2	2	12.5	117.455	32.4953	0.195662	0.64396	-0.137976	0.202916	-0.014781	-0.00425783	0.0064084	-0.158239	-1.81106	-0.179164	0.200679
2	2	12.5	108.914	51.6715	0.143528	1.11155	-0.411858	-0.177628	-0.105603	0.00225739	0.0378533	0.0342903	1.23578	0.00202302	0.00210538
2	2	12.5	107.16	25.7077	0.289503	1.33185	0.251786	-0.24794	-0.09396	-0.046441	0.00477152	0.0755042	3.069	0.0515009	-0.0189133
2	2	12.5	109.301	14.6695	0.183046	0.581589	-0.0616716	0.0285274	0.129351	0.0610305	0.0653027	0.0704071	2.281	-0.152955	-0.0686687
2	2	12.5	111.218	42.2776	-0.0696681	1.24636	-0.0474413	0.322722	-0.150105	-0.0473522	0.0598453	-0.112399	-1.69248	0.0212592	0.0663283
2	2	12.5	107.246	26.8288	0.59758	1.0361	-0.151805	-0.128503	-0.40905	0.00286338	0.0487888	0.0357051	0.33088	0.0367245	-0.0536749
2	2	12.5	100.957	17.0296	0.417396	0.634235	0.0945573	-0.0688134	-0.215421	-0.00802182	0.00461205	0.134806	-2.5046	0.6153	-0.000270623
2	2	12.5	110.89	22.8601	0.110253	0.201282	-0.0673691	0.00302434	-0.246132	-0.0240576	0.00483173	0.0775603	0.94462	0.0691572	0.0823302
2	2	12.5	108.481	22.9291	-0.145198	-0.0566832	-0.207321	-0.0686106	0.30798	0.0271071	0.0471651	-0.0121528	-1.50506	-0.0189346	-0.00358486
2	2	12.5	116.109	27.6552	0.306471	0.804498	0.245798	0.292207	0.113694	0.0110451	0.0259431	0.0536951	-0.5565	-0.154711	0.221401
2	2	12.5	109.553	47.359	0.0913025	1.14243	0.00591003	0.257656	-0.032688	-0.0134343	-0.0463336	-0.191909	1.05602	0.26125	0.0532434
2	2	12.5	94.907	12.4925	1.67917	-0.0537151	0.0333812	0.0155278	-0.109461	-0.0117939	-0.0300055	-0.0569021	1.5194	0.384487	-0.428755
2	2	12.5	111.231	24.621	0.68895	0.415309	-0.0130324	0.0103445	-0.39597	0.0247276	-0.00216356	-0.119269	1.562	-0.0936837	-0.0895837
2	2	12.5	107.665	35.2592	0.193327	1.13048	0.210219	-0.256398	0.241377	-0.0322531	0.0135965	0.148868	2.9724	-0.0720279	-0.0911605
2	2	12.5	110.599	39.488	-0.131643	-0.157277	0.191419	0.128966	-0.210435	-0.00365024	-0.00609766	-0.107357	0.088162	0.193541	0.170392
2	2	12.5	113.773	31.7282	0.247969	-0.156293	-0.0995675	0.0589854	-0.34977	-0.0259785	-0.00975586	0.110653	1.81772	-0.0889258	0.032632
2	2	12.5	110.36	10.1132	0.185226	0.0578202	0.00337145	0.109472	-0.131001	0.0354908	0.00362775	0.0709508	-0.4839	0.0719495	0.0214402
2	2	12.5	106.273	35.5481	0.454869	1.72599	0.380995	-0.242829	0.111165	-0.0366525	0.0288572	-0.0695519	2.5474	-0.106537	-0.145259
2	2	12.5	110.432	33.44	0.292404	-0.061606	-0.060907	0.0905859	-0.50256	-0.0164624	-0.000327506	-0.200743	-1.10548	0.156897	0.0919192
2	2	12.5	105.605	10.3106	0.803194	0.847971	-0.066209	-0.155568	-0.292695	-0.0161665	-0.00667971	-0.0504098	0.84848	0.0908133	-0.140364
2	2	12.5	112.18	14.9302	0.785888	1.55937	-0.204255	-0.288137	-0.6039	0.0448173	-0.0192406	-0.122747	1.76972	-0.213938	-0.0975288
2	2	12.5	104.386	8.93948	0.433564	0.390766	0.0842241	0.128747	0.293601	0.00488931	0.0236096	0.107031	0.33316	0.181694	-0.167143
2	2	12.5	108.682	38.182	0.0391702	0.308247	0.276233	0.196614	0.176331	-0.016475	0.0145422	-0.0392127	-0.21706	0.0788917	-0.013149
2	2	12.5	107.253	21.6537	0.0977931	1.64453	-0.0750695	-0.392791	0.0253896	-0.00594381	0.00341931	-0.104215	-0.52394	0.0718071	0.0199914
2	2	12.5	109.78	8.59279	-0.00793394	0.0937522	0.00687222	-0.00469502	0.73494	0.00298639	-0.00995617	-0.0487067	-3.8356	-0.0056731	-0.0336593
2	2	12.5	102.633	20.693	0.747146	0.193394	-0.0293546	0.0175951	-0.211473	-0.000277204	-0.00157719	0.113256	-0.91836	0.374037	-0.112745
2	2	12.5	104.602	42.4508	0.6699	0.637768	-0.354898	-0.200117	-0.078795	0.0362701	0.012941	-0.0320802	-2.9068	0.00346034	-0.20061
2	2	12.5	110.859	18.555	-0.157346	0.486133	-0.05237	0.155798	0.100866	-0.00693051	0.0160625	-0.0743423	-0.072334	0.0776145	0.0729262
2	2	12.5	110.397	37.0208	0.0833871	0.168193	0.130871	0.0233761	0.37584	-0.00434962	-0.0269579	-0.135209	3.5154	-0.0480304	-0.0808841
2	2	12.5	111.878	56.2801	-0.113834	0.0137843	-0.000174435	-0.0283285	0.081222	0.0375271	-0.0416658	0.344552	-0.098956	0.0426535	0.0880375
2	2	12.5	108.647	38.5076	0.341482	1.21247	0.174292	-0.111603	0.037743	0.0668199	0.0180366	-0.0467006	2.4128	-0.0164722	-0.0511112
3	1	16.5	112.095	43.2721	0.893741	1.67418	-0.192408	-0.167961	-0.0119715	-0.00232524	0.0234724	0.0168183	4.3094	0.0756543	-0.067194
3	1	16.5	115.174	30.3189	0.262251	0.0392823	-0.191108	-0.105799	0.60252	0.120055	0.0129119	-0.0907367	0.7606	-0.0099569	-0.00714939
3	1	16.5	114.107	26.7695	1.01647	-0.060487	-0.0454493	0.0600559	0.00230094	0.00829073	-0.000771093	0.156601	0.5272	-0.122131	-0.0104811
3	1	16.5	117.724	54.721	0.802855	0.453592	0.178511	0.191331	-0.058044	0.00712003	0.00415091	0.186925	-1.33022	0.273969	-0.204506
3	1	16.5	118.52	30.8919	0.790133	0.538435	0.0160685	0.0141063	0.182871	0.0912657	-0.0362076	0.0635801	1.61548	-0.00846627	-0.0342347
3	1	16.5	113.207	30.1106	1.20892	0.55806	0.13172	-0.211576	-0.187296	-0.0113726	0.00626611	0.130921	-2.1108	0.128378	-0.230593
3	1	16.5	116.054	37.8191	0.677281	0.641501	-0.315278	0.0717533	0.263118	-0.0165346	-0.0605224	-0.094893	-2.472	-0.054215	0.0268241
3	1	16.5	111.716	18.2626	1.17023	0.943831	0.0160651	0.0448878	-0.32859	-0.0123169	0.0495848	0.108077	3.09	-0.0177553	-0.00730358
3	1	16.5	112.209	11.1855	1.65486	0.34648	-0.0535279	0.0526704	-0.292224	0.049608	0.0436606	-0.00907795	1.8113	-0.133788	-0.179807
3	1	16.5	114.089	10.6264	0.470746	0.331315	-0.00493824	0.0961733	0.32721	0.00109952	0.00386883	-0.0115703	2.8852	0.000215281	-0.000527545
3	1	16.5	113.115	70.4764	0.468117	0.828836	0.499107	-0.444669	0.106551	-0.000623587	0.000764975	0.0629851	3.0902	0.00398897	0.00039622
3	1	16.5	117.391	21.193	1.01516	-0.0155158	0.00227417	0.14712	-0.45081	0.0144356	-0.0304114	0.00373275	-0.69898	0.00134536	0.105213
3	1	16.5	115.775	29.4823	0.691819	-0.131897	0.13327	0.016092	0.086295	-0.0224739	-0.0366301	-0.121033	-3.2556	0.0123558	-0.0116395
3	1	16.5	112.258	14.1578	1.2957	-0.0106512	0.101212	0.0125093	0.037035	0.00963124	0.0200248	0.0234633	-0.4693	-0.127496	-0.171949
3	1	16.5	114.89	15.4974	0.975248	0.0354336	-0.0112958	-0.0130844	-0.0134844	0.0174456	-0.0146394	0.106877	0.3176	-0.122296	0.00956695
3	1	16.5	110.499	33.6756	0.420821	0.548648	-0.0541006	-0.182024	0.42633	-0.025494	0.0286259	0.220058	-0.36362	-0.0285028	0.0110228
3	1	16.5	115.465	41.5318	0.690117	0.538244	0.0206161	0.246595	0.046806	0.00907215	0.00508552	0.0964935	2.4858	0.0323938	-0.00874719
3	1	16.5	113.952	16.353	0.6484	0.122685	0.0728277	0.0190066	0.154428	-0.00941	0.00316473	0.0694542	-2.463	0.0184165	-0.0239297
3	1	16.5	108.501	20.6083	1.35158	1.0761	-0.00988354	0.0176835	-0.33318	-0.064137	0.0653369	0.00844607	1.08024	-0.058256	-0.0383903
3	1	16.5	113.755	35.9309	0.12119	0.280102	0.267936	-0.250344	0.33078	-0.0176351	-0.0275773	-0.0367374	0.9728	-0.19781	0.218933
3	1	16.5	116.351	18.54	0.839048	0.354267	0.0142352	0.0133888	-0.309	-0.00676325	-0.0138573	0.10022	0.99488	0.257418	-0.0530135
3	1	16.5	115.192	42.6103	1.64385	0.644228	-0.151022	0.152222	-0.57438	-0.00643454	-0.0116238	0.170883	-0.2847	-0.183791	0.0151911
3	1	16.5	114.806	34.4683	0.995564	0.426595	0.117911	0.151008	-0.04359	0.000684322	-0.000747566	0.088336	2.059	-0.13787	0.00464059
3	1	16.5	114.031	14.8507	0.950128	0.162377	-0.000628429	0.00181297	-0.137061	-7.59249e-05	0.000424164	0.0978276	-0.87866	-0.114604	0.0670205
3	1	16.5	112.727	24.2033	0.231623	0.371044	0.175874	-0.106405	0.66021	0.0226555	0.0278565	0.0478601	-1.0606	-0.0594138	-0.0115289
3	1	16.5	114.886	43.4359	0.934137	0.199218	0.0695634	0.129771	0.08211	-0.0129878	-0.012655	0.190187	2.0816	-0.00529189	-0.0859212
3	1	16.5	116.411	51.789	1.60228	-0.0805599	-0.181688	0.256182	-0.298752	-0.00529375	-0.0313245	0.0735445	1.35938	-0.298829	-0.0065254
3	1	16.5	115.148	12.1418	1.09625	0.370751	-0.00850256	0.0113073	-0.206826	0.00071005	-0.0210559	0.078341	-2.4452	-0.108907	0.0226607
3	1	16.5	116.516	31.339	0.950628	0.102847	-0.145884	-0.118228	0.11241	0.0643927	-0.0334057	-0.176381	1.59176	0.0150581	-0.106838
3	1	16.5	117.115	33.7389	0.818818	1.24463	-0.193659	-0.0453047	-0.33012	-0.00935068	-0.0468552	0.16089	1.17792	0.270356	0.00155347
3	1	16.5	113.213	27.5682	0.248995	-0.143139	0.137151	-0.151671	0.42705	0.00340898	-0.00427599	0.136699	-2.4278	-0.111561	0.111989
3	1	16.5	111.5	19.465	1.15466	0.829556	-0.0574211	-0.108879	-0.192843	-0.0316879	0.0106749	-0.0465504	-0.67616	-0.149163	0.0259075
3	1	16.5	108.507	78.6385	1.595	3.16983	-0.29038	-0.398803	-0.47904	-0.0456618	-0.000491682	-0.171054	3.45	-0.0126527	-0.0906371
3	1	16.5	109	71.5	1.09601	2.80911	-0.0394783	-0.543278	-0.0145644	0.0639362	0.0554211	-0.0729788	0.93274	-0.0976456	-0.0703455
3	1	16.5	114.363	9.11299	0.142436	-0.147203	-0.00787588	0.0129461	0.12234	-0.00682303	-0.0215225	-0.0768359	-0.136462	0.035981	0.196664
3	1	16.5	113.185	62.5585	0.245726	1.20369	0.352081	-0.450092	0.117636	-0.020675	0.00217675	-0.0634872	3.1512	0.232929	-0.055287
3	1	16.5	113.69	11.7731	1.40686	0.874198	0.0203509	-0.0833701	-0.4869	-0.00316973	0.00180627	0.00267131	2.7482	-0.107534	0.0172984
3	1	16.5	113.335	61.5367	1.56459	0.800054	0.380164	0.0928979	0.14955	0.00743775	0.000896194	0.138923	-0.9119	-0.0959028	-0.401855
3	1	16.5	113.186	26.8931	0.300137	0.743524	0.0163087	-0.221924	0.186849	0.00194285	-0.0010025	0.0450782	-2.6058	0.017348	0.114121
3	1	16.5	117.416	19.1975	0.766293	0.993439	0.00908025	0.0137002	-0.295557	0.0392347	-0.0325346	-0.00902077	-4.2688	-0.0625012	0.153504
3	1	16.5	110.491	16.7883	0.452528	0.164266	0.0838708	-0.0390522	0.39309	-0.0820976	-0.00289968	0.0276746	2.1048	-0.0613496	0.0482205
3	1	16.5	112.503	45.2187	1.02918	0.807242	0.047718	-0.0517415	-0.209961	0.0726875	0.0748288	0.145704	2.8326	-0.0056814	0.0024592
3	1	16.5	113.183	21.0921	-0.118573	0.14914	-0.0581639	0.117836	0.078606	0.00971153	-0.00325324	-0.163321	-1.92188	0.162622	0.2729
3	1	16.5	113.658	37.5692	1.65529	1.71201	-0.278768	-0.131553	-0.36261	0.0162057	0.0291734	0.0482584	-1.2465	0.2551	-0.432932
3	1	16.5	114.16	17.6724	0.412699	-0.040943	-0.00463023	0.0108842	-0.0087687	-0.00312643	-0.00906831	0.112998	1.35156	-0.0442502	0.190609
3	1	16.5	114.126	31.0735	0.968161	0.108695	-0.129481	0.0854672	-0.215214	-0.0036072	0.00254756	-0.22569	-0.44282	-0.0622285	0.0791357
3	1	16.5	111.279	76.1701	0.534569	1.56777	0.225287	0.402042	-0.069582	-0.0501139	0.0417797	-0.103509	-1.57082	-0.0429844	0.098879
3	1	16.5	114.929	48.7069	0.0109719	0.813035	0.235437	0.160761	0.073182	-0.0123968	0.0126399	0.153816	-0.098534	0.376676	-0.00797705
3	1	16.5	116.163	6.54563	0.819927	0.247741	-0.0329288	0.0396415	-0.266034	0.00889128	-0.00481769	-0.0207425	-1.02698	0.191382	-0.0109305
3	1	16.5	115.026	5.06025	0.539797	-0.124136	0.049026	-0.0238078	0.238212	0.0570737	0.0159139	0.022525	-1.87402	-0.00133754	0.00322482
3	1	16.5	110.807	58.8494	0.836359	2.63154	-0.302925	-0.402167	-0.139086	0.0103475	0.00987101	0.0823312	-0.90296	-0.128186	0.133364
3	1	16.5	112.832	40.9768	0.658155	1.08364	-0.178875	-0.0939697	-0.0096627	-0.0104548	0.0222375	-0.133315	2.3762	0.180754	-0.0353584
3	1	16.5	112.868	41.1853	0.420763	0.671992	-0.0658542	-0.203091	0.38385	0.00554656	-0.00501617	-0.136492	-2.659	-0.00403872	0.00231509
3	1	16.5	112	31.2258	0.867378	0.93421	-0.0251189	-0.233647	0.095544	-0.000817166	0.00133021	0.132069	0.52026	-0.0849151	-0.0221244
3	1	16.5	113.608	43.4195	1.26505	0.74185	0.245353	-0.266142	-0.242985	0.000917659	-0.000666322	-0.0195098	-1.87454	0.0536291	-0.192607
3	1	16.5	113.947	20.0323	1.25501	1.24825	-0.0798033	-0.12998	-0.4608	0.000216429	0.000678774	0.0205776	2.3294	0.0329422	-0.0129877
3	1	16.5	111.012	46.0238	0.990554	1.64911	-0.372176	-0.106304	0.011841	-0.0275348	0.00846702	0.0877545	-0.91004	0.0218046	-0.0458094
3	1	16.5	113.443	7.20102	0.152807	0.270076	0.0132271	0.112665	0.35253	0.0059991	0.0331068	-0.0332665	2.1228	0.127429	0.020719
3	1	16.5	116.248	49.5521	0.888203	-0.116083	0.298768	-0.0284597	-0.273567	-0.00228345	-0.0144025	-0.221365	0.74564	0.121383	-0.0443047
3	1	16.5	118.147	14.6215	1.28698	0.327358	-0.0774772	-0.0221346	0.139653	0.0462605	-0.0751613	-0.0112403	-0.86854	-0.0924924	-0.167246
3	1	16.5	120.073	5.71832	1.44909	0.769768	0.0457561	0.042406	-0.47916	0.0440346	-0.0625713	0.00072203	-2.0862	-0.0496946	-0.0187495
3	1	16.5	109.331	21.9839	0.503581	-0.0748451	-0.210734	0.0465767	0.40725	-0.0812778	0.0182911	-0.00888308	-1.49682	0.019084	-0.0022089
3	1	16.5	112.422	8.28944	1.26207	0.46713	-0.0133602	0.0337874	-0.50214	-0.00835042	0.0298234	-0.027043	-0.55492	-0.144752	0.0958475
3	1	16.5	117.025	25.8248	1.82444	0.430203	0.167012	0.00149529	-0.80664	0.00461873	-0.030597	0.0223137	0.49892	-0.0441857	-0.0725848
3	1	16.5	111.361	70.5164	0.376671	2.60134	-0.349634	-0.445607	0.0281748	-0.00656761	-0.0143338	-0.0702923	0.047928	0.0985342	0.115332
3	1	16.5	111.972	24.9906	1.46796	1.17597	-0.178096	0.00226052	-0.52128	-0.0511929	-0.00088977	-0.0434191	-0.26636	0.0136616	-0.0284365
3	1	16.5	119.328	11.9524	1.20826	0.77941	-0.00883056	-0.0882091	-0.33117	0.0682891	-0.0554642	0.0229319	-0.60916	-0.00909721	-0.00987113
3	1	16.5	115.587	51.4362	0.587255	1.59745	0.101248	-0.371935	-0.0265599	0.0470812	-0.0284118	-0.0738683	-1.37588	0.0318501	0.0362254
3	1	16.5	115.401	53.9911	0.959714	0.527631	-0.0589817	0.426622	-0.47433	0.0242256	0.0152547	-0.0527262	1.4261	-0.128055	0.178743
3	1	16.5	111.695	42.9627	0.931451	1.86769	-0.389142	0.0304293	-0.4704	0.0328888	0.0655683	-0.0735189	2.377	0.0140255	0.144167
3	1	16.5	112.769	58.3115	1.36453	2.10403	-0.444097	-0.144388	-0.35421	-0.0203646	-0.0209882	-0.040493	0.079788	-0.215539	0.0698681
3	1	16.5	114.073	5.98157	0.606097	-0.103674	-0.00462781	-0.00201058	0.228627	-0.000866099	-0.000708742	-0.0369158	-1.93354	0.0191226	-0.020148
3	1	16.5	113.002	44.4402	0.837754	1.57597	0.139364	-0.389902	-0.256164	0.000212586	-9.90481e-06	0.0738426	-0.48964	0.0419381	0.0267072
3	1	16.5	112.857	68.9601	-0.0766683	1.79295	0.228253	-0.58562	0.194229	-0.00436779	-0.00401167	-0.0390221	-0.62394	0.282126	0.0257685
3	1	16.5	115.055	36.2858	-0.0881126	1.23992	0.133401	0.101252	0.8751	-0.0022334	-0.00438024	0.161452	0.51042	0.138524	-0.101879
3	1	16.5	112.562	13.9606	1.18003	0.711123	-0.0281885	-0.0297244	-0.32373	-0.0522228	-0.0130287	0.0497049	0.086042	-0.0441151	0.019518
3	1	16.5	115.746	27.9555	1.11008	0.32627	0.0831445	0.12555	-0.0252117	0.0752583	0.0163197	0.0202563	0.23382	-0.0851045	-0.0796722
3	1	16.5	116.153	17.0019	0.240655	-0.0914646	0.00207736	-0.00640851	0.069231	0.00207903	-0.00744777	-0.115929	-2.7964	0.327729	-0.00771307
3	1	16.5	117.969	19.6508	-0.0157436	0.488133	0.133165	-0.0598244	-0.207261	0.0962485	-0.0513022	0.137652	-1.485	0.0852073	0.336954
3	1	16.5	111.83	15.6318	0.229429	0.0799259	0.148612	0.0105546	0.30213	-0.0111147	0.00668491	0.0854087	5.4692	0.271473	0.245715
3	1	16.5	113.208	14.0413	0.446574	0.166809	0.062948	-0.107904	-0.143616	-0.00390048	0.0333227	-0.0374192	-2.4468	0.267052	0.0276533
3	1	16.5	111.998	24.6981	1.13202	0.387473	-0.0797594	0.036333	-0.214614	-0.024981	0.0253526	-0.164225	0.4187	-0.041943	-0.0136879
3	1	16.5	105.316	56.4368	1.34421	2.42457	-0.254946	-0.348341	-0.059904	-0.0372638	0.0825302	0.171788	-0.37526	-0.10323	-0.101812
3	1	16.5	111.739	56.0396	0.67411	1.9337	0.151041	-0.469723	-0.125331	0.00832338	0.031975	0.043975	0.52056	0.0946473	0.0173702
3	1	16.5	114.408	18.5275	0.557624	0.0978122	0.0144176	-0.000913445	0.254757	0.0481747	0.0129839	0.0248891	2.4378	-0.072062	0.0331854
3	1	16.5	115.072	11.833	0.61632	-0.135764	-0.00177597	-0.0310442	0.36009	-0.014039	-0.0391762	-0.0560102	-0.94348	0.037672	-0.0909724
3	1	16.5	113.496	29.1503	0.307751	0.281229	0.181832	0.121637	-0.1989	-0.0381602	-0.0198561	-0.0735641	0.09127	-0.0148511	0.261038
3	1	16.5	116.909	18.0066	1.03758	0.207289	0.0292954	0.138009	0.081723	0.023818	-0.0333722	-0.0747858	-1.2633	-0.0606268	-0.0888069
3	1	16.5	113.511	28.1179	1.2748	0.0557861	-0.240171	0.170764	0.03156	0.0172259	0.0123761	-0.0042752	2.2678	-0.0897336	-0.154756
3	1	16.5	108.659	57.935	1.17268	2.12844	-0.271063	0.0163187	-0.101733	-0.0430431	0.0647395	-0.0481924	3.1688	-0.112887	0.00799286
3	1	16.5	113.16	29.6317	0.0498922	0.55217	-0.181918	-0.125884	0.36783	0.0131551	-0.0091122	-0.0306838	0.22186	0.157233	0.238254
3	1	16.5	119.436	18.7754	1.27872	0.694558	-0.142307	0.0367527	-0.33054	-0.0115562	-0.0854871	-0.0352359	-0.31782	0.0523302	-0.0116989
3	1	16.5	110.845	75.6162	0.16804	2.34297	0.167598	-0.697322	0.295938	0.0466176	0.0232112	0.0902224	1.31846	0.06454	0.0572791
3	1	16.5	113.637	27.9326	1.07362	0.0158202	0.0231737	-0.0052197	-0.036612	0.016536	0.0121936	0.197554	0.40866	-0.131469	-0.0265563
3	1	16.5	113.773	10.4465	0.990548	-0.0224764	0.0419698	-0.0263859	0.0140373	-0.0021635	-0.000844977	-0.0437685	-4.256	-0.0222919	-0.0822362
3	1	16.5	109.279	37.6977	0.984094	0.445734	-0.11083	0.395494	-0.164007	-0.0418374	0.0930021	0.0888394	2.1556	0.0256823	-0.011467
3	1	16.5	113.773	51.3909	0.60851	1.65987	-0.0749434	-0.310956	-0.166077	-0.000677292	-0.0181388	-0.169662	-0.505	0.0842884	0.0820878
3	1	16.5	115.696	34.0088	0.578493	0.636958	0.165493	-0.0954319	0.0043671	-0.0367645	-0.0536647	-0.0357442	-3.0656	-0.231396	0.185002
3	1	16.5	113.923	28.7819	0.819993	0.00890576	-0.229643	0.231993	-0.031071	0.0144946	0.0287458	-0.0130346	2.2658	0.0147202	-0.0111182
3	1	16.5	116.796	35.6691	1.92466	0.199	-0.0479994	0.206788	-0.00206769	0.0187709	-0.0623162	0.116341	-1.9295	-0.0517051	-0.40836
3	1	16.5	114.28	29.7498	0.243628	1.17744	0.0458443	0.21126	0.54003	-0.00031905	0.00792984	-0.0739599	-0.87414	-0.0087007	0.00801097
3	1	16.5	112.781	31.6596	0.327885	0.0358222	0.104969	-0.0949254	0.45864	-0.00471689	0.0169138	-0.156369	-1.1705	0.0287811	-0.039585
3	1	16.5	113.82	23.0514	-0.165201	0.233329	0.111568	0.0927352	-0.103332	0.0275102	-0.0110433	-0.109775	-0.30406	0.111227	0.337589
3	1	16.5	116.15	18.0488	0.371283	0.276617	-0.0828639	-0.082739	0.231075	0.0091881	0.00671754	0.0022095	1.47822	0.370741	-0.189622
3	1	16.5	115.345	20.8952	0.59329	-0.137252	-0.00285349	-0.0792236	0.245634	0.0814418	0.00636894	-0.0219936	1.04634	-0.00478939	-0.0130987
3	1	16.5	117.189	11.7986	0.691959	-0.0886631	-0.0302279	-0.00877554	0.078567	-0.00304169	-0.0170546	-0.0866451	0.31274	0.348674	-0.236367
3	1	16.5	112.052	30.1582	0.51771	0.755695	-0.0549666	-0.0706652	-0.090519	-0.049842	-0.00501227	-0.155722	1.81848	0.195299	0.0764809
3	1	16.5	123.941	28.4336	1.3061	0.533499	3.99028e-05	0.0081419	0.079212	-0.00129846	-0.153075	-0.165777	-1.40606	0.123422	-0.186931
3	1	16.5	112.798	33.7014	0.553431	1.48177	-0.116181	-0.253524	-0.074268	-0.0003587	0.000342743	0.0916078	-1.0792	0.0142386	0.136061
3	1	16.5	113.793	20.7616	0.361197	0.00849989	-0.00627281	-0.0269818	0.130497	0.00131981	0.00012227	-0.142356	-2.9942	-0.0365581	0.143752
3	1	16.5	114.837	15.3592	0.860338	-0.0520495	-0.0112508	0.055343	0.040368	0.0192922	-0.00435178	0.0760234	0.69638	-0.114757	0.0283949
3	1	16.5	113.288	42.3313	0.335053	0.701407	0.184931	-0.324124	0.151002	-0.000825885	0.000899371	0.153498	4.2582	0.0852342	0.0337094
3	1	16.5	112.317	29.474	0.800683	0.719444	0.0313246	0.0804057	0.174309	0.00436422	0.0364221	-0.146974	-4.404	-0.00718837	-0.0982815
3	1	16.5	117.07	75.3307	0.947121	0.635491	0.436841	0.239673	-0.4743	0.00590459	-0.0218831	-0.051094	0.02447	-0.13979	0.15845
3	1	16.5	112.044	50.2029	0.616187	1.79321	0.08728	-0.407764	-0.037155	0.00296468	0.0127796	0.0272104	3.151	0.022833	0.0555527
3	1	16.5	118.457	81.3372	0.352023	1.79401	0.335623	0.28612	0.293418	0.0296572	-0.013291	-0.172264	3.2922	0.0996659	-0.0397869
3	1	16.5	115.694	33.0756	0.728517	0.36402	-0.0377693	-0.107638	0.0107457	0.065333	0.0312337	0.00367753	2.9722	0.180444	-0.126869
3	1	16.5	113.884	35.3281	0.471662	0.954078	-0.271631	-0.109823	0.253137	0.0122018	-0.0021339	0.0476768	0.52348	0.0829048	-0.00384705
3	1	16.5	116.075	53.0692	0.540559	0.706028	0.464945	-0.0203455	0.0037374	-0.0222837	-0.01805	0.0377344	2.4396	0.145734	-0.0605798
3	1	16.5	111.529	54.0715	0.647369	1.92318	-0.263733	-0.283548	0.0071538	-0.00455998	0.0049529	-0.0801284	1.78596	-0.0373224	0.105346
3	1	16.5	110.725	76.558	0.909421	2.64328	-0.268469	-0.491668	-0.106356	-0.0173837	-0.0233985	-0.202331	1.42868	-0.00403444	0.00756505
3	1	16.5	110.664	43.6918	0.86895	0.379961	0.2756	-0.12497	0.64878	0.0158808	0.0218321	-0.154121	-0.29262	0.336966	0.308712
3	1	16.5	113.958	32.7205	0.766531	0.138992	-0.24708	0.0993285	0.184653	-0.0131229	-0.0103466	-0.0903457	1.22576	0.0684351	-0.0679253
3	1	16.5	110.952	17.5337	0.506814	0.307574	0.109454	-0.000536424	0.290802	-0.0400014	0.0399863	-0.0717889	2.5136	-0.343819	0.178079
3	1	16.5	112.294	48.6054	0.183641	1.42771	-0.378719	-0.070692	0.101847	-0.040607	-0.0285353	0.071134	0.039314	0.0494086	0.242886
3	1	16.5	116.741	46.2225	1.34501	0.281161	-0.0827645	0.224104	-0.179361	-0.0138488	-0.0447361	-0.272202	0.88368	-0.119171	-0.041602
3	1	16.5	109.892	19.9381	1.54386	0.00266801	0.152635	-0.0642484	0.199047	-0.00502935	0.0015353	0.0084837	0.5017	-0.148275	-0.365445
3	1	16.5	110.709	69.9561	0.630929	1.91554	-0.345986	-0.307568	0.247752	-0.017215	-0.00112212	-0.158116	3.4858	0.0916914	-0.0606225
3	1	16.5	109.12	88.0863	1.21954	3.54393	-0.726288	-0.329169	-0.098004	0.0180206	-0.00032273	0.10513	-3.7976	-0.161274	-0.0331595
3	1	16.5	113.924	16.2705	0.372064	0.296296	-0.114203	0.0708305	-0.224082	-0.00396918	-0.00546817	0.00195074	-0.20892	0.0701788	0.231768
3	1	16.5	113.991	35.7547	0.539055	0.357448	0.219975	0.0158529	-0.195519	0.00115043	0.0199557	0.0814063	-5.224	0.145043	0.0657694
3	1	16.5	113.364	20.2394	0.897524	0.0497544	7.16351e-05	0.0161716	-0.134319	-0.00427872	0.0173017	-0.148086	-0.67642	-0.0123919	0.017142
3	1	16.5	114.295	33.3583	1.11134	0.542074	-0.00910632	-0.0281015	-0.294381	-0.00342975	-0.000343546	0.236026	-2.0294	-0.00650548	-0.000475075
3	1	16.5	112.77	23.9108	0.317939	0.0927403	-0.0477469	0.0212523	-0.198156	0.023119	0.0299153	-0.175086	-1.8743	0.0588268	0.231957
3	1	16.5	115.443	34.9804	1.76566	0.168097	0.0314114	0.16377	-0.21357	0.0237874	-0.0203306	-0.07482	1.44696	-0.232533	-0.165267
3	1	16.5	112.151	44.041	1.06689	0.533921	0.255814	-0.232421	-0.050619	0.00222627	0.025686	-0.0610609	-0.33356	-0.0251595	-0.126714
3	1	16.5	111.955	31.5804	1.0791	-0.0217085	0.0741918	0.0440785	0.160194	-0.0190121	0.0176635	-0.215025	2.3446	-0.00350147	-0.193814
3	1	16.5	111.28	24.6252	1.28369	0.419956	-0.166948	0.064871	-0.053406	-0.0235994	0.0200355	0.0396085	-0.159742	-0.0829512	-0.110966
3	1	16.5	111.238	19.7747	0.693025	0.535813	0.027566	0.0386595	0.68808	0.011985	0.0264485	0.132643	0.198012	-0.111722	-0.19415
3	1	16.5	118.899	75.0637	0.733446	0.760728	0.560768	-0.0251034	-0.040842	0.0105694	0.00569736	-0.0905461	3.7318	0.284352	-0.294315
3	1	16.5	113.96	27.4734	1.24685	0.314458	-0.0554278	0.202961	0.051906	0.00132784	0.000883439	-0.0833611	-0.2641	-0.188391	-0.0905441
3	1	16.5	111.543	24.4304	1.3523	1.00183	-0.180562	-0.0910457	-0.251886	-0.00359236	0.0308582	0.0563829	-2.112	-0.00466013	-0.122129
3	1	16.5	112.254	35.6119	0.536381	0.669792	-0.277052	-0.0745875	0.39006	0.0392858	0.0284882	0.0279569	-0.18754	-0.0521394	-0.0155962
3	1	16.5	114.424	63.0806	0.795279	1.64031	-0.511822	-0.0550089	0.18924	-0.0160108	-0.0501213	0.121249	2.0108	-0.0107019	0.0106569
3	1	16.5	113.072	7.51315	0.212724	0.224779	-0.0294744	-0.0404904	0.04293	0.00110272	0.00111456	0.022398	1.7859	-0.140361	0.298087
3	1	16.5	112.762	10.9957	0.110591	0.178966	0.00129302	0.0242019	0.33477	-0.000887264	-0.00224489	-0.0912058	2.3466	0.199855	0.246732
3	1	16.5	114.047	14.4716	0.275473	-0.159694	-0.0403989	0.0201338	0.247569	0.00213955	0.00557879	0.0896371	-1.99032	0.110931	0.0535
3	1	16.5	113.862	16.5409	0.906103	0.29063	0.0361106	-0.0897682	0.113877	0.00629779	-0.0134967	0.0814296	-2.7484	-0.103931	-0.0343043
3	1	16.5	112.804	26.1143	1.45185	1.43753	0.0201869	-0.199248	-0.51423	-0.0151282	0.0076783	0.0871289	1.41964	0.0299566	-0.0874155
3	1	16.5	110.642	43.6346	0.928925	0.84733	-0.215968	0.0240697	0.10296	-0.0616122	0.000592313	-0.0945522	2.0196	-0.0949407	0.0110707
3	1	16.5	113.699	47.3484	1.15858	0.504888	0.0896933	0.172627	0.162504	-0.0708394	-0.0424761	-0.253253	3.2536	-0.0236731	-0.12374
3	1	16.5	120.788	23.1209	1.03981	0.906879	0.0293966	-0.095342	-0.266379	0.0715464	-0.0715509	-0.0585197	-1.2308	0.0169998	0.0204849
3	1	16.5	113.62	15.024	0.698181	0.00566014	0.0257434	-0.00814692	0.266499	-0.000189671	0.00112383	-0.0977458	-2.764	-0.0281997	-0.0560834
3	1	16.5	113.758	28.2446	0.198007	0.29963	-0.0346551	0.137517	0.35601	-0.0333413	-0.017434	0.0759709	0.55304	0.0418486	0.0873464
3	1	16.5	112.89	49.7579	0.909526	1.65188	-0.0441151	-0.327583	-0.180297	-1.43181e-05	2.73134e-05	-0.114888	3.3156	0.0854558	-0.0365855
3	1	16.5	115.507	87.6873	0.275244	1.44252	0.0222677	0.528251	0.40134	0.0429517	0.0511331	0.00336477	-1.96008	0.120621	-0.105189
3	1	16.5	104.223	64.8239	1.98421	3.02141	-0.00641236	-0.481367	-0.57588	-0.0107852	0.111515	-0.126021	-0.5619	-0.249114	-0.0823112
3	1	16.5	113.087	43.221	0.0525688	0.52041	0.107884	-0.192216	0.06939	-0.0106296	0.00159638	-0.207926	-0.77474	0.19438	0.138887
3	1	16.5	112.668	38.5075	0.781479	-0.0753895	-0.0083592	0.0712594	0.03648	-0.0360901	0.00793744	0.217761	-2.0968	0.0278763	-0.0242744
3	1	16.5	108.68	43.0163	1.23144	0.874713	0.069495	-0.260844	0.14421	-0.00292605	0.0376937	-0.126486	-0.7882	-0.20631	-0.135048
3	1	16.5	114.539	25.1597	0.491496	0.688793	0.0766561	0.157727	0.169713	0.00202403	0.0118565	-0.0737779	-1.3912	0.0640626	0.00246522
3	1	16.5	114.88	42.3269	0.34941	0.234031	0.327633	-0.0906045	0.213954	0.0201154	0.0157321	-0.0112834	-0.45654	0.0743302	0.0133527
3	1	16.5	110.279	22.2361	1.45213	0.22235	-0.103366	-0.0195291	0.12153	-0.00715242	0.0107255	-0.0961551	1.0088	-0.0864705	-0.281896
3	1	16.5	112.347	44.8534	1.05933	0.326111	-0.0370884	0.13898	-0.226779	-0.0528959	0.00939457	0.120199	-5.0076	0.0239682	-0.0356258
3	1	16.5	116.039	30.2074	1.1036	-0.074859	-0.142219	0.199998	-0.0250983	0.0324905	0.0040025	0.0300924	0.97092	0.0524405	-0.150828
3	1	16.5	111.341	27.01	1.72293	0.989502	-0.174808	-0.082594	-0.178164	-0.00394053	-0.000662909	-0.0096072	0.82278	0.0189826	-0.343356
3	1	16.5	110.097	11.9557	2.14033	0.395127	0.0495796	0.00830898	-0.44571	-0.0293464	0.0104634	-0.0717913	0.36052	-0.0566213	-0.400639
3	1	16.5	116.472	73.4391	1.32513	0.803857	0.284002	0.370126	-0.44376	0.000471668	0.00592175	-0.0279984	0.154938	-0.0911038	-0.0245283
3	1	16.5	121.126	46.54	1.26411	1.56103	-0.0510894	0.0167047	-0.46836	-0.0293672	-0.116874	-0.244493	-2.9442	0.139337	-0.029006
3	1	16.5	112.904	16.6231	0.671723	0.274761	-0.0486309	0.0782671	-0.17412	0.0820272	0.0832318	0.0662044	1.26298	0.0859802	0.0623775
3	1	16.5	112.313	52.4071	-0.0708173	0.0877824	0.448214	-0.0915585	-0.126288	0.103154	0.040598	0.143676	-1.51354	0.128991	0.386229
3	1	16.5	112.843	63.4729	0.999682	1.21934	0.443748	-0.395999	-0.278037	0.0273195	0.038838	0.00290576	-0.80884	-0.00932161	-0.00353674
3	1	16.5	113.975	20.536	0.366261	0.0168983	0.0169039	-0.116567	0.41958	0.00252638	-0.0147156	0.132924	-0.70192	0.0157766	-0.0124349
3	1	16.5	114.85	35.14	1.02104	0.237856	0.178474	-0.133459	-0.31017	0.0241596	-0.00718722	0.0863421	3.326	-0.171056	0.120365
3	1	16.5	114.46	8.00096	0.820653	0.0171901	0.022847	-0.0172417	0.0203061	0.00392957	-0.00382072	-0.0417294	-1.84044	-0.00546858	-0.0117398
3	1	16.5	114.693	40.7067	-0.0434077	0.312105	0.150595	-0.289819	0.44817	0.0272998	-0.025085	-0.0741089	1.0791	0.0232525	0.118512
3	1	16.5	118.387	42.5596	0.984516	0.10057	0.0326817	0.128831	-0.157755	0.0443701	-0.0327744	0.259557	-1.95946	-0.0151606	-0.00303896
3	1	16.5	113.073	75.2542	0.505302	1.70884	0.572153	-0.539796	-0.153003	0.0243526	0.00490213	-0.00182062	-1.6584	-0.0296042	0.134767
3	1	16.5	113.062	25.4311	0.0204127	0.0167001	0.104251	0.00528013	0.216366	0.0121773	0.0447167	0.170529	0.57796	0.202138	0.0875409
3	1	16.5	114.824	31.0252	1.60651	0.126239	0.0515508	0.202466	-0.162216	-0.0162905	-0.019938	-0.0260143	-2.2652	-0.00233379	-0.27513
3	1	16.5	113.036	83.2194	0.736676	0.102409	0.660758	-0.185636	-0.35631	0.0289145	0.0436169	0.090711	-1.03258	-0.102571	0.184895
3	1	16.5	112.086	30.4351	-0.127773	0.621271	0.0895839	-0.00809634	-0.053577	-0.00997951	0.0800269	-0.0429279	2.0046	0.580472	0.00302156
3	1	16.5	114.574	53.6847	0.773466	0.87415	0.325299	0.164707	-0.0242664	-0.0225966	0.0017334	-0.0297345	-1.0049	-0.0245722	-0.0201065
3	1	16.5	111.482	47.2311	0.912536	1.42916	-0.200527	-0.20818	-0.124731	-0.0399901	0.00541611	-0.161916	-0.7745	0.15737	-0.0596177
3	1	16.5	115.596	19.6146	0.520302	0.0622063	0.0628895	-0.0343041	-0.037248	-0.00774378	-0.0261959	-0.114685	-1.18596	0.125059	0.0369722
3	1	16.5	116.191	33.2779	0.9548	0.146941	0.00984928	-0.0738208	-0.136404	0.00272918	0.0050274	-0.192875	-1.36588	0.30332	-0.246925
3	1	16.5	112.939	18.2953	0.544239	0.287172	0.074241	0.0698091	0.30237	0.0131309	0.0376371	0.096772	1.00742	-0.00135461	-0.0372834
3	1	16.5	115.119	15.5993	0.686174	0.462636	0.00167385	-0.0436509	-0.178719	0.00307496	-0.00025552	0.119273	-2.4884	0.18719	0.0069195
3	1	16.5	114.472	31.1561	-0.0612999	0.592463	0.0803748	0.101777	0.251361	0.0102339	-0.0101092	0.145154	0.56302	0.0657019	0.198699
3	1	16.5	114.439	37.3378	0.520307	0.723667	0.086128	0.176736	0.277002	-0.0101613	-0.00112899	0.120138	0.66766	-0.0193285	0.0105368
3	1	16.5	110.109	50.1791	0.121809	0.914062	0.0909975	-0.290491	0.68829	0.00802145	0.0584396	-0.00588556	1.68394	0.00281577	-0.00761552
3	1	16.5	113.855	36.5955	0.293401	0.780324	0.167614	-0.290688	0.106524	-0.00676418	-0.030885	0.0836849	-0.71762	-0.0736452	0.168641
3	1	16.5	109.578	26.4813	1.34213	0.172607	-0.0224673	0.0261973	-0.17154	-0.0491273	0.0378752	-0.19092	-0.32398	-0.0697831	-0.118822
3	1	16.5	114.686	8.18303	0.870363	0.182203	0.0446612	0.00959843	-0.293787	1.03342e-05	0.00046851	-0.0333581	-2.11	0.0107288	0.0884557
3	1	16.5	117.88	36.3367	0.465652	0.324661	-0.174191	0.255985	0.172329	0.0242271	-0.0402783	-0.0813147	-0.4942	0.0457255	0.0616719
3	1	16.5	106.384	17.4128	0.229167	0.366983	-0.0361459	-0.132585	0.127233	-0.114318	0.0344155	-0.0637132	-1.76314	0.169417	0.161006
3	1	16.5	116.197	70.4316	0.877063	1.15823	0.32282	0.271342	0.107064	0.0063519	-0.0053865	-0.157457	1.96872	-0.13014	-0.0380612
3	1	16.5	115.162	46.9059	1.16504	2.07619	0.0069922	-0.372144	-0.38124	0.0494938	-0.0358075	-0.0919682	-0.29458	-0.159447	0.0837633
3	1	16.5	110.167	23.554	1.71827	0.0548457	0.0574342	-0.0530682	0.0134256	0.00272279	0.00285476	-0.119669	-1.96752	-0.221561	-0.288525
3	1	16.5	116.622	35.5726	0.516566	0.440379	-0.295935	0.110181	0.270918	0.0172544	-0.0194885	-0.0177481	-1.82038	0.222096	-0.116551
3	1	16.5	114.677	71.9706	0.643301	1.36241	0.165462	0.445655	-0.04881	-0.0247633	0.00376915	0.0020552	-0.115394	-0.132522	0.115721
3	1	16.5	116.603	53.7669	1.09964	0.449395	0.299436	0.164984	-0.38373	0.0234888	0.00496157	-0.0355707	1.26032	-0.00434105	-9.07647e-05
3	1	16.5	117.179	18.7434	0.979062	0.473157	0.0745123	-0.00524987	0.0035277	0.0218881	-0.0380842	-0.0309635	-4.1438	0.0249998	-0.110585
3	1	16.5	111.961	38.2075	0.475518	1.51463	-0.0106005	-0.333972	-0.0240837	-0.00941017	0.0178935	0.0851009	-0.36342	0.127525	0.0683438
3	1	16.5	107.709	74.0412	0.606168	1.54404	0.0600575	0.0339842	-0.07302	-0.0781814	0.0723567	-0.0822139	-5.5698	0.169038	-0.0739703
3	1	16.5	114.991	81.6462	-0.0594851	1.53382	0.174212	0.459162	0.255129	-0.00927691	0.00476654	0.156467	1.44518	0.203089	0.0834353
3	1	16.5	105.545	28.2263	1.86583	0.684079	0.00138549	-0.0489344	-0.147852	-0.034359	0.0681356	-0.0888638	0.64804	-0.255392	-0.282217
3	1	16.5	112.029	39.4599	0.394762	0.272921	-0.233628	-0.0258961	0.34086	-0.000950367	0.0235473	-0.192484	-0.20066	-0.0579414	0.0883706
3	1	16.5	115.67	51.3883	1.61878	0.399866	-0.205632	0.262535	-0.55977	0.00993235	0.00121159	0.15268	1.65872	-0.199518	0.0221158
3	1	16.5	114.126	34.7339	1.74764	1.82695	-0.285111	-0.0414714	-0.70437	0.00374611	0.0115987	-0.0335133	3.4294	0.134898	-0.170664
3	1	16.5	114.193	21.4951	1.14073	0.935618	0.00604663	-0.128219	-0.39615	0.000223521	0.000331696	-0.0673357	0.124954	0.020873	0.010931
3	1	16.5	114.105	13.9948	0.537371	-0.0733872	0.00642248	0.0195178	-0.0221967	0.0054046	0.00425486	-0.105446	-1.10706	-0.0178715	0.123049
3	1	16.5	114.005	58.5253	1.20194	1.96825	-0.503226	-0.0658012	-0.47253	0.0324154	0.0300307	-0.173376	2.5692	0.183666	-0.0774597
3	1	16.5	111.077	32.0717	1.19954	0.00864982	-0.169841	0.142939	0.254403	-0.0113042	0.0195691	0.0885608	0.85016	-0.094763	-0.211808
3	1	16.5	111.482	27.0496	0.94318	0.579336	-0.157589	-0.114525	0.032406	0.00420865	0.0319033	-0.079713	-2.6114	-0.0182043	-0.0602227
3	1	16.5	111.14	26.7169	0.111285	0.020815	0.227519	0.011226	-0.183594	-0.0231437	-0.00202322	-0.171836	3.067	0.511994	0.230091
3	1	16.5	110.18	22.5367	1.34638	0.281168	-0.11974	-0.0586226	0.193503	-0.0123301	0.0134934	-0.0692452	-0.81212	-0.417247	-0.079855
3	1	16.5	117.931	47.2714	0.663735	0.174704	0.379945	-0.06833	0.0037824	-0.022992	-0.067835	0.0213375	-0.28236	0.00996366	0.0205077
3	1	16.5	114.355	50.3094	0.981837	-0.137089	-0.0943246	0.183495	0.066207	0.000618793	-1.24238e-05	0.240974	0.59542	-0.0628958	-0.047372
3	1	16.5	112.864	24.2396	0.938752	0.469887	0.183794	0.00893257	0.281763	0.0109851	0.0178794	-0.026696	-1.87938	-0.0800452	-0.15887
3	1	16.5	111.619	12.6016	-0.110027	0.410685	0.0230174	0.103202	0.292971	0.0145898	0.0210912	-0.0338664	0.166322	-0.19948	0.381697
3	1	16.5	112.042	18.0762	1.78519	0.351633	0.113707	-0.0992728	-0.025662	0.0472276	-0.00289535	-0.00720784	-3.1096	-0.144813	-0.360092
3	1	16.5	117.576	52.8042	1.05073	2.06537	-0.457597	0.0046148	-0.253152	-0.0120706	-0.0786229	0.00718903	-2.0752	0.0508107	0.0453088
3	1	16.5	109.816	62.7766	0.907146	2.43543	0.0645289	-0.513915	-0.038187	0.0209149	0.0385879	0.0838229	1.98472	-0.0727937	0.00650742
3	1	16.5	110.891	75.8759	0.40854	2.37125	-0.367989	-0.47815	0.31242	-0.0178194	-0.0314654	-0.137811	2.0926	-0.185724	0.160918
3	1	16.5	115.504	34.3682	1.21473	-0.119493	0.0887914	0.134361	-0.50256	0.00991447	-0.0014158	-0.163553	2.3512	-0.193791	0.145512
3	1	16.5	110.724	33.2254	1.58206	1.84551	-0.101089	-0.158673	-0.53673	-0.0888219	-0.0225042	-0.0522742	0.76588	-0.000168576	-0.0144628
3	1	16.5	116.245	27.4529	1.06288	0.222802	-0.00812518	0.023193	0.046851	-0.0256087	-0.06188	-0.141928	2.6358	-0.18845	0.0387668
3	1	16.5	113.892	36.2661	0.511836	0.217938	-0.259113	0.052964	0.210363	0.0468793	0.0269213	-0.0774455	-1.86894	-0.0109556	0.024942
3	1	16.5	111.254	46.6755	0.691749	1.83885	-0.0794937	-0.391032	0.0582	0.0127867	0.00750415	0.0654127	-1.22106	-0.120591	0.0864791
3	1	16.5	113.423	23.3645	1.07428	0.614421	-0.0473926	-0.0150407	-0.32076	0.0129896	0.0218434	-0.143419	1.08666	-0.0728066	0.0711423
3	1	16.5	118.153	36.2206	0.904473	0.887377	0.0183686	0.198921	0.52878	0.0167729	-0.0700773	0.0255439	-0.23202	-0.19342	-0.0869377
3	1	16.5	108.023	67.0604	1.63448	2.3077	-0.0190261	-0.472147	-0.40512	-0.00627298	0.0533014	-0.172655	-1.45976	-0.0363748	-0.17405
3	1	16.5	111.497	28.3433	0.42409	0.526627	-0.0912937	0.0527747	-0.048036	-0.0433698	0.0127954	-0.113941	2.4426	-0.0568265	0.226005
3	1	16.5	116.973	29.3423	0.554651	0.354074	-0.0380594	0.164882	0.47778	-0.00414496	-0.00364734	0.0350392	4.4656	0.333446	-0.349211
3	1	16.5	116.733	55.4357	0.604137	1.08365	0.207301	0.216557	-0.0043329	0.0273869	-0.00903859	-0.0215953	2.666	-0.0661429	0.104022
3	1	16.5	111.598	46.4461	1.4293	1.88802	-0.100488	-0.255891	-0.34896	0.00713049	0.0106621	-0.127964	4.0894	-0.199028	-0.00629478
3	1	16.5	115.114	37.8062	-0.163939	1.08143	0.102715	0.0498602	0.45864	0.023147	-0.030092	0.198543	1.56516	-0.279118	0.342953
3	1	16.5	108.55	41.7331	0.769374	1.57442	-0.0618579	-0.0342627	0.157953	-0.00859945	0.10682	0.0324895	2.4858	-0.016441	-0.0143612
3	1	16.5	114.724	23.1776	0.242664	0.438583	0.155114	0.0879401	0.068388	0.000916186	0.0046541	-0.0208757	2.171	0.146991	0.0869679
3	1	16.5	114.355	28.5137	0.679709	-0.138891	0.0738936	0.0149766	-0.080028	-0.0310253	-0.024348	0.17026	0.21014	-0.102792	0.139142
3	1	16.5	115.221	24.0944	0.750148	0.830722	-0.106921	-0.0943888	0.0217983	0.0249708	-0.0237207	0.0821785	-1.69168	-0.044938	0.0325976
3	1	16.5	109.727	36.7687	1.15645	1.71523	-0.132353	-0.207244	-0.29319	-0.020944	0.0557603	-0.00557317	-0.030898	0.0236632	-0.0106369
3	1	16.5	117.341	53.8941	0.234512	1.17792	0.333658	0.0200555	0.55494	0.0487913	0.0217502	-0.0554983	1.28002	0.205196	-0.194226
3	1	16.5	110.426	12.7019	0.744409	0.198996	-0.032964	0.0314817	0.056454	-0.0172177	0.066417	-0.0438858	0.4467	0.0369499	-0.0273922
3	1	16.5	119.324	49.6382	1.11007	0.356457	-0.041556	0.0757705	0.41688	0.0265046	-0.0738375	0.139876	1.82386	0.110195	-0.317035
3	1	16.5	113.26	42.7752	1.30343	0.690116	0.222462	0.163989	0.042174	-0.0201863	0.00257976	-0.051364	-0.7426	-0.07175	-0.231286
3	1	16.5	111.185	41.3463	0.33062	0.910222	-0.111635	-0.241356	0.39234	-0.0210878	0.0135347	-0.0931288	-0.723	0.0398579	0.026171
3	1	16.5	108.274	36.6265	1.77565	1.05575	-0.130727	-0.192021	-0.062925	-0.00224561	0.0111702	0.139839	-1.70724	-0.332401	-0.208423
3	1	16.5	115.121	21.4142	0.74362	0.160571	-0.146793	0.0334035	0.161187	0.0164466	-0.0216672	-0.0384222	-1.7858	-0.357135	0.158236
3	1	16.5	114.793	27.3407	1.03471	0.656216	-0.192223	0.0509864	-0.147288	0.0211704	0.00634955	0.0681946	-1.70938	0.0394108	-0.0519783
3	1	16.5	110.418	36.1351	1.23385	-0.0130182	0.167013	0.159915	-0.288177	-0.0778825	0.0290775	-0.274889	1.98992	-0.00904239	-0.0406935
3	1	16.5	111.131	46.0309	0.286872	1.44178	0.295318	0.275217	0.153951	-0.00772814	0.00808692	-0.102956	4.85	0.261572	0.289814
3	1	16.5	115.884	53.141	0.89	2.06986	-0.317096	-0.205863	0.1386	0.00601118	-0.072147	0.294645	-1.08456	0.0765466	-0.114622
3	1	16.5	127.609	110.512	1.42711	0.846655	-0.663796	0.53941	-0.121698	0.0403552	-0.124881	0.00497525	1.08636	-0.0572251	0.0365992
3	1	16.5	106.398	35.3871	1.11797	0.328598	-0.0146978	0.0090418	-0.129714	-0.0206566	0.113589	0.0821382	-2.7238	-0.141888	-0.0371848
3	1	16.5	112.058	50.5635	0.535224	0.778107	-0.224883	0.422192	0.279117	0.00622755	0.0633927	-0.189442	0.55858	0.0234382	-0.05725
3	1	16.5	114.215	59.1192	0.865443	0.984452	0.392802	-0.30938	-0.198249	0.00357537	-0.00508588	-0.11907	-0.023862	-0.0100326	-0.0128637
3	1	16.5	114.383	17.597	0.14994	0.476919	-0.00533673	0.154369	0.219057	0.0059831	0.00931556	-0.0432786	0.79614	0.141197	0.0806434
3	1	16.5	111.161	67.8277	0.874876	2.88309	-0.373417	-0.397024	-0.243933	0.000970173	0.00948956	-0.0270711	2.1732	0.0877706	0.0340003
3	1	16.5	113.59	38.0569	-0.0194286	0.471782	0.125348	-0.264456	0.31968	0.0024945	-0.00502659	-0.0680321	1.64356	0.155677	0.0802106
3	1	16.5	114.834	39.2004	0.322787	1.03671	0.104616	0.2317	0.265335	-0.000119463	-0.00159476	0.0475546	-1.34432	-0.0243938	0.0870694
3	1	16.5	114.725	18.2849	0.127594	0.231811	-0.00308781	0.00649297	0.49974	-0.00666689	-0.0100179	-0.125508	-2.484	0.136139	-0.011597
3	1	16.5	115.534	93.1138	0.25096	-0.148569	0.717123	-0.217463	0.0090519	-0.0884574	-0.0583646	0.0781895	-1.10348	0.000432885	0.093735
3	1	16.5	115.434	15.8543	1.00676	0.30077	0.0494318	0.0526958	-0.66129	0.0033874	-0.00772639	-0.0698268	2.4038	0.072458	0.145916
3	1	16.5	110.823	74.9689	1.65464	0.690818	-0.0328258	0.32978	0.3258	-0.0808896	-0.0125268	0.220913	1.29656	0.215866	-0.609121
3	1	16.5	113.349	10.597	0.823442	0.151951	0.0243089	0.0403281	0.3141	0.0264026	0.0313316	0.052918	1.19124	0.0171417	-0.186659
3	1	16.5	113.139	14.9853	1.00886	0.261741	0.00399899	0.0767048	0.33747	-0.0557295	-0.0348364	-0.0415804	0.50768	-0.306777	-0.0285235
3	1	16.5	112.595	38.1099	0.274868	0.659015	0.0231551	-0.184175	0.24945	-0.00368133	0.000997284	-0.192533	0.66908	-0.10481	0.176553
3	1	16.5	113.04	33.8424	0.908932	0.240306	-0.00218928	0.172483	0.210324	-0.0310227	0.00781688	0.0908124	-0.4989	0.0880923	-0.200589
3	1	16.5	114.109	16.7153	0.347879	0.159029	0.122659	0.000677598	0.31587	-0.0135715	0.00513311	0.0920488	2.1556	0.141176	-0.0520273
3	1	16.5	113.924	33.3802	0.405313	0.670779	-0.0158045	0.25209	0.051735	-0.0322197	-0.00586292	-0.0631659	-2.3686	0.0917567	0.0871963
3	1	16.5	120.882	62.5654	0.847048	0.934645	0.489868	0.285692	-0.089373	0.0790658	-0.0289124	0.0143724	-2.8772	-0.0127046	0.029298
3	1	16.5	107.956	32.2483	0.958058	0.855583	0.0279006	-0.173964	0.41067	-0.0968387	-0.0135799	0.00708555	1.87372	-0.0393187	-0.157694
3	1	16.5	112.707	98.7288	-0.107034	1.84839	0.644383	0.198453	0.160416	-0.015033	0.048811	0.272922	0.7748	0.105806	0.113448
3	1	16.5	111.301	21.3027	0.880614	-0.0740454	-0.0318056	-0.0959857	0.36456	-0.00409418	0.0117398	0.147121	-4.007	-0.135557	-0.1188
3	1	16.5	109.033	96.9431	0.767566	3.06746	-0.677108	-0.455821	0.36846	0.0176976	-0.0218866	-0.0745989	-0.69396	-0.397855	0.0608378
3	1	16.5	113.52	37.0347	0.576858	1.54909	0.0107341	-0.255405	-0.26934	-0.000948046	-0.0102422	-0.0867856	-3.4136	0.0158073	0.182513
3	1	16.5	113.068	26.1446	0.671097	0.569452	-0.0280909	0.189067	0.245034	0.0172956	0.0506046	-0.0303527	-0.87724	0.0998787	-0.153994
3	1	16.5	111.525	61.6426	0.820445	1.26105	0.334202	-0.389637	-0.07278	-0.0226549	0.0173269	-0.12954	-0.62606	0.0256781	-0.0685078
3	1	16.5	113.473	21.426	0.723281	1.10837	-0.0775232	-0.144882	-0.221514	-0.0124745	-0.00973723	6.49105e-05	-2.371	-0.128552	0.200818
3	1	16.5	113.801	38.4801	0.513411	0.411771	-0.123308	-0.0700977	0.041502	-0.0210652	-0.00314915	-0.23208	0.3692	0.235397	-0.0370861
3	1	16.5	113.806	41.2288	0.977425	0.58701	-0.341721	0.0633861	0.056211	-0.0118191	-0.017813	-0.117854	-0.64116	-0.0641088	-0.0129615
3	1	16.5	112.159	32.9727	1.00912	0.126391	0.0212464	0.0301842	-0.0090252	-0.0272479	0.0248689	-0.2215	2.1526	0.0712631	-0.135849
3	1	16.5	113.168	54.2706	0.468294	1.15046	0.486469	-0.00330115	0.33819	-0.0580655	-0.0500137	-0.0766269	0.20562	0.422949	0.198846
3	1	16.5	114.666	14.8621	0.413769	0.028685	-0.00583783	0.0175036	0.269256	-0.0106282	-0.0179532	0.0590255	2.5014	0.0706254	0.0103931
3	1	16.5	112.094	48.5575	1.14249	1.33092	0.229265	-0.393654	-0.21	-0.00214443	-0.00179375	0.0744022	1.90004	-0.0865069	-0.0649342
3	1	16.5	105.5	53.8647	1.29347	2.12575	0.0450668	0.0612286	-0.24363	-0.120442	0.0598604	-0.148379	3.2084	0.187544	-0.0696509
3	1	16.5	109.689	60.4232	0.642545	2.09797	-0.187837	-0.463581	0.34164	0.00411949	-0.00189817	0.0696985	-0.087924	-0.118536	-0.0257301
3	1	16.5	115.037	29.9596	0.739228	0.0356536	0.209227	0.0527148	-0.258264	-0.00193283	-0.000818235	-0.0776483	1.19622	0.0431373	0.0794689
3	1	16.5	113.373	63.7045	0.0697776	1.62438	-0.247712	-0.397916	0.69831	0.0551152	-0.0263254	0.0161256	-0.91292	0.0552785	-0.0513928
3	1	16.5	111.069	36.563	0.747141	0.948837	-0.0727972	-0.238469	0.31986	0.0177125	0.0182503	0.00602704	1.35388	-0.150889	-0.027963
3	1	16.5	117.971	34.1123	0.927933	-0.138863	0.223689	0.0182256	0.0117348	0.0320137	-0.0470399	-0.139815	-1.72142	-0.107152	0.00133984
3	1	16.5	113.042	28.849	1.02404	0.781333	-0.0574527	-0.119261	-0.116064	0.00150023	0.0086521	-0.118595	0.70158	-0.0492758	-0.0121848
3	1	16.5	115.167	43.638	0.876143	1.08091	-0.351109	0.0465423	0.046899	0.000468957	-0.0274373	0.103862	-0.78638	0.0282636	-0.0311536
3	1	16.5	114.245	36.0947	0.67003	0.967574	0.248356	0.06252	0.46593	0.00855202	0.00427153	0.0705183	-2.448	-0.0283852	-0.158291
3	1	16.5	109.971	78.1669	0.0762996	1.23598	0.457935	0.288319	-0.039312	-0.0371073	0.0549352	-0.195257	-0.48396	-0.0432375	0.237252
3	1	16.5	115.028	42.6836	0.347233	1.19285	-0.0219037	-0.341809	0.149412	0.0175521	-0.0236748	-7.82494e-05	0.150916	0.193005	-0.0250971
3	1	16.5	112.29	34.7145	0.658628	0.457328	0.227848	-0.185224	0.129102	-0.0195874	0.00294295	-0.0955112	1.90058	-0.140018	0.0496853
3	1	16.5	113.105	55.6912	1.70087	2.94862	-0.104455	-0.404976	-0.73332	0.0628364	0.00127157	-0.011791	-2.4032	-0.170827	0.0120521
3	1	16.5	116.709	15.633	0.439225	0.102114	-0.098346	0.060475	-0.081198	-0.0145079	-0.0363821	-0.0988136	-0.25756	0.319896	-0.00161804
3	1	16.5	112.972	18.2403	0.277031	-0.015484	-0.0309888	0.028845	0.38943	-0.00698617	0.0129564	-0.126266	1.874	-0.0378766	0.0853993
3	1	16.5	115.378	55.6348	0.841491	1.10708	0.276774	0.193767	0.190053	0.000866885	-0.000654973	0.100454	0.22332	-0.0738344	-0.0838761
3	1	16.5	112.031	18.1656	1.0479	0.420854	-0.0714675	-0.0417823	0.122943	-0.00775929	0.00876837	0.00787161	3.4948	-0.233273	-0.010301
3	1	16.5	117.924	73.0697	0.753582	1.08989	-0.0247902	0.435735	0.108387	0.0039413	-0.0280979	-0.0377405	1.7637	0.000533355	-4.14028e-05
3	1	16.5	107.202	16.9412	0.715082	0.37298	-0.00642921	-0.00508182	0.203304	-0.0519892	0.0984371	0.0601947	0.30756	-0.0716621	0.00895927
3	1	16.5	117.702	19.5103	0.605442	-0.0110961	-0.0752847	0.0869785	0.019881	-0.00493857	-0.0544531	-0.120966	0.41366	0.153961	0.00568392
3	1	16.5	114.438	49.0263	0.893072	-0.0995662	0.29198	0.0411582	-0.59514	0.0255344	0.0261022	0.184775	-0.52792	0.0443211	0.148795
3	1	16.5	111.61	22.3876	1.08857	-0.163161	-0.166223	0.0984804	0.32511	-0.0280006	0.000297338	-0.027787	-0.7207	-0.0309393	-0.220217
3	1	16.5	113.284	24.7162	1.03619	0.218727	-0.153717	0.0465505	0.0280497	-0.00788309	-0.00258357	0.0640578	1.35018	-0.257684	0.0571235
3	1	16.5	110.773	49.7823	0.719872	1.60683	0.0525374	-0.347076	0.110778	0.0182677	0.0467948	0.0750521	1.72366	-0.0107003	-0.0131332
3	1	16.5	113.19	38.2691	1.68022	1.00401	0.15766	-0.23385	-0.103719	0.0384434	-0.0346226	0.0232813	-2.3428	-0.147084	-0.28887
3	1	16.5	118.296	73.8832	1.38641	0.120172	-0.252065	0.513344	-0.588	0.0324398	-0.0134024	-0.0595435	1.08556	-0.155824	0.0953074
3	1	16.5	117.976	49.0196	1.06848	2.04223	-0.0964444	-0.134728	-0.6387	0.0139564	-0.0501667	-0.161879	-3.7474	0.190143	0.0248477
3	1	16.5	112.366	39.4605	0.772481	1.8806	-0.142926	-0.264789	-0.38484	0.0341332	0.0364719	-0.0485015	-0.90944	0.00960014	0.174742
3	1	16.5	113.463	30.2997	-0.0423169	1.11484	0.0445663	0.181163	0.67047	0.0152253	0.0268809	0.105328	0.40406	-0.0322513	0.0740429
3	1	16.5	113.588	26.664	0.231074	-0.0516863	0.0286444	0.0345345	-0.083886	-0.0015556	0.00105205	0.175978	-0.41996	0.0926848	0.203991
3	1	16.5	119.509	83.3373	1.32102	2.05683	-0.748531	0.25712	-0.34638	0.0516908	-0.0505918	0.124861	0.59736	-0.0486389	0.0175491
3	1	16.5	110.301	63.6281	0.750115	1.48742	-0.342213	-0.255063	0.228606	-0.0214478	0.00684386	-0.212276	-1.72494	0.0298391	-0.0586901
3	1	16.5	111.605	39.9339	0.760975	0.164952	-0.263154	0.210649	0.72138	-0.0127269	0.00822391	-0.0194463	0.56	-0.0413282	-0.233978
3	1	16.5	108.797	36.0333	0.450195	0.763558	0.247598	-0.0581201	-0.173322	-0.0181148	0.0794566	-0.119067	0.78692	-0.118882	0.277443
3	1	16.5	117.193	60.9399	0.720182	2.21959	-0.0348721	-0.600308	-0.16716	0.0691189	-0.0586698	0.0409524	0.84464	0.15162	-0.0475585
3	1	16.5	112.761	31.6356	0.819918	1.31291	-0.14838	-0.191539	-0.066207	0.00278437	0.00483904	0.0514092	2.0406	-0.00716881	0.0366291
3	1	16.5	115.81	20.9833	0.631053	0.495069	-0.135588	0.081747	-0.241407	0.00296596	-3.85781e-05	0.0475534	-0.025244	0.294807	-0.00818011
3	1	16.5	118.907	28.3816	1.14042	0.995709	-0.189671	-0.274579	-0.054123	0.0363071	-0.0990081	-0.0493225	1.16332	-0.0863379	0.000157318
3	1	16.5	119.338	10.7371	0.773218	-0.0951323	-0.040859	-0.059513	0.277203	0.00865625	-0.0985413	-0.0692208	0.11542	0.000145942	-0.0309697
3	1	16.5	114.258	46.3301	0.500577	-0.116847	0.0613291	-0.0234124	0.33231	-0.0248252	-0.030977	-0.317516	-1.32794	-0.0626294	0.0168251
3	1	16.5	105.267	44.3664	1.18745	-0.0716482	0.332063	0.00668253	-0.43818	-0.108264	0.110033	0.0119072	-0.59394	-0.0327473	0.0267118
3	1	16.5	116.474	82.3699	0.80165	0.382751	-0.111273	0.486733	0.093258	-0.0117836	-0.0154332	0.155942	-0.66932	5.12898e-05	-0.0141965
3	1	16.5	114.178	41.3032	0.000510448	0.253846	0.326832	-0.073433	0.158373	0.00354336	0.00763562	-0.05721	-1.73562	0.149989	0.120411
3	1	16.5	113.481	28.3952	1.10986	0.62158	-0.0354677	-0.02832	-0.30399	0.0179701	0.0298059	0.211311	-0.56886	0.00302225	-0.00515312
3	1	16.5	113.508	12.8395	1.00477	0.0256716	0.108031	-0.0369	-0.237825	0.055751	0.053234	0.0721029	-2.4032	-0.0351192	0.0091831
3	1	16.5	112.697	32.2957	0.564966	-0.123479	0.0824408	0.116459	-0.0287295	-0.0195258	0.0375658	-0.233326	2.8004	0.133711	0.00622861
3	1	16.5	113.829	34.5169	0.745395	-0.13164	-0.166295	0.198679	0.095484	-0.0239822	0.00060588	0.013367	0.151642	0.062575	-0.0270366
3	1	16.5	112.009	27.3304	1.70797	0.373232	-0.158808	0.101681	-0.134943	0.00386794	0.00649461	0.080319	1.1177	-0.130722	-0.241398
3	1	16.5	111.528	35.8827	1.19831	0.251431	0.165621	-0.220803	0.128832	0.00242701	-0.00909695	0.174463	0.039358	-0.255588	-0.105276
3	1	16.5	117.206	93.021	1.32572	0.378807	-0.225904	0.660285	-0.45201	0.00194058	0.00257264	-0.194842	1.8644	-0.0109403	-0.0235752
3	1	16.5	115.243	15.0355	0.46865	-0.156309	-0.0269712	0.0449618	-0.0100329	0.0259713	0.0184278	-0.107952	0.84648	0.182466	0.0130552
3	1	16.5	112.996	6.37827	0.634903	0.524378	-0.0163545	-0.0348062	-0.292029	-0.0366272	-0.00264562	-0.00547519	-1.37076	0.192655	0.0854616
3	1	16.5	111.585	54.0488	0.910082	0.553051	-0.322829	0.223016	0.094095	-0.0584703	0.00782923	0.14921	-1.74896	0.13923	-0.105271
3	1	16.5	116.089	43.8987	0.770078	0.308813	-0.0266133	0.0341698	-0.153825	-0.0187681	-0.0379176	0.241035	1.6887	0.115166	0.031124
3	1	16.5	113.595	14.6098	0.558108	0.317857	-0.0547102	-0.069773	0.101697	-0.00264543	-0.00983003	-0.0515265	0.53232	-0.184434	0.171221
3	1	16.5	113.871	61.7005	1.02095	2.01015	-0.453087	-0.077987	0.0050964	0.00883457	-0.0284562	0.303111	-0.3514	-0.0817238	-0.0190205
3	1	16.5	114.701	73.2124	0.449809	1.53553	-0.613353	-0.208212	0.66642	-0.0266084	-0.0958778	-0.131922	1.29332	0.085039	-0.0404938
3	1	16.5	116.222	16.0253	1.3519	1.19822	-0.0664056	-0.184576	-0.77019	-0.00556475	-0.0481301	-0.0783936	2.9926	-0.164538	0.211393
3	1	16.5	113.674	16.2232	0.679802	-0.15805	0.0956207	-0.0803007	0.235725	0.0019758	0.00608806	0.068346	-0.096698	0.0330104	-0.0868887
3	1	16.5	113.162	32.0274	1.39472	0.33807	0.10995	0.0155996	-0.33888	-0.0153016	0.00396774	-0.205654	1.79072	-0.2565	0.0264515
3	1	16.5	113.581	31.7052	1.0876	0.423216	-0.0922379	0.0359442	-0.33408	-0.00228454	0.0160231	0.168672	-4.186	0.000158894	0.0256735
3	1	16.5	115.885	45.4085	1.24875	-0.128592	0.0363675	0.23433	-0.46929	0.00203895	-0.00158609	0.130261	-3.44	0.00420848	0.00624224
3	1	16.5	113.067	11.2942	1.06064	0.227707	-0.00931071	-0.00768871	-0.100887	-0.025202	0.000296126	0.0591452	0.35696	-0.241439	0.0696347
3	1	16.5	112.179	32.2585	0.00528941	-0.0626703	0.0699691	-0.0211577	0.27936	-0.0241803	0.0239595	-0.202929	2.054	0.196299	0.0894055
3	1	16.5	111.706	41.2932	0.853889	0.880787	-0.280099	-0.0480287	0.061665	-0.0256321	0.0140139	0.240632	-3.7752	0.00927282	-0.0150014
3	1	16.5	113.066	84.066	0.911304	0.324983	-0.466691	0.530297	0.149682	-0.0377484	0.029112	-0.0173816	-1.04166	0.193587	-0.181756
3	1	16.5	113.241	9.87046	0.477786	0.325823	-0.0243387	-0.0446299	-0.02421	-0.0046674	0.00852927	-0.0328084	0.03488	-0.0335158	0.167259
3	1	16.5	110.206	49.1039	1.06291	0.615247	-0.0989103	0.227606	-0.39915	-0.0384479	0.0617399	0.264615	1.04774	-0.0989278	0.120043
3	1	16.5	114.535	54.24	0.980045	1.02936	-0.0635682	0.372586	0.132462	-0.0551809	-0.0188772	-0.236588	-4.331	-0.0577879	-0.0792133
3	1	16.5	116.217	17.4429	1.15224	0.666992	-0.0632222	-0.0677586	-0.134838	0.0115655	-0.0414869	-0.0401705	-1.08794	0.00951038	-0.0890938
3	1	16.5	113.575	16.3098	1.04252	-0.0530844	0.0398139	0.0910377	-0.36234	-0.0286916	0.00524747	-0.0275207	-1.12036	0.0103523	0.0355743
3	1	16.5	116.68	38.2731	0.558462	0.918676	0.194039	0.147537	0.31887	-0.0323574	-0.0505752	0.0374693	-0.5052	-0.00467312	-0.0210679
3	1	16.5	111.887	32.2699	0.935621	0.0707056	-0.0397075	0.0196711	0.55686	0.00650861	-0.00251188	0.214328	-0.66052	-0.130877	-0.21785
3	1	16.5	114.045	24.6213	0.495681	-0.140721	-0.127249	0.0694207	0.248292	0.000184204	-0.00655688	0.105494	-1.0741	-0.144145	0.120066
3	1	16.5	114.328	22.0355	0.729512	0.0651965	0.0522784	-0.0423188	-0.0217533	-0.0280452	0.0123818	-0.112846	-3.9134	0.308641	-0.200705
3	1	16.5	112.51	32.4857	0.863513	0.487135	0.221094	0.126239	-0.0130968	-0.0582091	0.00885423	-0.0107484	0.022086	-0.00376054	-0.0512161
3	1	16.5	116.985	77.2209	0.500175	0.548425	-0.386471	0.472367	0.0167901	-0.00111071	-0.00254756	0.0934477	-0.57668	0.382882	-0.0750101
3	1	16.5	114.817	15.6562	1.12163	0.442256	0.0350427	-0.196697	-0.142707	-0.0305763	-0.0486794	-0.0951765	3.6544	0.0921297	-0.0954838
3	1	16.5	119.594	54.3173	0.687875	0.500122	-0.0423074	0.178995	0.064617	0.0637019	-0.0395033	0.204603	1.40218	0.0738691	-0.0111912
3	1	16.5	117.04	54.6841	0.563699	0.75817	0.28857	-0.241873	-0.087906	0.017285	-0.0511929	-0.218067	-0.158864	0.00978743	0.0900275
3	1	16.5	116.15	13.4811	1.10358	0.0564936	0.0839153	-0.0472063	-0.046977	0.0481063	-0.0223461	-0.00444453	-0.48014	-0.109074	-0.0387822
3	1	16.5	119.802	16.5247	0.623799	-0.129577	0.0743941	-0.059597	-0.0041838	0.0662455	-0.0593006	0.00894087	0.31316	0.0406319	0.0561584
3	1	16.5	115.94	29.5672	0.304863	0.181843	0.237557	-0.0152606	0.248346	0.00242301	-0.0277633	0.0290234	-2.7672	0.0195636	0.0550936
3	1	16.5	112.462	20.9603	0.928751	0.317924	0.00945838	-0.0644396	-0.167739	0.0376346	0.047194	-0.123456	-1.67966	-0.0891104	0.0622147
3	1	16.5	117.212	38.5327	1.06267	0.870522	-0.134169	-0.0725573	-0.20715	-0.00555372	-0.059309	0.222563	1.45848	0.0815755	-0.0303834
3	1	16.5	114.192	23.9478	1.17285	0.0130279	-0.0845028	0.179314	-0.35526	-0.0120599	0.00925191	-0.0728909	0.59446	-0.00349393	0.00343861
3	1	16.5	113.279	18.2325	0.280166	-0.0344942	-0.0993979	0.101468	0.244233	-0.0222597	-0.000188915	-0.0280033	0.4976	0.0282789	0.117157
3	1	16.5	114.941	15.5303	1.18693	0.115343	-0.0272071	0.112423	-0.42786	0.0722205	0.0441726	0.0351015	0.84116	-0.0022018	-0.00523588
3	1	16.5	117.639	71.9612	1.95973	0.280214	0.30289	0.221856	-0.57684	-0.0191893	-0.0439643	0.0565478	1.93292	-0.252915	-0.0870005
3	1	16.5	104.713	78.0727	1.04423	3.01832	-0.243169	-0.414647	0.09783	-0.072472	0.0688527	-0.107666	0.8475	-0.0168571	-0.0542305
3	1	16.5	112.239	23.4818	0.220453	0.172002	-0.0508539	0.0713904	0.53817	-0.0304911	-0.0151542	0.105896	0.74646	0.210237	0.223387
3	1	16.5	117.137	105.016	0.748216	1.30086	0.0250924	0.691825	0.202872	0.015716	0.0253698	-0.0597011	0.439	0.0986155	-0.176246
3	1	16.5	115.045	37.3229	0.765904	0.528315	0.0197376	-0.0381574	-0.36369	-0.0547066	-0.0583557	0.190981	1.86508	-0.0637772	0.2356
3	1	16.5	111.784	59.6002	0.867714	2.33433	-0.169315	-0.489653	0.057099	-0.00545584	-0.00901974	0.154292	1.1244	0.223468	-0.252306
3	1	16.5	112.947	37.2246	1.63842	0.247562	0.00772733	0.00560793	-0.281268	-0.00272246	-0.00100622	0.242452	-0.20162	-0.310776	-0.0600277
3	1	16.5	110.832	54.942	0.615197	1.57254	-0.407913	-0.136389	0.14091	-0.0119821	0.0258884	-0.0593663	-0.103422	-0.0307948	0.0883383
3	1	16.5	109.225	7.27542	0.436357	-0.119499	-0.0280908	0.00534031	0.31605	-0.0114943	0.00644044	-0.0379567	0.40198	0.172842	0.40587
3	1	16.5	114.056	81.8449	0.802801	1.13314	0.293753	0.350735	-0.161685	-0.00135882	0.0392335	0.213839	-0.29484	-0.0147264	0.000681499
3	1	16.5	110.729	42.6579	1.52018	1.30368	-0.00812966	-0.418001	-0.110217	0.0239541	-0.0243717	0.130285	2.9966	-0.263876	-0.114633
3	1	16.5	114.855	17.2336	1.31688	0.183275	0.0526017	-0.0587064	-0.0214845	-0.0743836	-0.0801388	-0.0193559	1.48638	-0.0662656	-0.0637412
3	1	16.5	116.121	47.0582	1.12905	-0.0956866	-0.0213669	0.222898	-0.268164	0.0012113	-0.00613796	0.166339	-1.85546	0.0651217	-0.0582137
3	1	16.5	112.311	35.0441	0.503818	1.0202	-0.00167701	-0.0856726	-0.029403	0.00423983	0.0632064	-0.0523939	2.2068	0.216185	-0.0133967
3	1	16.5	111.963	29.4304	0.583338	0.380596	0.077091	-0.160529	0.142584	-0.0480208	-0.00226188	-0.106855	-0.4919	0.0964289	-0.0450471
3	1	16.5	116.322	13.3931	1.28968	0.286373	0.0728221	0.0383028	-0.49479	0.0283961	-0.00499821	0.0431613	-1.30534	-0.000192987	6.10736e-06
3	1	16.5	114.683	34.7994	0.951929	0.569912	0.259944	-0.00694308	0.20058	-0.0113609	0.00171023	-0.066197	-0.93622	0.149867	-0.326244
3	1	16.5	113.438	31.8365	0.965179	1.45782	-0.176436	-0.172924	-0.196869	0.00776955	0.0010216	0.112095	-0.82772	0.0365973	0.00536174
3	1	16.5	113.018	47.2991	0.714514	1.53458	0.0188678	-0.357583	0.034479	0.0292563	-0.000186583	-0.0445712	-1.7889	-0.0011458	-0.00215945
3	1	16.5	117.51	36.346	0.588233	0.830814	-0.117821	0.110809	0.60849	0.0386146	-0.0604599	-0.240571	0.7547	-0.2053	-0.000351476
3	1	16.5	111.82	45.2785	0.399197	1.00341	0.293998	-0.00710404	0.3006	0.00562216	0.0476939	0.122139	-2.8372	-0.0434234	0.0156041
3	1	16.5	115.19	16.8379	1.42855	0.52686	-3.94314e-05	0.000523517	-0.47277	-0.0225306	-0.0287356	0.0554226	1.55958	-0.0363094	-0.0294639
3	1	16.5	114.54	15.2243	1.22842	0.159849	0.0677719	-0.0261334	-0.179748	-0.00290913	-0.00387789	0.0908882	-0.0167614	0.0923583	-0.176224
3	1	16.5	108.855	61.7458	0.0403895	1.72662	0.307525	-0.547953	0.30723	-0.00497046	0.057621	0.00790851	-0.60708	-0.0209601	0.201513
3	1	16.5	112.594	58.6235	1.02521	1.39761	-0.0379865	-0.174362	-0.238014	0.00582289	0.0248799	-0.291224	3.0784	0.0202902	-0.00431504
3	1	16.5	115.69	54.3515	-0.0657975	1.28774	0.335828	0.248112	-0.227604	0.00854706	0.0031151	-0.164042	0.9357	0.435208	0.0891225
3	1	16.5	112.551	58.8917	1.42403	0.849816	0.275955	0.159951	0.192111	0.00497207	0.0129462	0.170541	-0.5231	-0.153546	-0.302502
3	1	16.5	112.508	35.5044	-0.0187529	0.116557	-0.255098	0.0345251	0.747	-0.0154981	0.00566505	0.0436671	1.971	0.0726008	0.0236121
3	1	16.5	112.53	56.065	1.10857	1.8137	-0.192955	-0.250198	0.047253	0.01324	-0.0279811	-0.086457	-3.4316	-0.0809972	-0.121015
3	1	16.5	115.534	11.7421	0.758694	0.0389401	0.0151633	-0.0300814	0.0249732	0.0107543	-0.0231459	0.0812243	-0.133214	-0.0136448	0.0127097
3	1	16.5	115.168	16.9693	0.622284	0.297824	-0.0153848	0.00327536	-0.259278	-0.035396	-0.00181359	-0.134207	0.105182	0.485949	-0.139081
3	1	16.5	115.166	30.1641	1.19662	-0.0498603	0.226304	0.0369034	-0.47301	-0.0183315	-0.013001	-0.0651305	1.04042	-0.0942383	0.0547974
3	1	16.5	110.231	17.3209	1.93811	0.801846	0.0356603	-0.181149	-0.292896	-0.0130885	-0.013166	0.0432871	6.034	-0.138785	-0.297964
3	1	16.5	113.372	35.1745	0.830743	0.527605	0.216283	-0.246415	-0.048768	-0.00888058	-0.00718135	0.0789824	0.72368	-0.0178803	-0.0297456
3	1	16.5	115.092	31.4058	0.838472	-0.0269683	0.0816306	0.052284	-0.082038	0.0296299	0.015089	-0.182905	0.75206	0.00104698	0.000557043
3	1	16.5	112.548	34.1699	0.357228	1.46185	-0.111761	-0.235964	-0.035955	-0.0144766	0.00190511	0.0338957	1.7455	0.148384	0.123005
3	1	16.5	117.883	19.052	0.613165	0.285224	0.0755903	-0.232519	-0.038028	0.0110706	-0.0530714	0.0629741	1.75604	0.21287	-0.0543563
3	1	16.5	110.317	20.2242	0.232363	0.525963	0.22011	0.119068	0.4401	-0.0522869	0.0510531	-0.0794076	1.4589	0.0409208	-0.00713388
3	1	16.5	112.557	20.3808	0.445177	0.084656	-0.101931	0.0892739	0.43902	-0.0579133	-0.0209015	0.0222612	-0.46084	-0.0944341	0.0584586
3	1	16.5	111.01	35.6316	0.0389704	0.59579	-0.257296	0.156705	-0.42666	0.000565476	-1.85355e-05	0.0575325	1.21036	0.0671401	0.437781
3	1	16.5	113.395	42.7485	0.17624	0.619041	0.0189962	0.158873	0.58902	-0.0142535	0.00905622	0.227498	-0.38658	0.318566	0.0860365
3	1	16.5	114.67	29.4399	1.37256	-0.0664753	0.163634	0.0844928	-0.31029	-0.0196569	-0.0153695	0.0143138	-2.6216	-0.0853129	-0.0817642
3	1	16.5	116.002	28.3875	0.736517	0.0234845	-0.000299755	0.0084778	0.00032076	0.032261	-0.0142213	-0.195367	-1.58558	-0.000999946	0.0220273
3	1	16.5	115.92	46.8725	1.08545	0.305003	0.0904826	0.300284	-0.51195	-0.00949343	-0.00654458	-0.0192337	-1.14572	0.0362691	0.0553924
3	1	16.5	112.398	23.0806	0.0232068	0.325208	-0.106342	0.175583	0.21522	-0.000368451	0.00161449	-0.0397502	-1.36802	0.144902	0.290954
3	1	16.5	113.033	63.5662	0.683807	0.941904	0.400345	-0.369236	0.217608	0.0317813	-0.00219004	-0.0793709	1.5685	-0.17197	0.015014
3	1	16.5	110.956	30.3794	1.3078	0.810462	-0.0881668	0.0279566	-0.236973	-0.0153501	0.0472782	-0.143883	1.896	-0.0190294	-0.101188
3	1	16.5	114.623	13.5562	0.589197	-0.0316067	0.085591	-0.055586	0.030936	-0.0062063	-0.00285453	-0.0155795	-1.78614	0.117246	-0.0110496
3	1	16.5	118.042	31.1877	0.192875	0.910841	-0.179106	-0.133836	0.149943	-0.0182541	-0.0978267	0.139949	0.33472	0.178433	0.148275
3	1	16.5	111.786	28.2495	0.851033	0.160598	0.17306	0.140108	0.087117	0.00294917	0.0589547	0.111829	2.2786	-0.0962945	-0.0360689
3	1	16.5	116.557	87.3282	0.749734	1.09088	0.0498721	0.550857	-0.03369	-0.00251288	0.00112531	0.0406995	-0.3732	0.0236637	0.000546464
3	1	16.5	115.886	20.8976	1.10127	0.695651	-0.0527264	-0.0779527	-0.052419	0.0357144	-0.0270827	0.125545	-1.35956	-0.0112173	-0.103848
3	1	16.5	117	34.1037	0.509988	0.234077	0.0804555	-0.494102	0.164466	0.0173408	-0.0766728	-0.0967562	4.45	0.0407919	0.0471729
3	1	16.5	114.461	41.2194	0.344533	0.817603	0.0940302	0.21895	0.114699	0.0055674	0.00232661	0.11743	-1.79916	-0.067453	0.161168
3	1	16.5	114.83	79.5992	1.45884	2.52405	-0.695803	0.0363193	-0.31044	0.0477583	-0.0199176	-0.0327876	-2.0422	-0.100263	-0.0874961
3	1	16.5	110.571	45.8128	0.638695	0.721697	-0.0970665	0.142424	0.092019	0.0625613	0.122251	-0.295011	-1.8109	0.0505856	-0.0631981
3	1	16.5	117.943	16.1036	0.852761	-0.146798	0.0180261	0.0423883	-0.130434	0.0280324	-0.0492862	0.0585881	0.10397	-0.12035	0.107413
3	1	16.5	114.024	9.00627	1.16681	-0.149784	-0.042989	0.0668174	0.0226659	0.0158928	0.00879511	0.0264382	1.345	-0.0224921	-0.160348
3	1	16.5	110.004	38.9119	1.76881	1.47383	-0.275893	-0.0892236	-0.34965	0.012651	0.0337458	0.087603	-0.62322	-0.22915	-0.120712
3	1	16.5	112.366	47.8733	0.687661	0.530211	0.228311	-0.187682	0.67011	0.0507556	-0.0133791	0.113256	2.3004	0.0776519	0.386762
3	1	16.5	115.72	38.856	1.11649	0.278895	-0.21001	0.230697	-0.33525	0.00222652	-0.00376295	0.00286532	-0.25866	0.074501	-0.0197486
3	1	16.5	110.433	28.3254	1.44586	0.0992901	-0.132372	-0.0395985	0.239625	-0.00378803	0.000222436	-0.13604	-0.80576	0.00261941	-0.408712
3	1	16.5	114.302	16.6555	0.107933	0.310232	-0.0152871	0.136348	0.142539	-0.00709276	-0.000926557	-0.0425284	-1.0388	0.190488	0.117705
3	1	16.5	116.467	65.2062	1.4091	0.517333	-0.164614	0.466127	0.0251094	-0.0143104	-0.0278496	-0.12888	-1.52922	-0.136346	-0.131259
3	1	16.5	115.583	90.8422	1.1673	0.711702	0.0189444	0.522317	-0.04281	-0.0111798	0.0233928	-0.0162063	-2.4138	0.161997	-0.290207
3	1	16.5	114.859	8.61491	0.145827	-0.116664	-0.0134359	0.0127304	0.053322	0.027919	0.0167263	-0.0239484	1.75438	0.239321	0.0903286
3	1	16.5	116.783	69.1609	0.721297	0.0552327	-0.392144	0.419356	0.161808	0.0190673	-0.017103	-0.00673931	0.84092	-0.0985751	0.0492242
3	1	16.5	117.964	38.6215	0.296889	0.703589	0.272029	-0.188137	-0.287511	0.0312927	-0.0748547	0.102148	-1.15366	-0.0387189	0.310253
3	1	16.5	117.106	42.4842	0.640716	0.453636	0.0575509	0.240349	0.060021	-0.0127831	-0.0159795	0.0682727	-1.57222	0.269682	-0.132378
3	1	16.5	113.036	11.759	0.72173	-0.119123	0.018021	-0.0143041	0.242754	-0.00868409	0.00166846	0.0804155	-0.23532	-0.0936221	-0.00590349
3	1	16.5	114.371	58.2723	1.06188	1.69019	-0.446443	0.139096	0.0113703	0.00355247	-0.012683	0.209576	-6.6628	0.0454912	-0.105378
3	1	16.5	112.823	49.0882	0.986472	1.00715	0.13435	-0.332956	-0.012453	-0.00382997	0.000775221	-0.059458	0.80842	0.118836	-0.218448
3	1	16.5	107.144	63.6837	0.72359	2.49671	-0.208778	-0.333666	-0.146916	-0.0721153	0.0413864	-0.159277	0.37348	0.121448	0.111898
3	1	16.5	112.497	19.5202	0.469475	-0.00757312	-0.0185383	0.00951261	0.231255	-0.0126824	0.0303774	0.146974	0.156144	0.110893	-0.0271579
3	1	16.5	111.96	53.5864	0.216091	1.97932	-0.316849	-0.318146	0.228096	0.0145085	0.0378018	0.0923066	-0.4984	0.261591	0.00680599
3	1	16.5	111.772	61.7557	0.464508	1.78736	0.318506	-0.572609	0.075936	-0.0229315	-0.0172468	0.00247852	1.68582	-0.0145774	0.04353
3	1	16.5	112.595	45.6451	0.84811	0.989753	0.293054	-0.251888	-0.190989	-0.00711671	0.0235672	0.0658953	3.1442	0.00305252	0.00692465
3	1	16.5	113.349	7.92515	0.815782	-0.115008	0.0187145	-0.0351743	0.201414	0.0204025	0.0121683	0.0572075	-1.96	-0.0800077	-0.043394
3	1	16.5	114.581	12.6645	0.732208	0.173194	-0.00795503	0.00718298	-0.096126	-0.00833961	-0.00453845	0.0776434	-0.097564	0.0798802	0.0160465
3	1	16.5	114.395	8.05396	0.924448	-0.0836529	0.0300136	0.025287	-0.061236	-0.000205798	-5.99589e-05	0.0281523	-1.2421	0.00545731	-0.0272611
3	1	16.5	116.681	20.0025	0.578223	0.24583	-0.0463044	0.132735	0.4737	0.0532842	-0.0137899	-0.0682544	-2.6146	0.0154699	-0.114683
3	1	16.5	113.895	17.1913	1.12368	0.0248965	0.008893	0.09578	-0.0150009	0.0240594	0.0183341	0.0257834	-2.0916	-0.136069	-0.0558516
3	1	16.5	106.586	27.3566	1.8945	0.311399	-0.0175931	-0.0545481	0.0211611	-0.0157907	0.0332447	-0.0970958	0.99006	-0.141293	-0.466784
3	1	16.5	107.869	10.8955	-0.13963	0.472139	-0.0465994	-0.0187147	-0.061578	-0.0385948	0.0361814	0.0475607	-0.30324	0.116525	0.377589
3	1	16.5	120.017	11.6486	0.424354	-0.132301	-0.0541721	0.0144181	0.132711	0.0365727	-0.0394894	0.0530036	0.288	0.355853	-0.154788
3	1	16.5	115.51	51.9926	0.911805	-0.145827	0.121433	-0.00343436	0.0173091	-0.053176	-0.0594863	0.316673	-0.08208	-0.0100494	-0.00710256
3	1	16.5	114.684	10.4092	0.521162	-0.0861886	0.0312535	-0.0233585	0.064341	0.015745	0.0187369	-0.0754565	-4.5444	0.162257	-0.0214307
3	1	16.5	112.633	87.6034	0.222658	1.64981	0.0979682	0.571504	0.175734	-0.0652718	0.00393777	0.00490451	-0.41274	0.0425658	0.114835
3	1	16.5	114.758	13.3081	1.48351	0.501832	-0.0812756	-0.059359	-0.062655	-0.00112127	-0.0477705	-0.0165044	-0.24196	-0.0188691	-0.24347
3	1	16.5	115.008	53.5076	1.05311	0.282298	0.37352	0.109752	-0.3618	-0.000959884	0.00856376	-0.0122833	1.91494	-0.0652012	0.0336096
3	1	16.5	117.193	83.1188	0.940253	0.979627	0.18755	0.442527	-0.117651	0.0403589	0.0177501	0.126474	-1.89168	0.0131556	-0.0608174
3	1	16.5	113.906	17.9516	1.3243	0.440206	-0.0711802	0.0120799	-0.31398	-0.00109066	0.000118884	-0.12018	0.54996	-0.0833503	-0.0245338
3	1	16.5	113.985	14.1326	1.29842	0.160708	0.0403947	0.0769046	-0.48354	-0.0142197	0.00961023	-0.0237162	-0.62978	-0.0267979	8.50301e-05
3	1	16.5	122.501	37.0379	0.701401	0.547536	0.210338	0.0900815	-0.0267594	0.0406025	-0.0895267	-0.0179399	-0.094798	0.112919	0.0103008
3	1	16.5	115.087	19.773	-0.094043	0.806747	0.0182227	0.14498	0.48894	-0.00308905	-0.0305277	-0.0955552	-0.70314	-0.162457	0.25261
3	1	16.5	114.736	21.932	0.724352	0.278338	-0.0309028	0.136797	0.110745	0.0151542	0.0164548	-0.157017	1.4148	0.050446	-0.055907
3	1	16.5	118.09	72.0622	1.10636	0.831212	0.23893	0.333198	-0.076791	0.0180314	-0.0144459	0.167585	-2.0992	-0.00206972	-0.110157
3	1	16.5	119.093	101.389	0.965319	1.67144	0.60424	0.377049	0.236727	-0.0147844	0.01164	-0.0737693	2.7652	0.193489	-0.464275
3	1	16.5	113.57	37.9645	0.341524	0.256792	-0.0284523	0.0585198	-0.1299	-0.00680376	0.00482275	0.2593	1.82168	0.107978	0.181045
3	1	16.5	115.442	74.7698	0.427141	1.82386	-0.69696	0.129891	0.00236886	0.0353227	-0.012528	0.0223235	-1.00836	0.117813	0.100347
3	1	16.5	114.17	33.6244	0.18258	0.169895	0.264283	-0.0401068	0.132729	-0.000999348	0.00227012	-0.0449743	1.59476	0.0612004	0.11827
3	1	16.5	107.657	89.8584	0.635727	2.78637	-0.553224	-0.423116	0.34557	0.00527665	0.0322078	-0.135441	1.12104	0.0210331	-0.0613887
3	1	16.5	112.235	61.2828	0.185869	1.69259	0.0810611	-0.386051	0.199371	0.0218604	0.0158186	-0.185532	3.7934	0.0261329	0.138172
3	1	16.5	114.012	36.2889	0.243553	0.101339	0.393696	-0.105009	0.060105	-0.0425841	-0.0277014	-0.0619307	2.4362	0.022349	0.155387
3	1	16.5	113.753	35.8305	0.748553	-0.0259252	0.0394066	0.0752819	-0.056445	-0.0183861	0.00411585	0.194561	-2.4088	0.0317046	0.0141918
3	1	16.5	121.145	61.7012	0.104588	1.69352	-0.0007988	0.170647	0.78522	0.0334752	-0.0762694	0.0169405	2.6212	0.194832	-0.0973519
3	1	16.5	112.417	38.0887	0.882345	1.09624	0.110785	-0.320355	-0.0255153	0.00290648	0.00306851	0.0390563	-3.7074	-0.0162956	-0.0330556
3	1	16.5	117.727	16.5481	0.481405	-0.0295906	-0.0649279	-0.0289681	0.32721	0.0285342	-0.0699796	-0.0821846	-0.5234	-0.172405	0.12074
3	1	16.5	115.208	35.6635	0.3368	0.609609	0.114903	0.0483829	0.38802	0.0326464	0.00887254	0.19957	0.80402	0.0470417	-0.0141716
3	1	16.5	114.05	15.2264	0.947008	0.47378	-0.0429962	-0.0302566	-0.166008	-0.00805866	-0.00679911	0.0959095	-0.82592	-0.0164786	0.0187233
3	1	16.5	116.285	6.77792	1.0383	0.245455	0.0418969	0.000307714	-0.182427	0.00445134	-0.0279738	0.027087	-1.7651	0.0519072	-0.0671054
3	1	16.5	108.967	32.96	1.27474	0.152707	-0.216523	-0.0152384	0.36315	-0.0236799	0.0190311	-0.136382	-0.61422	0.0346045	-0.389024
3	1	16.5	111.746	14.4359	1.34797	0.543977	-0.0224876	-0.0812671	-0.224721	-0.0288791	0.00861394	-0.0464355	-1.41958	0.00812303	-0.142857
3	1	16.5	116.654	38.3985	1.46608	0.876333	0.0685152	-0.150758	-0.61794	0.0499178	-0.0258029	-0.170224	1.96496	-0.105184	0.0433677
3	1	16.5	116.186	63.4185	0.592693	0.927187	-0.00348268	0.273707	0.39546	-0.0260509	-0.0456155	0.0823165	2.5958	-0.115619	0.0329571
3	1	16.5	114.806	88.1578	1.55622	0.472377	-0.129809	0.55191	0.15666	-0.0173594	-0.00664695	0.0113372	0.160698	-0.232741	-0.222723
3	1	16.5	113.252	30.7581	0.859919	0.275712	-0.0963519	-0.0576133	0.3012	-0.013914	-0.0179239	-0.114381	-5.9496	0.0684021	-0.21733
3	1	16.5	113.118	36.7813	0.973988	0.70948	0.00078833	0.0156212	-0.144732	-0.013522	0.0145325	0.267889	5.2532	-0.0297602	0.00703315
3	1	16.5	120.095	103.455	0.372655	0.397236	0.883126	-0.422365	0.064806	-0.00622355	-0.0611402	-0.11577	0.43012	0.177365	-0.134376
3	1	16.5	114.25	32.0515	0.475151	0.516692	0.125346	0.0872153	0.257463	-0.00135065	0.00626395	-0.194414	1.76866	0.00774017	0.00286849
3	1	16.5	110.112	32.0562	0.486426	0.643117	0.00709653	0.0152911	0.32736	-0.0262252	0.0492349	0.136846	-3.4222	-0.0130142	-0.0168138
3	1	16.5	110.255	119.387	1.15642	1.40349	0.243813	0.652475	0.15978	-0.0150079	0.0589823	-0.0809042	-1.03582	-0.14301	-0.328915
3	1	16.5	113.939	47.3764	0.774124	0.706979	0.287116	-0.300465	-0.041343	-0.000891218	-0.00963813	0.0320875	-2.494	0.0412123	-0.0609506
3	1	16.5	113.824	57.4405	0.197632	0.660264	-0.429833	0.0994165	0.206559	-0.0204337	-0.0218599	0.124836	0.19963	-0.237756	0.302256
3	1	16.5	110.313	39.5046	0.782577	1.44768	-0.17938	-0.27881	0.079158	-0.00930097	0.0356157	0.0373422	-1.55802	0.00658199	-0.0122519
4	2	18	86.8671	8.9047	0.173519	0.45198	-0.00155286	-0.0329064	-0.31209	-0.00562279	0.0031082	-0.061552	-1.36868	0.0360167	-0.0266058
4	2	18	89.2957	12.4909	-0.108678	0.0880644	0.0719746	0.0110768	-0.12906	0.000959099	-0.00130159	-0.0537061	-2.9138	-0.15272	0.112282
4	2	18	97.8246	28.901	0.337322	-0.135974	-0.125105	0.0647175	-0.045873	-0.0311934	0.0221862	0.145691	-0.94472	-0.47301	-0.0562255
4	2	18	80.474	23.6526	0.207617	0.661174	-0.120923	-0.133422	0.156576	0.0850829	0.063137	-0.14304	2.3938	0.175845	0.0551068
4	2	18	89.2452	41.9649	0.145344	1.12725	0.584724	0.180669	-0.199737	0.00948689	-0.026539	0.163077	1.33786	-0.0361749	-0.00140162
4	2	18	86.2847	50.9984	-0.0729793	1.81942	-0.263121	-0.562966	-0.32103	-0.0448283	-0.0221413	0.0427764	-1.37554	0.0570654	0.044061
4	2	18	84.8067	30.0783	-0.137174	0.151399	0.00308317	0.0671262	-0.056331	-0.0583009	0.0160734	0.171971	1.57082	-0.0107149	0.00604317
4	2	18	81.5203	16.2113	0.244581	0.409285	0.326874	-0.205716	-0.31233	0.0596652	0.0809397	0.064858	-1.63926	0.225365	-0.11458
4	2	18	90.4357	58.5276	-0.0731875	0.316273	0.101985	0.322509	-0.104844	-0.0368811	0.0162842	-0.227828	0.081768	-0.329398	0.11831
4	2	18	87.961	24.2338	0.0488551	0.363428	0.147099	0.0753993	-0.0245709	-0.011832	-0.0543103	-0.0405505	1.98608	0.0879835	-0.100764
4	2	18	81.9913	21.4878	0.599873	0.147613	-0.123782	0.0470179	0.38916	-0.053647	0.00341241	0.130029	-2.084	0.0348624	0.114952
4	2	18	86.1343	48.722	-0.0243683	0.618903	-0.260485	0.490108	0.0233433	-0.0179918	0.00274484	0.221561	2.3132	0.0333618	-0.00175613
4	2	18	85.9236	8.14085	0.247412	0.0494322	-0.00581747	0.118913	-0.085506	-0.0140977	-0.0559641	0.0591904	-1.78402	0.281638	-0.233305
4	2	18	80.7845	35.314	0.31633	0.651967	0.210033	0.0129075	0.212517	-0.0178079	0.0601648	-0.0700907	-3.1566	0.0704524	0.0145838
4	2	18	87.6972	24.1599	-0.00479647	0.606923	-0.0116765	-0.283344	0.103176	0.00624168	0.0059296	0.0383086	-1.01906	-0.000285624	4.07785e-05
4	2	18	86.1599	30.8563	0.569119	0.212384	-0.217348	0.293319	-0.4707	0.0113685	0.00676969	-0.113143	0.24966	0.249556	-0.230266
4	2	18	83.6901	17.2263	-0.111367	0.0380221	-0.115526	0.0963562	-0.129504	-0.0353844	0.00365125	-0.121056	0.44636	0.0480989	0.0450741
4	2	18	86.9784	44.6405	0.0271482	0.591991	0.0209798	-0.139397	-0.27483	0.0235969	-0.0279308	0.28955	-0.075036	0.0761734	0.0177408
4	2	18	87.5246	18.2783	-0.0981282	0.0137863	-0.0437643	0.130877	-0.032763	0.0147664	0.0182803	0.113538	-1.78274	0.0257287	-0.0549179
4	2	18	81.009	61.6795	0.349171	2.32911	-0.163523	0.447967	0.064455	-0.0395519	0.0657142	-0.0871424	-4.4476	0.0170156	0.0850404
4	2	18	84.1313	18.7183	0.204246	-0.0399519	-0.0564502	0.0591639	0.189516	-0.0285844	0.0261563	0.112454	-0.53964	0.0285373	0.0189606
4	2	18	87.6401	13.0999	-0.0781083	-0.085277	-0.00348521	0.0116284	0.107502	0.0466897	0.0526115	-0.0584219	-0.95906	-0.0759774	0.0185539
4	2	18	90.6589	10.3346	0.0102393	-0.0143488	-0.0103441	0.118481	-0.0060495	0.0723392	-0.00386482	0.0111968	0.20274	0.00224044	-0.0480538
4	2	18	89.5741	26.7626	0.167201	0.668579	-0.2308	0.375465	-0.141963	-0.0415327	0.00236421	-0.00185532	-1.9421	-0.0721785	-0.0819898
4	2	18	86.3689	20.9482	-0.00746241	-0.0494277	0.27476	-0.0203652	-0.120552	-0.0117523	-0.0286702	0.159815	-0.049396	0.105227	-0.0755512
4	2	18	87.5547	16.7704	0.294435	0.315548	0.0223549	0.0544528	-0.44997	-0.0329311	-0.0260112	-0.0825242	0.83212	-0.0477726	0.0278068
4	2	18	89.6223	10.7262	0.232791	-0.0109593	-0.0160012	-0.0554078	0.50454	-0.0130243	-0.0101132	0.0273509	-1.84732	-0.0240203	-0.0871898
4	2	18	87.7155	64.5942	0.372616	0.905103	0.168341	0.271272	0.47118	0.0335678	0.024665	-0.270259	-0.26654	-0.0400039	0.0208427
4	2	18	91.3404	20.1505	0.275161	-0.0758651	0.150707	-0.278827	0.69507	-0.0188255	-0.00923058	-0.0689875	1.36456	-0.0561563	-0.176792
4	2	18	81.9391	14.4729	0.0363909	0.626385	-0.0275445	-0.141375	-0.110853	0.0398739	0.0460587	0.0443403	1.24752	0.0682904	0.144865
4	2	18	87.9177	49.8234	0.0582433	0.706952	0.313496	0.306484	-0.167268	0.00414996	0.0166463	-0.0681811	0.46032	-0.0442316	-0.0214401
4	2	18	92.1891	23.91	0.555259	-0.00318299	0.0013148	0.109267	-0.33354	0.00161151	-0.000342978	0.17037	-1.7206	-0.0554771	-0.134435
4	2	18	85.767	8.76011	0.161318	-0.150109	-0.0943043	0.0881792	0.062574	-0.0116837	0.000481847	-0.0311627	0.86128	-0.0813846	0.150764
4	2	18	83.7135	18.8926	-0.0694915	0.612076	0.0327146	-0.0749842	-0.288528	-0.0430896	0.00294209	0.0917385	1.57808	0.0287852	0.0681155
4	2	18	87.1972	27.7094	-0.132498	-0.0416294	0.0282234	0.00120642	0.066348	-0.011285	0.00850854	0.210858	-4.4048	0.0264626	-0.0574019
4	2	18	87.0981	2.64597	-0.0672718	-0.0130452	-0.00110122	0.0013897	0.042858	-0.0118538	-0.0121364	-0.00908467	-1.26606	0.00966084	0.00134634
4	2	18	80.2492	7.73438	-0.102102	0.360475	0.0419758	0.036441	-0.44316	-0.00468483	-0.004686	0.0475925	-0.0085216	0.068608	0.254142
4	2	18	89.2569	9.79633	-0.1411	0.276718	-0.107808	-0.0768361	0.095925	-0.00968604	-0.00335201	-0.0897935	0.35068	-0.0389648	-0.0507513
4	2	18	90.595	27.9904	0.567741	1.43657	0.0586298	-0.283786	-0.45495	0.0144967	0.029738	-0.200266	1.54492	-0.0560784	-0.0786045
4	2	18	87.9099	22.0516	-0.0362343	0.316087	-0.0782069	-0.0153909	-0.136188	-0.00759708	0.000336744	-0.173779	-2.874	-0.023929	0.00561938
4	2	18	88.5648	46.3431	0.24478	-0.0559297	0.0382655	0.0579753	-0.33279	-0.0105253	-0.0412784	0.334717	2.1756	-0.01178	1.81339e-05
4	2	18	85.7374	7.36437	0.171142	0.374528	-0.0343983	-0.170633	-0.076137	-0.0192105	-0.0447512	-0.0799574	2.6626	0.243895	-0.214166
4	2	18	91.4336	37.4216	0.0162208	0.771853	-0.152681	-0.19583	-0.117582	-0.0507262	-0.0273621	0.138043	-1.51658	-0.177299	0.0139089
4	2	18	87.3472	28.9693	0.357951	1.00504	-0.218816	0.413491	0.43464	-0.00781479	-0.035474	0.107887	-1.4389	0.00870119	0.015196
4	2	18	94.7759	8.03152	0.494957	0.278539	-0.126002	0.0336547	-0.208203	0.000506338	0.00088751	-0.0333264	1.29456	-0.159864	-0.134783
4	2	18	82.9811	21.1544	0.285207	0.429553	-0.116551	-0.170899	0.196692	0.0553996	0.0378611	0.0518942	-0.21604	0.0926714	0.0500516
4	2	18	85.5106	22.6039	-0.0123604	0.195553	-0.0161083	0.0898119	-0.154677	-0.0319936	0.0100674	0.122173	2.7434	0.049097	-0.0396211
4	2	18	83.1399	29.8745	0.140912	0.294167	-0.262583	0.0397307	0.0122382	0.0129633	0.0045245	0.0982662	0.089488	0.136691	0.0421086
4	2	18	89.2027	22.5812	0.168094	0.477322	0.117909	-0.0883029	-0.251211	-0.00470668	-0.00312334	-0.127817	-1.20698	-0.0394303	-0.014214
4	2	18	89.0769	39.4779	0.176655	0.556038	-0.0923482	0.0543252	-0.39255	0.0938264	-0.0132332	0.258946	-0.40428	-0.0131624	0.114568
4	2	18	88.716	27.0789	0.102778	-0.0283986	0.225144	-0.0470015	0.258456	-0.00469491	0.000777506	-0.115111	0.37922	-0.0712544	0.00651877
4	2	18	81.9079	18.6808	0.398292	0.331336	0.0940267	0.0254842	-0.74754	0.0323856	0.0536244	0.052532	-3.575	0.0880692	0.0834292
4	2	18	88.62	40.0982	-0.137809	0.634395	-0.238951	-0.0219325	-0.0270744	0.06441	0.0073482	0.095295	-2.9412	0.00985955	-0.0518448
4	2	18	88.3284	11.1672	0.00714441	-0.160806	0.0644296	-0.0193899	0.187869	-0.0248757	-0.00168708	0.0633565	2.5902	-0.0722981	-0.011197
4	2	18	83.9605	29.5275	0.178164	0.916624	-0.146159	-0.276089	-0.159675	-0.0213968	-0.014081	0.0383758	1.4001	-0.0834669	0.27919
4	2	18	93.3551	28.8279	-0.0411888	0.257096	0.00133621	0.0722036	0.31935	-0.00370378	0.00286364	0.196173	-0.30122	-0.101833	-0.198346
4	2	18	85.6147	49.6209	0.330901	0.00289565	-0.062477	0.0422416	0.33738	-0.0145385	0.00483721	0.332506	-0.45888	0.0120667	0.0226231
4	2	18	83.4152	6.61859	-0.0142437	0.331872	0.00487323	0.00252231	-0.248355	0.00547238	0.00726472	-0.0378113	1.43718	-0.0512317	0.248963
4	2	18	85.9563	44.4527	-0.101766	0.398127	-0.374329	0.166333	-0.195393	-0.0161905	0.0105125	0.16122	-0.25422	-0.00223708	0.0366979
4	2	18	89.3069	12.3863	-0.00328224	0.131104	0.148352	-0.0740923	-0.069147	-0.0124714	-0.00398048	-0.0334021	0.69512	-0.0609353	-0.0394486
4	2	18	71.2344	30.491	1.64689	0.488823	0.0935502	0.0120027	0.6792	-0.00515511	-0.00377543	-0.225483	2.4674	0.22995	0.435092
4	2	18	84.0676	14.1132	-0.0918674	0.211903	0.00165165	0.0267075	-0.090996	-0.018442	0.0267246	-0.10961	1.59172	0.132348	-0.0871988
4	2	18	89.6611	41.3041	0.0592534	-0.00523841	-0.0661648	-0.0441708	0.119385	-0.00235377	0.000735949	0.244236	2.4052	-0.198639	0.119744
4	2	18	96.3273	13.0972	0.487823	0.474714	0.148853	0.0678697	-0.152097	0.0455009	-0.0295338	0.0562778	-5.0604	-0.132956	-0.133015
4	2	18	81.2811	18.0004	-0.0957808	1.11157	-0.0115369	-0.264408	-0.3234	-0.00152447	0.007275	-0.0236258	1.6308	0.25382	-0.00320571
4	2	18	94.6013	22.2646	0.966529	0.495605	0.0375124	0.0382743	-0.61209	0.094048	0.030311	0.198128	0.84232	-0.143024	-0.0221068
4	2	18	78.1597	20.224	0.488399	-0.074109	0.00443701	0.0165848	0.122862	0.0489495	0.0059753	0.146363	-1.28358	0.298115	0.0778001
4	2	18	87.6787	25.0398	-0.0473333	0.926212	0.0620802	-0.247492	-0.225693	-0.00408997	-0.0430364	-0.172081	-0.61284	0.0425358	0.0219295
4	2	18	94.0475	26.1525	0.342404	0.703011	0.175974	0.298454	0.0146277	0.0124496	0.0343867	0.0229966	2.269	-0.136254	-0.203448
4	2	18	86.8953	48.7701	0.19149	1.12117	-0.490233	-0.304967	0.194382	-0.00525204	-0.0078065	0.0178739	0.82082	-0.0209051	-0.00234292
4	2	18	100.703	11.9464	0.856301	0.890553	0.0705449	-0.138765	-0.53139	-0.00116229	-0.000149411	-0.0566235	-1.55932	-0.611563	0.113797
4	2	18	77.7556	11.1204	0.486332	-0.160051	0.00430822	-0.00318398	0.0159936	0.0350219	-0.0162281	0.108912	1.9068	0.267414	0.17477
4	2	18	85.8895	37.6143	0.0277277	0.612167	0.388319	0.0856373	0.138396	0.0212584	0.0360312	-0.0313374	-2.2582	-0.0114367	0.00693254
4	2	18	86.0916	10.2989	-0.162981	0.471552	0.0570102	-0.161481	-0.032346	-0.0135816	0.0291136	-0.0187108	0.186352	0.00834155	-0.0128187
4	2	18	87.0508	27.7186	0.427182	1.80852	-0.415825	-0.359007	-0.51621	0.0768074	0.000219936	-0.0907013	2.3022	0.192761	-0.0979499
4	2	18	87.3837	43.1894	0.479449	0.239745	0.0955237	0.0878348	-0.43845	0.034868	0.0373628	-0.200168	-0.0025596	0.0745387	-0.113926
4	2	18	87.7493	18.33	0.00600246	1.02943	-0.131745	-0.248597	-0.174858	-0.0125102	0.00910183	-0.068296	-0.39256	-0.00607205	-0.0125721
4	2	18	81.4009	41.5747	0.471473	-0.0464038	-0.0123648	-0.00545065	0.42405	-0.0191067	0.0321048	0.269844	2.1386	0.19725	-0.0512533
4	2	18	94.0737	25.8611	0.251834	0.369838	-0.0929554	-0.286087	0.51732	-0.013056	0.000751435	-0.197542	-1.076	-0.338336	0.0317248
4	2	18	88.3378	27.2875	0.0157006	1.85691	0.210297	0.411834	0.214893	0.0122075	0.0219613	0.241695	-2.3718	-0.0300782	-0.0562808
4	2	18	86.9144	38.1027	0.0641692	0.123113	0.27801	0.136586	-0.217875	-0.000128458	0.0219833	-0.073222	-0.7872	-0.0297419	-0.0125775
4	2	18	92.3661	9.83421	0.249695	0.535995	-0.0472247	-0.114498	-0.078045	0.00262608	-0.0010705	-0.088044	-2.1632	-0.0673151	-0.138231
4	2	18	81.7482	22.1024	-0.0726089	0.244264	0.197932	0.212509	-0.230529	0.0258489	-0.00685718	0.04046	-1.10648	0.155089	0.104596
4	2	18	86.5651	31.4084	0.107989	0.28708	-0.41334	0.298132	0.082254	-1.152e-05	9.77268e-05	-0.0523841	2.0118	-0.0275039	0.0455574
4	2	18	88.6952	13.4968	0.321794	0.136809	0.00954109	-0.00298122	0.4359	-0.0109931	-0.0150321	0.0818608	-0.90792	-0.0637666	0.00491777
4	2	18	83.7854	29.2509	-0.0621592	0.81624	0.0626923	-0.308882	-0.195843	-0.0385561	0.0519578	0.121535	-0.45024	-0.00755533	0.0375392
4	2	18	81.6949	59.0342	0.67678	2.53207	-0.231024	0.738309	0.24957	-0.00987188	-0.016389	-0.105377	3.4742	0.000200496	0.25528
4	2	18	83.8502	16.4773	0.360942	-0.155514	0.202147	-0.0857707	0.204066	0.00184527	-0.0246333	0.0881295	-2.8852	0.108552	0.0576062
4	2	18	87.4891	6.45315	0.0940659	-0.0756678	0.0596808	0.0182712	0.140034	0.0288965	-0.0271955	0.0376293	-2.0406	0.0396318	0.0247893
4	2	18	82.0539	20.9315	-0.0148815	0.366269	0.0136057	-0.105854	-0.0281925	-0.0751854	-0.0291604	0.113406	-1.05218	0.188677	-0.0152011
4	2	18	84.0354	23.2843	-0.0643819	0.812701	0.0620151	-0.35879	-0.0151953	-0.0260131	0.00394182	-0.0277003	-1.77812	0.164405	-0.0476184
4	2	18	83.4486	57.0841	0.388965	0.465721	0.275649	0.0293411	0.53082	0.000823868	-0.00498069	-0.304419	0.84886	0.236669	-0.150372
4	2	18	88.9401	17.7269	0.132084	0.104089	-0.0707757	-0.0305509	-0.182493	-0.0245133	-0.0480243	-0.128086	2.4792	-0.0227144	-0.0213249
4	2	18	89.3338	36.0159	-0.130739	-0.0360852	0.572211	-0.31364	-0.040056	-0.00450906	-0.0452133	0.0586858	-0.8444	0.0350574	-0.0401879
4	2	18	88.5864	25.0967	0.152637	0.989035	0.450928	0.0510595	0.287064	-0.0218322	-0.0191613	0.156675	1.33328	-0.106035	0.0089689
4	2	18	78.761	35.7106	0.588272	0.0333238	0.194445	-0.0589777	0.37359	0.00174376	0.0143882	-0.213265	0.43616	0.286796	-0.0102757
4	2	18	88.6749	43.7238	-0.0873932	0.0933766	0.229413	0.0294819	0.175749	0.0186606	0.0100014	-0.203418	-2.4946	0.0903948	-0.179482
4	2	18	84.0022	27.4833	-0.158079	0.698023	0.000282805	-0.00061138	-0.083274	-0.0157623	0.06085	-0.243711	2.3988	0.00286856	0.00483278
4	2	18	86.1636	53.388	0.416716	-0.0639627	-0.375674	0.122847	0.44544	-0.00571357	0.0290049	0.220987	0.190042	0.00556951	-0.0262742
4	2	18	86.0467	19.324	0.0289195	0.152716	-0.0239744	-0.0575262	-0.004737	0.0159401	0.0401457	0.119278	-0.61902	-0.128639	0.173193
4	2	18	85.264	51.177	0.243543	-0.143762	-0.539888	0.28514	-0.68511	0.0519459	0.035972	-0.218458	-2.7672	-0.00510907	0.106349
4	2	18	87.8944	9.0537	-0.116807	0.349187	-0.0993331	-0.0599097	-0.043563	-0.000449725	0.00419184	-0.0100113	-1.67912	0.0117096	-0.0230637
4	2	18	90.672	18.3148	0.0181584	0.265336	-0.0776254	-0.149481	0.30615	0.00644632	-0.0518131	0.00879328	-0.46578	-0.00644316	-0.0801615
4	2	18	83.3639	24.2913	-0.0369378	0.542129	0.216621	-0.370952	0.116244	-0.0215214	0.0373837	-0.0905754	-1.32142	0.149018	-0.104515
4	2	18	78.997	17.1634	0.391854	0.00718666	-0.261674	0.0794229	0.049272	0.00243935	-0.000296412	-0.0411406	0.25126	0.254754	0.0971241
4	2	18	85.3985	19.8477	0.255674	0.54755	-0.187076	-0.152568	0.081417	0.0360788	-0.00228809	-0.0193314	-0.60044	-0.0245443	0.141235
4	2	18	80.7646	20.4506	0.509194	0.918629	0.177826	0.268503	0.183954	-0.00564709	0.00025422	0.116796	1.25572	0.0502827	0.18878
4	2	18	88.7045	16.3114	-0.0497926	0.493447	0.195566	0.0794343	0.223722	-0.00970588	0.0380799	0.0327912	-0.8576	-0.0969066	-0.0675944
4	2	18	89.0135	45.9167	-0.154194	0.219057	-0.168195	0.00731767	0.11844	-0.00584875	0.00281192	0.248439	-0.36354	0.00849274	-0.0961256
4	2	18	88.264	8.05747	0.489596	0.910972	-0.133217	-0.0368149	-0.54024	-0.0467367	0.00349217	-0.0749373	-0.035848	-0.078304	-0.00699655
4	2	18	94.9163	32.7182	0.315562	0.129705	0.463275	-0.0420602	0.0054735	-0.0125746	-0.0573809	0.0250626	-0.165794	-0.0981234	-0.164793
4	2	18	83.1563	16.6108	0.290646	0.216121	0.183027	0.0900278	-0.059619	-0.034674	0.00579149	0.0635324	-1.4431	-0.307432	0.42278
4	2	18	82.743	12.7976	0.247239	0.0734568	0.0420961	0.0201102	0.279888	-0.0893694	0.0474697	0.00886744	1.3977	-0.000246971	0.000312614
4	2	18	80.7509	24.4192	0.60431	-0.0182896	-0.170008	0.131444	0.33984	0.0142754	0.0357469	0.119899	1.43274	0.128071	0.091996
4	2	18	85.3199	23.6595	0.0930021	0.979621	-0.17645	-0.31939	-0.048897	0.007268	-0.00567981	-0.0996749	2.1756	0.0299356	0.108025
4	2	18	87.4112	20.0702	-0.0678291	0.900042	-0.0010123	-0.312838	0.0052443	0.0212997	0.00109697	-0.066252	-0.93322	0.127778	-0.131129
4	2	18	91.4857	23.6031	0.325031	0.800531	-0.180273	-0.165491	-0.156258	-0.0577473	-0.0688523	-0.245666	0.64896	-0.0871119	-0.10844
4	2	18	89.4428	7.75712	-0.0728155	-0.0919616	-0.00125838	-0.0139139	0.30351	0.0267083	0.0740536	-0.0347533	-0.44662	-0.0332734	-0.229703
4	2	18	88.7379	14.455	-0.0429044	0.420361	-0.011913	0.0428841	-0.0253947	-0.0281846	-0.086957	0.0288292	-2.4848	0.0845683	-0.0702434
4	2	18	92.0679	52.8282	0.158956	0.306842	0.197326	0.07999	-0.193509	-0.0391929	-0.0470832	-0.277773	-2.7754	-0.169654	-0.00347688
4	2	18	81.1276	17.6103	1.00938	-0.0950878	-0.23057	0.0839279	0.447	0.0185963	0.0110152	-0.149735	3.353	-0.242337	0.52567
4	2	18	87.0992	20.0083	0.131293	0.0135104	0.120894	-0.0549107	0.34539	-0.0724621	-0.0373323	0.129638	1.04942	-0.00584708	-0.0658971
4	2	18	87.6433	8.07426	0.0519875	-0.0455216	0.00544535	-0.00387711	0.084999	-0.0591729	-0.00233645	-0.0623803	-0.20968	-0.195612	0.0978492
4	2	18	87.8741	13.2947	-0.0268358	0.284444	0.156927	-0.0875859	-0.173352	-0.0115178	-0.0393215	0.00268243	-0.858	0.0170611	0.00549039
4	2	18	86.588	29.5371	0.403554	0.210329	-0.258713	-0.0452196	0.223974	-0.0376577	-0.0731163	0.0761468	0.074722	-0.136853	0.204564
4	2	18	86.4179	15.4796	0.197679	0.418642	0.153022	-0.0741555	-0.40179	-0.0291482	-0.00837112	-0.00659893	-2.0186	0.00935927	0.0125819
4	2	18	86.9238	15.4243	-0.0704934	0.825262	-0.0969088	-0.0393549	-0.3057	-0.0213462	-0.0556853	-0.0893928	-3.105	-0.13624	0.250873
4	2	18	85.5113	24.4662	0.6068	1.03465	-0.0407297	-0.0661658	-0.63699	-0.0147358	0.00264247	0.136296	0.23578	0.15737	-0.10372
4	2	18	94.2365	12.9643	0.275482	0.177863	-0.0101334	-0.0823348	-0.0287682	0.0208134	-0.00239582	0.0749776	2.8744	-0.110348	-0.133448
4	2	18	89.3573	48.3805	0.1912	1.64844	-0.0765219	-0.546155	-0.38337	-0.0179068	-0.0191109	0.0923677	-1.18952	-0.011603	-0.0139326
4	2	18	79.9487	29.6321	0.219262	0.47896	-0.262522	0.0251818	-0.030489	0.0344327	-0.023613	0.060494	-1.72338	0.309684	0.0130855
4	2	18	90.5494	34.5534	0.163922	0.899432	-0.138238	-0.37774	0.243135	0.0519151	-0.0163289	-0.0399872	-1.37326	-0.093615	0.0461536
4	2	18	92.1003	12.0531	0.401892	0.699018	-0.164757	-0.200231	-0.295806	0.0915707	-0.0130442	-0.00256588	3.5394	0.0438705	-0.0443946
4	2	18	83.3495	14.6045	0.292494	0.150192	-0.058031	0.163147	0.102924	-0.00347333	-0.00418032	-0.0475546	-0.81808	0.0250044	0.137867
4	2	18	91.4668	29.4923	0.483584	-0.0536616	-0.308285	0.241169	-0.277347	-0.0551001	-0.0503815	-0.00902443	1.46762	-0.116181	-0.0762174
4	2	18	83.6702	29.8892	0.245053	0.900346	-0.121551	0.440995	0.054525	0.0141875	0.0146781	-0.0138789	2.2872	0.00384582	0.137202
4	2	18	89.5148	12.3325	0.43235	0.136509	0.00686992	-0.0752752	0.59283	0.0380647	-0.0178579	0.0582594	0.35372	-0.0143945	-0.0294883
4	2	18	84.9442	26.5948	0.610312	0.330978	0.0213305	-0.37286	0.49713	0.00125972	-0.0041754	-0.0729373	0.41074	0.0852539	0.0223074
4	2	18	83.2748	20.9393	-0.113474	0.660048	0.248466	-0.22103	-0.071307	-0.00352353	0.0762953	0.000236148	1.49566	0.00374537	0.00355631
4	2	18	92.911	36.2701	-0.128073	0.338568	0.388355	-0.357366	0.226698	0.0224461	-0.00826798	-0.142674	-0.4401	-0.113387	-0.0416649
4	2	18	83.3563	21.2103	-0.0595811	0.596257	0.0502305	-0.125598	-0.42045	0.0172767	-0.00905532	0.144103	1.61404	0.107083	0.12452
4	2	18	90.5468	38.0253	0.137304	-0.119276	0.457975	-0.195303	0.253866	0.00213703	-0.0162192	-0.127426	-0.084462	-0.149589	0.0582446
4	2	18	81.3525	17.3988	0.333085	-0.153004	0.1919	-0.0135569	0.117303	-0.0236041	0.00376665	-0.0778963	2.5114	0.0908953	0.0991079
4	2	18	86.9009	22.529	0.365039	0.523507	0.0344117	0.111062	0.32175	0.0030804	-0.00677913	0.184518	4.0684	-0.0698718	0.098108
4	2	18	85.0707	9.20794	0.0622605	0.265676	-0.0109157	0.00528561	-0.42705	-0.0171516	-0.0571026	0.0443293	1.7588	0.0314321	0.121721
4	2	18	90.6829	15.3506	0.268221	0.867892	-0.0308408	-0.211504	-0.28428	-0.00207062	0.00776897	0.0101836	-2.4968	-0.0984536	-0.0204252
4	2	18	86.0214	18.1833	-0.103223	0.843249	0.0900741	-0.268272	-0.33114	0.0563329	-0.00701943	0.0222624	0.081506	0.00278743	0.174644
4	2	18	85.7126	37.7838	-0.0487609	1.3283	-0.281896	-0.344351	-0.175089	0.00225306	-0.0055731	0.015257	-1.39618	0.0119715	0.0973708
4	2	18	87.8553	16.2305	-0.0429686	0.0643397	-0.0134388	0.183264	-0.132672	-0.00381047	-0.00108691	-0.0241561	2.332	-0.0312161	0.00217868
4	2	18	84.6594	3.44873	0.113519	-0.0677339	-0.0101714	-0.010011	0.296058	-0.00256057	-0.00265763	-0.0147328	1.18936	0.204479	-0.138804
4	2	18	86.5693	35.5561	0.525542	0.482723	0.54966	-0.315216	-0.63066	0.0103921	-0.0138509	0.144897	0.85762	0.133623	-0.0658366
4	2	18	87.2977	6.02901	-0.108568	0.433295	-0.0372371	-0.0556763	-0.097881	-0.00164556	0.00877297	-0.034509	3.7916	-0.00400445	0.00725434
4	2	18	88.7623	13.0435	-0.0890506	-0.0876409	-0.0795811	0.0849911	0.133686	0.0421073	0.0251654	0.0831644	0.69886	-0.0286551	-0.0329697
4	2	18	85.1702	16.8466	-0.124421	0.639168	-0.0589752	-0.166596	-0.120888	-0.0123357	0.00486658	0.0424625	-2.106	0.0987204	-0.0169324
4	2	18	88.6875	13.9713	0.969044	0.66768	0.0326946	0.0603259	-0.93321	0.0189481	-0.0420111	0.086986	0.83018	0.0882586	-0.0399906
4	2	18	87.197	18.1071	0.0218642	0.180479	-0.0216143	0.0482456	-0.231519	0.0130741	0.00413371	-0.107275	-0.58146	0.0182219	0.0170255
4	2	18	87.34	19.9866	-0.123722	0.645	0.00171969	-0.169992	-0.107151	0.00617047	-0.0045018	-0.162356	-0.49372	-0.0334996	0.0730886
4	2	18	87.4478	21.7248	-0.0857779	1.16943	-0.24849	-0.252044	-0.21321	0.000472044	-0.00106062	-0.139192	-3.3176	-0.0279144	0.0538781
4	2	18	84.6886	18.4678	-0.141065	-0.131676	-0.114584	0.0798286	-0.18027	-0.0130133	0.0368858	-0.0672954	-2.723	-0.0475305	0.0952807
4	2	18	83.6673	31.9795	-0.1152	0.473812	0.362202	-0.304404	-0.163632	-0.0518521	0.0376727	-0.11703	-1.00258	0.00140442	-0.00348118
4	2	18	86.1241	14.7999	-0.00720893	0.368961	-0.00636944	-0.00772103	-0.273504	-0.00069611	-0.00117773	-0.102617	1.95844	0.0245616	0.0479179
4	2	18	89.3631	23.863	0.349168	0.790072	-0.0961608	-0.0324548	-0.41751	-0.032768	-0.0637159	-0.202771	-0.61242	-0.0338929	-0.000590723
4	2	18	90.9658	34.6477	-0.0672331	0.866384	-0.198916	-0.24749	0.34647	0.0357676	-0.0174639	-0.0409329	-3.7986	0.0150788	-0.196811
4	2	18	85.2372	11.8935	-0.108	0.552869	0.0237682	-0.191285	0.0100311	-0.0126356	-0.002847	-0.0560444	3.3106	0.122867	-0.06095
4	2	18	84.5578	26.9833	0.325008	0.413902	-0.193408	-0.139602	0.158355	0.00723449	-0.00179513	0.0695983	2.0788	0.0365408	0.109298
4	2	18	86.5373	32.5404	0.491969	2.40377	-0.0583845	0.609872	0.48609	-0.0352824	-0.00260598	0.120879	-2.6754	-0.0667327	0.035411
4	2	18	88.0607	6.1787	-0.0839852	0.0387498	-0.0189064	-0.00451572	-0.090579	-0.00306917	-0.025827	0.0335707	1.51226	-0.00402356	0.000907339
4	2	18	87.1271	30.2625	0.23581	-0.0270536	-0.354261	0.271758	-0.3915	-0.0149991	0.0128823	0.0515399	-5.6642	0.0252254	-0.0304845
4	2	18	82.5885	47.9507	0.218907	0.599207	0.266334	0.307137	-0.05775	0.0161605	0.000825165	-0.0942235	-0.5679	-0.0578687	0.2818
4	2	18	92.8549	38.4366	0.402511	0.183698	-0.00235023	-0.0723248	0.046557	0.00868606	-0.00340186	0.2404	2.4232	0.013738	-0.286531
4	2	18	88.9593	26.3544	-0.137835	0.0670853	-0.393012	0.145383	0.178404	-0.0223674	-0.000688715	-0.139509	-0.40146	0.0352048	-0.154912
4	2	18	91.168	10.5944	0.386532	0.70624	-0.143627	-0.0693467	-0.248016	-0.0534343	-0.0290509	-0.116545	-0.75552	-0.0781537	-0.105098
4	2	18	86.9312	12.7328	0.229157	0.358077	0.0703497	-0.0126838	-0.41379	0.0154215	0.0164212	0.10064	-1.59228	0.0120075	0.017861
4	2	18	92.842	32.3781	0.232401	0.114174	-0.212134	0.0174801	0.066105	0.0327241	-0.0366838	0.146999	0.9612	0.0335284	-0.216621
4	2	18	90.926	24.5079	0.0925113	0.625172	0.178194	-0.263021	-0.252939	0.00916243	-0.0376429	-0.114849	1.9018	-0.101458	0.0593929
4	2	18	83.7849	27.8341	0.125753	-0.0775306	0.025741	-0.0563292	-0.225186	0.0388973	0.106975	-0.0914551	-2.5446	-0.0190291	-0.0302766
4	2	18	86.5479	15.2091	-0.0148273	0.541565	-0.242754	-0.0503196	-0.058266	-0.0241194	0.00652995	-0.120915	0.521	-0.0961274	0.119933
4	2	18	91.3653	16.1564	0.173955	0.227354	-0.045711	5.02619e-05	-0.106644	0.00430825	0.0128703	-0.115864	-0.138766	-0.092085	-0.0789437
4	2	18	71.5468	21.9897	1.27898	0.299688	-0.237615	-0.232184	0.37992	-0.0462374	-0.00645256	-0.12524	0.0028182	0.3117	0.395901
4	2	18	93.5375	45.5703	0.586743	0.366698	-0.439912	0.397845	-0.065436	-0.0538558	-0.00382476	0.0991654	-0.22166	-0.0463922	-0.294225
4	2	18	87.7362	14.7918	0.0414606	0.533515	0.226149	0.0979647	0.201228	0.000669005	0.00145322	0.0817216	-0.32964	-0.0253283	-0.0152521
4	2	18	84.0611	61.904	1.14186	0.196642	-0.602093	-0.199613	1.0191	-0.0260183	0.0366129	0.123651	-0.7975	0.017961	0.022669
4	2	18	84.3533	53.3439	0.2078	0.565369	0.00416901	0.312962	0.067197	0.0122492	0.00817518	-0.235427	0.70886	-0.0157574	0.131401
4	2	18	83.0137	19.7436	0.325739	0.460977	0.0184354	-0.261422	0.196362	0.013187	-0.00988492	-0.0106029	-0.95398	0.200339	0.00292904
4	2	18	96.5986	26.6148	0.6085	0.861823	-0.0336397	0.315703	-0.056196	-0.00489967	0.0076955	-0.025324	-1.98206	-0.138036	-0.280361
4	2	18	79.0419	16.8505	0.061418	-0.0934257	0.00694306	0.013434	-0.126879	-0.0827499	0.0671057	0.0170602	-1.79626	-0.00793245	0.141945
4	2	18	86.9989	18.3317	0.0612014	-0.0792091	0.120851	-0.0493832	0.154329	0.0176709	0.0027002	-0.101577	-2.1896	0.0357082	0.00342398
4	2	18	86.2615	24.161	0.00829607	0.0389279	-0.103177	0.0360113	0.140295	-0.0689203	-0.0662115	0.129332	-0.77106	0.0197647	0.00126649
4	2	18	90.3816	13.5918	-0.141653	0.162464	-0.0397757	-0.0784966	0.175287	0.0117085	-0.0404145	0.033308	-0.52464	0.000805913	-0.0887623
4	2	18	81.7879	37.9297	0.659892	0.673973	0.133363	-0.217399	0.15246	0.0408824	-0.0920671	0.0463769	-3.147	0.331205	0.119665
4	2	18	87.0874	50.8536	0.168028	2.05553	0.0336128	0.626189	0.297684	-0.019516	-0.0406552	-0.0757277	-1.83058	-0.00275871	0.0215542
4	2	18	89.9052	19.8233	-0.0737447	-0.100963	0.0407588	0.0164494	-0.0050715	0.0162959	0.00403417	0.162661	5.5768	-0.0558376	-0.0114524
4	2	18	88.8199	22.2039	0.124407	0.881882	-0.173807	0.28457	0.283893	0.0139059	-0.0279287	-0.0320863	1.20308	0.00166432	-0.0227452
4	2	18	81.6082	7.9952	0.0747899	-0.116612	0.0112411	0.0525256	-0.081546	0.00521636	-0.0762574	0.00199374	0.73464	0.212508	0.0878751
4	2	18	89.0115	22.1817	0.184003	0.227073	0.00456905	0.0085159	-0.206577	-0.0585116	-0.0301078	0.0942565	3.0438	-0.105423	-0.0125015
4	2	18	88.1598	11.7512	-0.0369692	-0.14637	-0.0467468	0.114224	0.225291	0.0114564	0.0522232	-0.0765023	2.1016	-0.0602586	-0.0713353
4	2	18	78.8151	37.4279	0.75025	0.655835	-0.392493	-0.208019	0.249618	-0.000252769	-0.00671853	0.0160328	-0.59156	0.198153	0.170914
4	2	18	87.1553	6.05607	0.0436244	-0.0360591	0.0204047	0.0380536	0.154164	0.0347557	0.0304381	0.014833	-1.1581	-0.0163489	0.00929601
4	2	18	87.6715	5.96931	0.193711	-0.0542226	0.00622269	-0.0161949	0.32304	0.000399898	-0.00284247	0.0246704	-2.6828	0.0061509	-0.0228444
4	2	18	88.909	58.9359	-0.162506	0.456477	-0.735638	0.166839	-0.049551	-0.00454565	0.00829379	0.0427471	-0.4268	-0.112478	-0.0205304
4	2	18	87.9217	30.0811	-0.0232094	1.03132	-0.451342	-0.120418	-0.205281	0.00682794	0.000121245	-0.0735335	0.21474	-0.02991	0.00817842
4	2	18	86.6587	39.7153	0.194078	0.715357	0.430483	-0.00381388	0.52698	-0.0840885	0.00139496	-0.0692013	-0.5731	0.0151437	-0.203016
4	2	18	90.0748	32.9053	0.570497	0.435345	-0.162346	-0.375258	0.70614	-0.016532	-0.0234177	-0.105104	-1.62528	-0.0723989	-0.0623952
4	2	18	88.0045	5.9333	-0.151992	0.241863	-0.0853063	-0.0211455	0.030123	-0.0567542	-0.069837	-0.0576608	-0.46648	-0.00894551	-0.00979507
4	2	18	86.5627	3.48302	-0.0435364	-0.0638216	0.0248358	0.00792453	0.019086	0.00395963	-0.000360243	0.0259325	-0.30318	0.0251511	0.0160947
4	2	18	91.9482	17.8211	0.323727	0.495974	0.0700307	-0.155818	-0.148035	0.041353	0.0204264	0.0990652	1.14436	-0.0418282	-0.119469
4	2	18	80.1514	19.0223	0.524381	0.0382463	-0.12319	-0.0261745	0.109287	0.00561889	-0.0092584	-0.177163	1.82908	0.130251	0.204716
4	2	18	91.4858	19.5044	-0.140143	0.0370072	0.0400217	-0.0293125	0.116778	-0.00953299	-0.0178593	-0.129552	-1.23274	-0.115159	-0.0363831
4	2	18	81.9266	10.6573	0.259323	0.335144	0.145163	0.113847	0.235311	0.00619986	0.0158405	0.0537867	3.3138	0.201109	-0.0533299
4	2	18	82.1441	26.8712	1.32377	0.344451	-0.00317565	-0.169584	0.87612	0.00744192	0.00654724	0.132509	0.58344	-0.042892	0.268516
4	2	18	90.8434	4.23855	0.218709	0.495805	-0.01826	-0.0559591	-0.38163	0.025613	-0.0249851	-0.00660064	1.17566	-0.124599	0.102821
4	2	18	87.179	36.2013	0.00342456	1.00036	0.582631	0.120787	-0.134049	-0.00401676	0.0252837	0.229026	0.150362	-0.0749923	-0.0124945
4	2	18	86.7468	21.0727	-0.0305564	0.394115	-0.384693	0.0191713	0.0112248	0.0269562	0.0254975	-0.13406	1.18312	-0.0440386	0.0239839
4	2	18	86.8921	9.29467	0.048037	0.0419061	-0.0587256	-0.0423686	0.154737	-0.00420471	0.0207431	0.0205862	-0.40358	-0.0100846	0.000932183
4	2	18	88.0209	9.53883	0.446632	0.608761	0.114131	-0.0390598	-0.42642	0.011627	0.0396896	0.0261634	1.49748	0.00334994	-0.0764446
4	2	18	82.9453	27.4256	0.262374	0.581852	0.00374596	-0.2901	0.116115	0.0643179	0.0419257	0.10114	-2.722	0.00626603	0.158214
4	2	18	85.6665	16.8533	-0.0931445	0.656515	0.0613279	-0.13586	-0.085398	-0.0287034	0.00881846	-0.151091	3.5574	-0.0264748	0.0626758
4	2	18	89.6227	28.3642	0.28202	0.0967504	0.420606	-0.0328897	0.088332	-0.0395457	0.0224134	0.00470892	0.60718	0.0204585	-0.313393
4	2	18	80.8542	44.3727	0.0821857	0.351579	0.0836963	0.185119	-0.054963	-0.0240201	0.0233959	-0.179949	-1.80138	0.124106	0.0469448
4	2	18	90.7793	19.9971	0.0514484	0.481894	-0.119067	-0.223519	0.236379	0.00159097	0.0125653	-0.0314669	-0.45936	-0.173084	0.0336886
4	2	18	86.188	14.8716	0.0169937	-0.0479834	-0.0184599	-0.00300872	0.115359	-0.0256505	0.003552	0.0798413	0.42084	0.00252012	-0.00770914
4	2	18	90.1549	24.7701	0.350016	1.07484	0.114329	0.00190453	-0.61662	-0.00543699	-0.0691113	-0.137518	-3.1256	-0.0762388	0.12066
4	2	18	89.3755	8.90922	-0.139939	-0.0598974	0.0693006	-0.0435622	0.32214	0.0112856	0.00322604	-0.0285018	2.2946	0.0880149	-0.202674
4	2	18	68.2736	13.7392	1.16763	-0.0854167	-0.0140684	-0.0402227	0.30249	0.00420704	0.0352321	0.0907831	0.82596	0.486266	0.250291
4	2	18	88.6341	11.809	0.066756	-0.0703561	0.0292762	0.00826329	0.00089421	-0.00117915	0.00440359	-0.0614494	-2.041	0.0606475	-0.15451
4	2	18	95.1849	19.689	0.426871	0.558683	-0.0679646	0.233908	-0.259335	0.0420911	-0.0491916	0.105156	2.2774	-0.160726	0.00635542
4	2	18	88.7145	28.7636	0.144539	1.3784	-0.197583	-0.229757	-0.36612	-0.0277399	-0.0384493	-0.00569021	-3.2578	-0.00982176	0.000350055
4	2	18	88.2231	8.80984	-0.0377861	-0.153595	-0.103642	0.0478667	0.168588	-0.00979681	-0.0084046	-0.0707003	-2.8846	0.0117313	-0.0517038
4	2	18	94.5707	10.7501	-0.127602	0.0598365	0.166867	-0.047849	0.275226	-0.0118634	-0.0323197	0.0377955	-0.51604	-0.223944	-0.0351109
4	2	18	89.7317	22.2865	-0.0124096	0.5478	0.0713634	-0.315028	0.05004	-0.00507889	-0.02922	-0.00278811	0.55326	-0.0990319	0.0549386
4	2	18	88.9528	10.5296	0.74697	0.149114	0.117485	0.0226668	-0.35007	-0.00149889	-0.020414	0.024332	-0.099312	0.196674	-0.296597
4	2	18	85.4687	21.7993	0.182886	0.209227	0.188265	-0.282603	0.102537	0.0283262	0.0148774	0.0789323	0.28324	-0.00171813	0.129897
4	2	18	84.9351	21.2526	-0.0117707	0.179115	0.250135	-0.228008	-0.034926	-4.06823e-05	-2.83009e-05	0.099593	-0.081144	0.0632766	0.0402291
4	2	18	87.5218	22.7355	0.252516	0.330495	-0.136957	0.0911513	0.52068	-0.010045	0.00909537	-0.173034	2.3226	0.0557368	-0.140969
4	2	18	89.1131	24.8162	0.68908	1.15858	0.284363	-0.331362	-0.72072	-0.00625644	-0.018929	-0.0732598	5.1274	0.00748239	-0.0262525
4	2	18	75.4031	8.73019	1.066	0.316008	-0.0781675	0.00257697	0.70446	-0.00499088	0.00667121	-0.0293056	1.6276	0.472562	-0.0384017
4	2	18	76.102	5.19636	0.66282	-0.0625277	0.0241889	0.0128999	0.216429	-0.00248555	0.000411462	0.0436023	0.105518	0.338023	0.100968
4	2	18	80.3073	41.225	0.359644	0.403545	-0.152733	0.231292	0.077373	-0.00210673	-0.00285117	-0.25467	-2.2598	0.178498	0.107404
4	2	18	72.0174	40.4818	0.927013	0.442107	0.21076	0.243945	0.032655	0.0182309	-0.00546593	-0.0993548	2.1094	0.0892907	0.56353
4	2	18	81.99	12.7326	0.101497	0.142544	-0.0274704	-0.0340338	-0.03681	0.00171697	0.0076116	-0.103534	-2.9864	0.154626	0.0521763
4	2	18	85.7249	18.8007	-0.0396812	0.415723	0.173145	0.225755	-0.175506	-0.0240477	0.0132696	0.0999974	0.51344	-0.00444752	-0.0109025
4	2	18	91.4004	24.3141	0.186495	0.435665	-0.374001	-0.0821631	0.042381	-0.016839	0.0288713	-0.211176	-1.05218	-0.0691282	-0.202696
4	2	18	82.6659	11.9946	0.0501432	0.404571	-0.12755	-0.0504034	-0.055098	0.00136721	0.0105091	0.00178312	0.4535	0.154266	0.0319419
4	2	18	84.5637	17.8753	-0.0250728	-0.117749	-0.043095	0.174567	-0.249078	-0.0093394	-0.00364624	-0.0534776	-0.39346	0.0996171	0.0107739
4	2	18	92.8036	14.9083	0.228336	0.237718	0.227402	-0.0621872	-0.208866	0.059886	-0.0651447	0.0218873	-0.43796	-0.0094122	0.0149702
4	2	18	94.5089	35.4768	0.259201	0.445162	-0.334123	0.46694	-0.269565	-0.0194846	0.0138805	0.0198751	1.4752	-0.375758	0.0541529
4	2	18	86.3966	9.4444	-0.0905332	0.0929747	0.148739	0.108673	0.023745	-0.02513	0.00912322	0.044829	2.0892	-0.0292248	-0.00250525
4	2	18	95.7734	21.4268	-0.15732	0.0892696	-0.208116	0.128362	0.263205	1.90332e-05	-4.81078e-05	0.0549901	-2.2464	-0.332917	-0.0142013
4	2	18	82.7162	6.77293	-0.117829	0.585834	-0.0494265	-0.0978547	-0.192696	-0.0432713	0.0171591	-0.0374729	-0.27736	0.0388128	0.0836105
4	2	18	94.5804	16.9146	0.949267	0.871129	0.085335	-0.212657	-0.2487	0.00431369	-0.0100505	0.0465149	-0.15208	0.0295092	-0.375101
4	2	18	85.2962	20.6163	0.0116141	0.169389	0.0117679	0.0104354	-0.130923	-0.0482965	-0.0302301	0.131422	0.68466	0.108631	-0.0691788
4	2	18	85.5576	43.5368	0.414155	0.420913	0.459898	0.00756196	0.297984	-0.0209329	-0.0182097	-0.108918	-2.806	-0.0498129	0.0912534
4	2	18	89.9022	21.0979	-0.102802	-0.113426	0.0985947	-0.145756	0.257472	-0.00328156	-0.0356106	-0.128013	2.3964	0.0326588	-0.12815
4	2	18	87.5704	32.7072	0.0124605	0.0949051	-0.178022	0.0620399	-0.203778	0.0226377	0.0193394	-0.228903	-2.68	-0.00289166	-0.00545021
4	2	18	84.9977	15.7073	-0.102934	0.365533	0.0302952	-0.160345	-0.0298179	-0.0241036	0.0236371	-0.114163	-1.9809	0.00977233	0.00968735
4	2	18	85.9992	41.747	0.352767	1.33735	-0.207601	-0.171622	-0.55965	0.0468947	0.0546489	0.189576	-1.40904	-0.101541	0.106275
4	2	18	89.1617	24.6792	0.260011	0.0750109	-0.0722571	0.118942	-0.297813	0.000617038	-0.00140777	0.154989	1.98946	-0.00199933	-0.047536
4	2	18	83.9769	12.3121	0.151732	0.177157	0.0094807	0.0542214	0.119592	0.0244209	0.0458823	0.0247437	-2.7138	0.040785	0.0321419
4	2	18	83.988	24.5613	0.663163	0.386588	-0.0734109	-0.330126	0.48114	0.0138942	0.0383168	-0.110476	-0.041152	-0.0297704	0.157975
4	2	18	93.0902	7.08545	0.348385	-0.0267993	0.0272458	0.000240366	-0.13182	0.00845494	-0.00840568	0.0575643	3.2342	-0.077013	-0.131359
4	2	18	78.6769	13.7112	0.988342	0.632963	0.0302647	0.090393	0.60576	0.0253498	0.028094	0.114673	-1.24992	0.212307	0.0902154
4	2	18	78.5652	47.4118	0.0623297	0.231962	0.577131	-0.216692	-0.292164	-0.000668057	0.0115191	-0.169564	-2.2334	0.120808	0.184962
4	2	18	96.1974	23.3911	0.419837	0.824896	-0.520577	0.145988	-0.055182	0.0911602	-0.0522895	0.0947366	5.2184	0.0304999	-0.116657
4	2	18	88.8762	4.96565	0.25109	0.0529634	-0.0335155	0.00994188	0.041232	0.0222032	0.0254444	-0.0293838	1.3674	0.154561	-0.291362
4	2	18	80.0569	23.8642	-0.006003	0.19519	0.215189	0.120148	-0.086511	-0.0570779	-0.0288842	0.0444123	-1.79284	0.222914	-0.022436
4	2	18	85.0192	18.4099	0.282691	-0.129518	-0.0103034	-0.00578634	0.202095	0.0162267	0.00381802	-0.13797	-2.1692	0.0339151	0.0746379
4	2	18	71.5301	10.7787	1.13157	0.101947	0.129254	-0.051307	0.132801	0.0143418	-0.039381	0.103335	1.46422	0.235652	0.490665
4	2	18	79.2977	54.7457	-0.081628	0.29328	0.508876	0.0422829	-0.0168906	0.00422371	0.00215978	-0.143541	-2.5452	0.371945	-0.162817
4	2	18	85.0414	22.1367	0.512384	-0.0917147	0.223534	0.0421285	-0.34452	0.00999094	0.0398515	-0.00280008	-0.44238	0.234798	-0.271148
4	2	18	84.1047	26.4353	0.27711	0.420676	0.0831193	-0.365857	0.30855	-0.00407738	0.0358179	0.0485271	-0.66134	0.0885797	-0.0161948
4	2	18	89.7504	15.9456	0.272638	-0.0631272	0.00786623	-0.0998697	0.48936	-0.00647567	-0.0163933	0.064373	0.44366	-0.0417837	-0.0593609
4	2	18	76.9611	23.0597	1.25115	0.550197	-0.0724951	0.267372	0.50256	-0.0158771	-0.0733762	-0.141085	-1.5816	0.046307	0.425447
4	2	18	85.772	46.4711	-0.00571436	0.123208	0.403566	0.166569	-0.169986	0.00108092	0.0245955	-0.0957727	2.6204	-0.00110295	-0.022545
4	2	18	96.8391	17.2992	0.342603	0.140557	-0.110645	0.0304634	-0.0194754	0.0113933	0.00651476	-0.122979	1.1492	-0.261262	-0.118162
4	2	18	98.8569	30.4805	1.46722	0.461459	0.0445045	0.14378	-0.81657	0.0124949	-0.00559918	0.201915	-5.9448	-0.195635	-0.20623
4	2	18	80.3123	24.7965	0.0144938	1.20186	-0.202287	-0.0942745	-0.111504	-0.0344505	0.0789088	-0.0577695	2.032	0.000443242	0.151707
4	2	18	93.6266	18.5629	-0.0267919	-0.10058	-0.330723	0.0771393	0.157101	0.065945	-0.0410523	-0.0446652	1.03694	-0.0410124	-0.103862
4	2	18	78.7795	31.5018	0.293106	0.071912	0.0154243	0.175905	-0.102702	0.0594061	-0.000642032	0.28035	0.8373	0.212044	0.187963
4	2	18	87.8547	22	0.637513	-0.0842665	0.158765	0.169857	-0.65571	-0.00676055	0.00637622	0.170676	0.77786	-0.00178011	-0.0424827
4	2	18	89.6014	25.7624	0.12143	1.07945	0.0914865	0.206851	0.35481	0.0180493	-0.0617493	0.235806	0.96904	-0.0108578	0.000556149
4	2	18	82.1624	16.5127	-0.0755958	0.16185	-0.260137	0.0860081	-0.264048	-0.0702539	0.00279786	0.0727504	-3.3884	-0.0445821	0.190922
4	2	18	88.9284	4.93099	-0.0515107	0.0553642	0.0731866	-0.058287	-0.0056043	0.0001075	0.0111821	0.0182429	-1.37562	-0.0266071	-0.0551513
4	2	18	76.3535	18.2474	0.678361	0.246886	0.158123	-0.199171	0.135189	-0.0216141	0.0170337	0.0411173	2.8298	0.193597	0.229696
4	2	18	80.3986	12.9215	-0.00261563	-0.0138215	-0.0832738	0.182107	-0.27036	0.016908	-0.0248223	0.0477171	-0.9419	0.207994	0.124911
4	2	18	89.3876	12.3579	0.0656132	0.134794	0.0211331	-0.063291	0.098841	-0.00320518	0.00363097	-0.0942993	2.0314	-0.217141	0.155573
4	2	18	85.3581	29.3153	0.242137	0.371977	4.08864e-05	0.118314	0.031989	-0.0998295	0.0135844	-0.0650046	4.6028	0.163987	-0.253551
4	2	18	83.5443	24.0536	0.642722	-0.0297002	-0.00231534	-0.0550493	0.39804	0.0168827	-0.0352774	0.152631	-0.181422	0.0864471	0.113251
4	2	18	91.8027	28.2312	0.463538	-0.0928302	0.0089371	-0.262816	0.64884	-0.0097469	-0.0141748	0.0670767	-0.58492	-0.179336	-0.0063347
4	2	18	85.774	29.6784	0.376926	0.454923	0.044324	0.0996489	0.61596	-0.0132803	0.0711592	-0.173021	0.35686	-0.00491769	-0.13104
4	2	18	92.7582	62.5716	0.257128	0.266226	0.397756	-0.274851	-0.157902	0.042644	-0.0606034	-0.264395	3.4818	0.00892968	-0.0370614
4	2	18	82.913	47.3788	0.442497	0.00157914	0.0130716	0.0106809	0.39273	-0.00477402	0.00322342	0.345188	2.0852	0.173815	-0.0192004
4	2	18	86.4288	18.1931	0.0866205	0.0596688	-0.207865	-0.128677	0.293514	-0.0504382	-0.0545981	-0.17825	1.87548	0.0651662	-0.0621537
4	2	18	91.1803	11.9486	-0.120387	0.096252	-0.0683232	-0.0603648	0.208701	-0.0407085	-0.0091087	-0.00912608	1.21176	-0.168781	-0.0443947
4	2	18	88.2783	13.2334	-0.0916057	-0.0635051	0.0179544	-0.0141596	0.177342	0.0221668	0.0211727	-0.0789812	1.31138	0.0330569	-0.0889159
4	2	18	88.1489	24.1984	0.24901	0.301462	0.126356	-0.00293405	0.44661	0.0182266	0.000894382	0.19395	-2.3124	0.034394	-0.070012
4	2	18	84.3194	28.5039	-0.141855	1.17306	-0.0023895	0.424913	-0.128313	-0.0523508	0.00575628	0.152191	-2.424	-0.0239529	0.0326029
4	2	18	94.1058	49.6782	0.297886	0.0982247	0.165048	-0.00703531	0.0281178	-2.47446e-05	0.00386096	-0.274242	-1.38528	-0.122615	-0.179523
4	2	18	80.1929	40.0392	-0.09543	0.455971	0.373458	0.184982	-0.264015	-0.0525174	-0.0149672	0.0138874	-1.5094	0.111268	0.0624232
4	2	18	76.8883	10.4102	0.964847	-0.0630038	-0.0296408	-0.041144	0.41373	-0.00897345	0.00633111	0.0346898	0.90506	0.198183	0.219485
4	2	18	87.5863	14.5459	0.49646	0.0727438	0.0665501	0.141507	-0.33231	0.00916012	-0.0101498	0.058637	3.8486	0.189357	-0.210559
4	2	18	85.6453	34.6204	-0.164021	1.22433	-0.0554285	-0.427945	-0.175074	0.00723277	-0.00211142	0.0409048	0.42758	0.103552	0.0119399
4	2	18	90.8995	12.3274	-0.0983512	0.582975	-0.0656139	0.207175	0.277884	0.111899	0.00317921	0.106541	1.01634	0.068924	-0.0617296
4	2	18	92.3625	39.9355	0.512894	0.0566494	-0.209033	0.0583795	-0.12891	-0.0182064	-0.0038337	-0.290479	-1.13492	-0.00679684	-0.254469
4	2	18	88.5393	33.4475	0.295264	-0.00881725	-0.281572	0.310422	-0.45063	0.0200612	0.0215793	0.0383086	-3.2376	-0.0412287	-0.00846149
4	2	18	90.9784	13.2181	-0.0330558	0.278988	0.194016	0.0862767	0.025281	0.00134801	-0.0019193	0.0876921	0.110864	-0.121938	-0.025571
4	2	18	87.9037	37.5603	0.483639	0.185116	-0.357555	0.201452	-0.56796	-0.0255279	0.00459099	-0.244847	0.88824	-0.0031126	-0.0278486
4	2	18	87.3617	4.56224	0.501437	0.407363	0.0216045	0.0176329	0.47919	-0.000357486	-0.0206873	0.0079823	2.7016	-0.0591227	0.078708
4	2	18	87.9007	18.8206	0.143296	0.477845	-0.332983	0.00717733	-0.292473	0.00155058	-0.0241375	-0.0826696	2.075	0.0431759	-0.0255396
4	2	18	84.9182	13.1861	0.259975	-0.0391485	0.21383	0.033168	0.138765	-0.00373338	0.029456	-0.0012097	2.4406	-0.136294	0.193449
4	2	18	81.1024	31.9926	0.269816	1.09131	-0.0612106	0.467399	-0.0186492	0.00527965	-0.00470826	0.0121374	0.55636	0.101015	0.159196
4	2	18	79.1866	26.5087	0.778163	1.01444	0.277645	0.216357	0.38787	-0.00341021	-0.00976478	0.0282244	-3.7076	0.128171	0.166249
4	2	18	87.0924	13.774	0.201789	-0.115305	0.00606064	0.00832249	0.14475	0.00868478	0.00441447	0.0986217	0.89796	-0.1003	0.148468
4	2	18	87.3967	34.7963	-0.0174515	0.111602	0.460621	-0.453898	0.138489	0.0374184	0.011105	0.152313	-1.32226	0.0660409	-0.0211533
4	2	18	85.8413	19.8456	-0.00716473	-0.124889	0.0600694	-0.0469523	-0.036108	0.000250884	-0.0628806	-0.0899951	2.1092	0.0322863	0.097375
4	2	18	84.7132	11.2051	0.143783	0.100172	0.0834591	0.0543245	-0.33192	-0.00816179	-0.00492953	-0.00642386	0.90984	0.142203	-0.0451891
4	2	18	91.0294	17.1719	-0.0564088	-0.0748545	0.0438354	-0.00565806	0.033153	-0.0347478	-0.0835322	-0.102112	0.4339	-0.2574	0.166064
4	2	18	88.6921	7.01762	0.0779145	-0.145739	0.036178	0.0622264	0.096279	-0.0370249	-0.101369	0.00975759	-0.63284	-0.128774	0.154956
4	2	18	89.0462	30.4922	0.133729	0.947497	-0.0877245	-0.332202	0.114918	0.0317146	-0.0384936	-0.0877264	-1.856	-0.00829036	0.0519628
4	2	18	77.7286	7.91336	0.947242	0.36631	-0.0160722	0.0849347	0.55866	-0.0453018	0.013893	0.00191543	0.6047	0.188457	0.118092
4	2	18	71.7367	28.4012	0.65571	0.389289	0.345734	0.116675	0.094158	-0.0292417	0.0153547	-0.0176161	1.36132	0.396748	0.111284
4	2	18	95.6383	50.109	-0.152418	1.71017	0.0726845	0.528182	0.250002	0.0918088	-0.063615	-0.0411552	0.2518	-0.128245	0.0979628
4	2	18	97.5134	11.1659	-0.113028	0.463898	0.00225773	0.00492056	0.31839	0.031784	-0.0474906	0.0132558	2.8634	-0.361312	0.078965
4	2	18	80.2159	26.2983	0.318327	0.393924	-0.240358	0.195808	0.162729	-0.0109929	0.0862979	-0.0480336	-1.20438	0.0621368	0.0466475
4	2	18	85.4172	52.0901	0.385501	0.292111	0.149383	-0.565264	0.030012	0.00933752	-0.0136731	0.252385	0.8418	-0.084035	0.280064
4	2	18	91.2363	16.2639	0.325541	0.195699	-0.037173	0.100132	0.073728	-0.00879037	0.0132619	-0.0609839	-2.285	0.0481755	-0.296978
4	2	18	90.4775	73.129	0.199968	2.32709	-0.535699	-0.661476	-0.112788	-0.0133185	0.00310955	0.102879	1.83674	-0.0864666	-0.169122
4	2	18	85.584	64.0934	-0.141441	1.65206	0.0283503	-0.974258	-0.105354	0.00389009	-0.00326725	0.0655226	0.6016	0.132112	0.00103173
4	2	18	87.3057	7.15229	-0.0465633	0.129177	0.0554739	-0.0589771	0.161634	-0.0711839	-0.00362505	-0.0705537	1.6246	-0.0558302	-0.0433597
4	2	18	81.9752	7.24142	0.312027	0.122879	0.00777949	0.0450929	0.25602	-0.00461634	-0.0510787	0.0569021	0.47876	0.258886	-0.021046
4	2	18	83.5157	12.0724	-0.116634	0.187341	-0.0304777	0.00992185	-0.082323	0.001516	0.0572976	0.0701359	-0.086458	0.119256	-0.0785731
4	2	18	84.1639	32.4321	0.67091	2.19385	-0.205329	0.611034	0.71442	-0.0839979	-0.044134	0.0642056	-1.22322	-0.0103463	0.0341574
4	2	18	91.2024	29.3	0.625861	-0.107442	-0.31366	0.349111	-0.52206	0.0352772	-0.0707007	0.0557915	0.141884	0.0246783	-0.0458505
4	2	18	94.2135	46.9724	0.0853862	0.0082055	0.243138	0.0288106	0.28956	-0.0338272	-0.0356816	-0.243002	0.139478	-0.402017	0.127266
4	2	18	88.4093	8.19904	-0.0268037	0.0412236	0.0805503	0.0436752	-0.237657	0.00225903	0.000837917	0.0180865	0.7434	-0.14236	0.129701
4	2	18	90.8398	6.40041	0.0292354	0.313021	-0.0787496	-0.0211255	-0.119499	-0.0184047	0.000444145	-0.0146388	0.21494	-0.182317	0.0366881
4	2	18	84.5302	33.6679	-0.125275	0.242698	-0.0170578	-0.00819436	-0.178464	0.00768747	0.00200416	0.231286	0.75014	0.0713575	0.0784357
4	2	18	86.2558	15.5146	0.032897	-0.0881602	0.116164	-0.0196578	-0.082719	-0.0324277	-0.0328625	-0.0654762	4.442	0.0902848	-0.0873272
4	2	18	99.4801	29.8714	1.05834	0.53801	-0.407774	-0.0212926	-0.0124908	-0.0410108	0.0029607	-0.128098	1.85728	-0.245178	-0.453985
4	2	18	74.663	19.7924	-0.165738	0.699261	-0.122313	0.251267	-0.40482	-0.0638343	0.0760661	-0.0667932	2.1886	0.234272	0.11161
4	2	18	89.4283	45.0892	0.139841	-0.0476992	0.220214	0.10131	-0.219681	0.0264144	-0.00528091	-0.190052	-1.39386	-0.02412	0.00164383
4	2	18	74.636	22.6045	0.10327	1.00979	-0.121643	-0.124834	-0.462	0.004163	-0.000452188	0.0988075	2.9622	0.362993	0.211591
4	2	18	84.8139	24.1676	0.292869	1.04095	-0.274348	-0.153744	-0.42558	-0.0735059	-0.0432472	-0.155539	2.9388	0.0736194	0.00174082
4	2	18	85.3915	9.87764	-0.164431	-0.0846683	0.157294	0.0679149	-0.061917	-0.0408105	-0.00383639	0.0142234	1.75854	0.0149251	-0.00806466
4	2	18	90.6254	10.9973	0.797896	0.824527	-0.0116247	-0.0421545	-0.57882	0.0661431	0.0434211	0.0604915	-0.79118	-0.0389802	-0.105456
4	2	18	91.885	49.8964	-0.0113212	1.67976	-0.527799	-0.404459	-0.059406	0.0877107	0.0124693	-0.00907843	-0.039308	-0.182608	0.00824364
4	2	18	90.4209	7.26764	-0.0814527	-0.141794	-0.00464763	0.0762415	0.079488	0.00435801	-0.0211713	0.0452712	-2.702	-0.0227624	-0.0793809
4	2	18	92.9365	4.50464	0.988131	0.473499	0.00363569	-0.0136033	-0.40443	-0.00826416	-0.0170002	-0.00222844	-0.038528	0.0591926	-0.320235
4	2	18	97.8967	31.4008	0.238647	0.943656	-0.00141842	-0.28043	-0.038868	0.000435411	-0.0387123	0.0220535	-3.0032	-0.290337	-0.0760031
4	2	18	89.2751	19.8452	-0.0241179	0.703166	-0.293	-0.105986	-0.1188	0.0168589	-0.0167796	-0.183321	-0.17078	-0.023382	-0.0293306
4	2	18	90.0485	15.1571	0.40721	0.594099	-0.15076	-0.0691398	-0.164154	0.0225485	0.000501319	0.022084	0.69428	0.115678	-0.241638
4	2	18	83.224	29.9407	0.255508	0.203347	0.0140816	-0.029403	0.0257409	0.00569739	0.0115516	-0.223479	0.77454	-0.0146789	0.193991
4	2	18	85.4995	17.2338	0.131061	0.234194	-0.148985	-0.126341	0.226572	-0.0572944	0.0119815	0.0253668	-1.44002	-0.00390946	-0.0168377
4	2	18	87.2459	28.9665	-0.088036	1.16626	-0.307938	-0.211474	-0.144927	-0.000845817	0.01367	-0.0378785	2.1504	-3.71904e-07	1.63256e-05
4	2	18	81.5993	17.9767	0.408428	0.334558	0.0634927	-0.0358201	0.283707	0.019022	-0.0407825	-0.0989027	-5.6414	0.337445	-0.075005
4	2	18	85.0931	14.9115	0.235869	0.36516	0.0933574	-0.242241	-0.0618	-0.0117028	-0.0478247	-0.0223332	1.14598	-0.0587877	0.239655
4	2	18	90.8265	74.4127	0.351231	0.0898557	0.37567	0.303867	-0.34575	0.0334248	-0.0284025	-0.244786	-1.0043	-0.0502572	0.0212626
4	2	18	88.691	32.0434	-0.119933	0.188487	-0.256631	0.16567	0.0291522	0.0271142	-0.0110807	-0.181928	3.3052	-0.00287197	-0.0121508
4	2	18	70.8008	19.7416	0.718165	0.0842838	0.344266	-0.0251037	-0.00057633	-0.0166864	0.00237109	0.105978	0.36382	0.401793	0.203834
4	2	18	87.9359	19.9248	-0.0371885	0.0248422	-0.0268962	0.0659979	-0.073545	-0.0482588	0.0324146	0.108554	0.419	-0.126278	-0.0153729
4	2	18	86.2283	8.84825	-0.0676781	0.565611	-0.0964374	-0.069747	-0.213135	0.00645556	0.0100498	-0.00912022	-0.45656	0.0226198	0.0435951
4	2	18	85.3196	39.9383	0.204947	-0.0629095	0.0941704	-0.125711	0.104199	-0.00577643	-0.0265144	0.277626	0.18491	0.0255314	0.0870928
4	2	18	83.4504	21.2677	0.203328	0.448896	-0.0823679	-0.0439501	-0.121995	-0.00652258	-0.0101534	-0.1934	-0.53018	-0.0833052	0.295876
4	2	18	86.2076	12.8685	0.124879	0.166229	0.0670439	-0.194979	0.201543	-0.0176632	0.0112975	-0.0522339	-2.1314	0.00324891	0.000291981
4	2	18	88.7689	3.72318	-0.0243964	0.0249731	0.0144285	-0.0185999	0.063162	0.0539876	0.0196804	0.0204469	0.58536	-0.131961	0.124389
4	2	18	87.4071	12.919	0.411434	0.154638	0.0389714	-0.0169954	-0.081045	-2.18121e-05	7.70894e-05	0.0942895	-3.024	0.236386	-0.328537
4	2	18	85.957	8.36378	-0.0346143	0.00200951	0.0302926	0.035441	-0.144693	0.00452748	-0.00102576	-0.0193925	2.8674	0.102562	-0.0433725
4	2	18	83.424	31.2545	0.247569	0.140387	0.0318411	0.112359	0.132552	0.0413858	-0.00647625	-0.163345	-0.23522	0.145759	0.053093
4	2	18	78.3474	39.078	0.623786	0.215805	0.272188	-0.00454958	0.181515	-0.0273173	0.00995325	-0.149186	-3.3306	0.0796475	0.201037
4	2	18	78.5762	16.9112	0.616786	-0.0319573	0.269552	-0.0191449	0.128199	-0.0348203	0.0117727	-0.038592	1.41294	-0.00377419	0.293716
4	2	18	90.5711	36.0881	0.565302	0.370857	0.0347899	-0.527574	0.62295	-0.0249798	-0.0291863	-0.0269575	3.3336	-0.142546	0.0147996
4	2	18	91.3436	31.6915	0.12583	0.600315	-0.039574	-0.179613	-0.085896	0.0123474	-0.000118315	0.152594	0.96752	-0.0675547	-0.0745893
4	2	18	87.1769	66.875	-0.0153302	0.736077	-0.0806755	-0.238392	-0.038736	0.0454612	0.0671389	0.422352	-0.65558	-0.0528412	-0.0282229
4	2	18	99.207	20.6381	1.41002	0.208095	0.0351926	0.124082	-0.77796	-0.00399156	0.00924706	0.142454	-0.90946	-0.289217	-0.189409
4	2	18	86.3446	3.79182	0.0372553	0.388837	-0.00580592	0.00213839	-0.161682	0.00466516	0.0558435	0.00103599	0.8023	-0.0245561	-0.0179107
4	2	18	73.1555	63.8098	0.633609	1.57956	0.484945	0.397627	0.146847	-0.00391927	0.024194	-0.0754333	0.65462	0.334694	0.0664163
4	2	18	94.0121	54.3914	0.185039	0.274332	0.082657	0.121175	0.112452	0.0382236	-0.0427541	-0.241927	1.18216	-0.0150537	-0.158985
4	2	18	87.906	18.5894	0.422131	0.410659	-0.159284	0.0414846	-0.39573	-0.0537093	-0.0627097	0.0305872	1.5336	0.00951439	-0.0339272
4	2	18	82.8229	24.3416	-0.0179013	0.300106	-0.0826003	0.294828	-0.144099	-0.00228258	0.00346611	-0.0519248	2.6192	0.0960108	0.084073
4	2	18	87.2652	23.1982	0.0284196	1.23825	-0.279904	-0.261922	-0.170988	-0.00449784	0.0224866	-0.158898	0.47778	0.0259687	-0.0447117
4	2	18	93.7649	9.37546	-0.0619988	-0.0314087	-0.00975465	-0.047029	0.240834	0.0707515	-0.021164	0.000363685	1.91802	-0.0419865	-0.0935455
4	2	18	93.9442	38.4094	0.284243	0.239271	-0.0806984	0.157449	0.0168405	0.0166484	-0.0164995	-0.189759	1.72982	-0.0548178	-0.188397
4	2	18	85.5045	37.8467	-0.128834	1.34825	0.00700568	-0.549225	0.203181	0.00170445	-0.0357372	-0.150835	-1.62094	0.351499	-0.271362
4	2	18	87.4187	27.8388	0.514313	0.213268	-0.0548932	-0.012646	0.43692	-0.000795544	-0.0303928	0.173327	2.029	-0.0892519	0.125386
4	2	18	90.5891	28.1414	0.338302	0.433959	0.40214	-0.279638	-0.4221	0.00952625	-0.0488372	0.0996724	0.2493	-0.00236705	-0.00899579
4	2	18	90.9289	28.6554	-0.102711	0.239403	-0.00335111	-0.0782703	-0.052632	0.0137979	-0.0329359	0.166534	-0.42292	-0.110782	0.0422632
4	2	18	81.9693	38.4827	0.352224	-0.0549849	0.00497005	-0.0401637	0.3123	0.0133804	-0.00969516	0.26933	-1.12332	0.281185	-0.077988
4	2	18	85.761	50.6913	0.0914397	0.993703	-0.301518	-0.209051	-0.199302	-0.032446	0.04089	0.2458	-2.8776	0.0349647	-0.0542555
4	2	18	86.7138	21.9775	0.243038	0.58889	0.121561	-0.0819443	-0.40635	-0.00420051	0.00751494	-0.116623	-1.09196	0.0185152	0.00787929
4	2	18	83.0472	47.3009	-0.00398835	0.956818	-0.0449528	0.490514	-0.083799	-0.00732386	-0.0336834	-0.151446	-2.3914	0.10375	0.080367
4	2	18	96.1768	26.652	0.182682	0.0942964	-0.258697	0.193069	0.077646	0.0193859	-0.021751	0.0814723	0.42224	-0.19619	-0.127133
4	2	18	82.893	30.414	0.11141	1.63913	-0.0796025	-0.426678	-0.37566	-0.000570709	-0.00843656	-0.0265225	-1.55	0.303922	-0.0998385
4	2	18	89.2707	26.6239	-0.0588819	-0.135464	0.201826	-0.0146725	0.072636	-0.0092431	-0.0436585	0.181549	-3.2226	-0.0405531	0.00310828
4	2	18	85.5681	33.8084	0.188795	0.483824	-0.0158226	-0.305711	0.31131	0.0123797	0.0565084	0.123383	0.40794	0.000189531	0.000158264
4	2	18	83.4149	37.8311	0.27249	0.601	0.344305	-0.394542	-0.041058	0.0130021	-0.00985065	-0.18938	-1.39926	0.0407269	0.203811
4	2	18	89.5802	14.5872	-0.00893081	0.206737	-0.0852433	0.160278	0.04431	0.0367271	0.00680155	0.124274	4.5794	-0.186646	0.172218
4	2	18	86.0835	12.0407	0.50289	0.267697	-0.0256902	0.0309669	0.51339	-0.00659142	-0.00106279	0.0689154	-0.61872	0.0227491	0.0115517
4	2	18	94.9318	14.5012	0.372385	0.219427	0.16725	0.172339	-0.075438	0.00477928	0.0164408	0.0660419	4.1448	-0.196831	-0.128604
4	2	18	83.0736	17.5395	0.15069	0.550244	0.253295	-0.159765	-0.45666	-0.0159899	0.0331201	0.00563108	-0.76178	0.0594071	0.0417632
4	2	18	92.5853	34.1735	0.123788	1.10906	0.484193	0.0711285	0.29484	-0.08239	-0.0390579	0.109692	-1.42776	-0.332838	0.0330985
4	2	18	86.7871	18.8342	0.341769	0.143072	-0.0631019	0.125595	-0.47136	-0.0347942	-0.00359201	0.125374	-2.4782	-0.00685505	-0.009566
4	2	18	88.5937	22.265	0.287845	-0.16441	0.248041	-0.274614	0.45903	0.0155001	-9.30087e-05	0.0662068	-0.093264	0.0142754	-0.0488155
4	2	18	87.4194	21.32	-0.105577	-0.0385065	-0.0511224	-0.031961	0.034749	-0.0562634	-0.00896271	0.129907	-2.5176	-0.071744	0.000531931
4	2	18	83.4786	82.4873	1.28403	3.38102	-0.272593	-1.27824	-0.299817	0.0049167	0.0679264	0.0965057	3.578	-0.0142341	-0.278236
4	2	18	79.3215	13.6237	0.257907	0.0299132	0.177463	-0.024728	-0.129609	-0.0169276	-0.0381501	0.0145569	-1.07088	0.18365	0.169625
4	2	18	91.4275	25.5601	0.198569	0.735821	0.155359	0.229985	0.0130815	-0.0773922	-0.00445281	0.012154	-0.68686	-0.17284	-0.160164
4	2	18	89.845	22.1438	-0.000901087	-0.0507257	-0.0387221	0.00736898	0.095589	0.00601963	0.0118399	-0.155563	-0.149908	0.0237973	-0.157848
4	2	18	85.3263	42.2733	0.14483	-0.109572	0.0104298	-0.0126901	0.165585	0.00986855	0.0332913	-0.275231	-2.8184	0.0146493	0.0302583
4	2	18	81.2595	9.32506	0.387962	0.262357	0.0311663	0.104836	0.241407	0.0149774	0.0091853	0.080286	-0.56386	0.22788	0.000201148
4	2	18	79.1431	8.85234	0.602796	0.0680497	0.03164	-0.138721	0.261285	-0.0503319	0.0419079	-0.0512711	-0.37526	0.0234077	0.198037
4	2	18	83.2497	19.0014	0.0616109	0.316366	-0.261818	0.0550354	-0.236532	0.0217014	0.0109016	-0.0379445	-0.78622	0.285321	-0.156576
4	2	18	92.8286	12.9321	-0.121891	-0.141426	0.197691	0.0830454	0.139419	0.0308111	-0.0552572	0.0942357	-2.788	-0.0761913	-0.025747
4	2	18	93.9308	14.216	0.70585	0.569254	-0.144456	-0.103511	0.0090378	0.0463725	0.0243872	-0.00555411	0.2737	0.041979	-0.420932
4	2	18	92.9344	10.9608	0.97699	1.40695	-0.0552642	-0.160952	-0.6483	-0.0104165	0.0128333	-0.0834198	2.5664	-0.0971483	-0.157707
4	2	18	87.4688	12.5901	0.543312	0.719436	-0.124636	0.0696914	-0.57378	-0.0369158	0.0135492	-0.0765915	1.57906	-0.00367711	-0.0502095
4	2	18	88.4819	41.9459	-0.0547572	0.381502	0.204497	-0.265733	-0.216219	-0.0260203	-0.000804213	0.251334	2.2502	-0.140005	0.100956
4	2	18	76.9008	18.747	0.635974	0.360909	-0.26288	0.0508493	0.134115	0.0185752	-0.074191	-0.0081702	3.3096	0.27106	0.232141
4	2	18	90.5303	38.7967	0.049984	1.01897	-0.146447	-0.248394	-0.100206	0.012775	-0.00704873	0.122943	-2.0834	-0.0595192	-0.0537869
4	2	18	78.3885	45.0953	0.223623	-0.0611657	0.430594	-0.0321196	-0.178512	0.00207537	-0.0405426	-0.162221	-0.71202	0.228922	0.146117
4	2	18	83.0106	16.1559	0.223168	0.279057	-0.198777	-0.0235617	0.031887	0.0163142	0.0369616	0.00206057	-0.97362	-0.00801058	0.155436
4	2	18	86.6112	11.771	-0.0097645	0.431744	-0.200457	0.00491306	-0.199473	0.0042274	0.000806063	-0.0761224	-0.191194	0.056376	-0.0160202
4	2	18	81.2409	27.6425	0.434574	0.455607	0.190682	-0.402165	0.161958	0.00112128	-0.00799185	-0.0126046	0.49688	0.222792	0.0615574
4	2	18	92.302	19.8721	0.135072	0.337356	-0.00494243	-0.0213079	0.0106527	-0.0161737	-0.0706045	0.0871631	-1.64616	-0.0271083	-0.12872
4	2	18	85.943	9.747	0.140482	0.14759	0.0585319	-0.130299	0.221739	-0.0251237	-0.00277736	-0.0150175	2.8264	0.041905	-0.0279411
4	2	18	83.6376	13.5292	0.594661	0.178031	-0.13511	0.0704862	0.43179	0.0286775	0.0288455	-0.0672025	-0.75748	0.0398145	0.0792264
4	2	18	86.1456	22.6479	0.0880083	0.493598	0.113169	0.173243	0.186564	0.00486975	0.0585586	-0.0201573	-0.36798	-0.0960968	0.0257771
4	2	18	88.3846	20.7931	0.246508	1.0216	-0.241178	-0.085761	-0.41403	-0.00472596	-0.0172795	0.00692636	-0.28634	-0.00862138	0.0111652
4	2	18	93.5734	31.649	0.411392	1.39925	-0.311222	-0.403917	-0.118056	-0.0129015	-0.0779803	-0.0548386	1.48934	-0.0528051	-0.176245
4	2	18	85.6094	33.5202	-0.0809259	0.181204	-0.203903	0.121446	-0.142872	0.00637923	-0.057966	-0.194023	2.038	0.1127	0.00459787
4	2	18	90.2406	43.8279	0.0652792	0.155666	-0.479093	0.117746	-0.038886	0.0241674	-0.0309471	0.109542	2.0362	0.0203331	-0.119109
4	2	18	89.779	54.948	-0.0577302	0.0900703	-0.0256241	0.00582664	-0.049461	0.00694621	-0.00404812	0.363721	-1.15866	-0.0657404	-0.00602556
4	2	18	90.633	34.9007	0.393418	0.107135	-0.400501	0.314101	-0.51063	-0.00885138	0.00633369	0.0448204	0.35286	-0.170583	0.0442555
4	2	18	95.5755	43.5499	0.818802	-0.105278	-0.215307	0.295563	-0.177261	0.0095409	-0.0744701	0.236478	-0.22692	-0.00829096	-0.262509
4	2	18	91.9627	27.7469	0.221881	1.28827	-0.0227121	-0.142213	-0.35082	0.0296291	-0.0686936	0.0132301	-2.9062	-0.0101073	0.0123473
4	2	18	88.5199	21.3414	0.273556	0.470012	0.0543628	-0.088003	-0.40824	0.00336342	-0.0220233	-0.117584	3.6354	-0.00463634	0.0185823
4	2	18	82.0965	24.3671	0.385402	-0.0884267	0.0942291	0.0381633	0.089295	-0.0210547	-0.0125161	-0.142784	2.0372	0.00758402	0.201077
4	2	18	91.4954	27.5874	-0.0879264	0.470271	-0.192216	0.0336964	-0.033969	0.0662226	-0.0526898	0.075349	-1.11856	-0.0307714	0.0170845
4	2	18	96.1922	27.0532	0.141981	0.517078	-0.111911	0.206413	0.187725	4.43927e-05	-0.014419	-0.114428	1.35196	-0.17949	-0.160734
4	2	18	89.2605	42.9725	0.234902	0.0934726	-0.0221241	0.205851	-0.224814	-0.000199044	0.0275463	-0.190101	-0.85874	-0.0382556	-0.0969428
4	2	18	70.9776	36.5997	1.23681	0.225058	-0.0784115	0.16299	0.49527	-0.0164864	0.0345383	0.267791	0.6408	0.385992	0.215593
4	2	18	88.5236	44.1245	-0.108716	0.124371	-0.103052	0.0163649	-0.0280878	0.00530148	0.0118625	0.266973	-3.2076	-0.0387871	-0.0149818
4	2	18	84.6998	72.2935	0.213414	0.573553	-0.134594	0.424839	-0.46059	-0.0196841	0.00759177	-0.350991	1.74954	0.0877797	0.000217992
4	2	18	89.1062	11.4393	-0.113613	-0.140765	0.00529656	0.0329915	0.13155	0.0129435	-0.00389354	-0.0767735	-3.3788	-0.000301348	-0.0535872
4	2	18	88.091	21.9795	0.142612	0.0801932	-0.125459	0.0979364	0.30573	0.00559299	-0.000395828	0.104001	-1.13058	0.0171395	-0.046293
4	2	18	87.0125	25.1543	0.238792	0.81327	-0.0230713	-0.117942	-0.40506	-0.00197448	0.00403522	-0.199496	-5.362	0.0207963	0.000485073
4	2	18	86.8485	28.3029	0.237664	-0.154618	0.0025033	-0.0589449	0.296217	0.000116291	0.000118496	0.177505	3.3236	0.00357346	0.00709467
4	2	18	88.624	12.4303	-0.107225	0.42415	-0.0482416	-0.144977	0.075264	0.000112409	-0.000142553	-0.1046	0.47004	-0.0164977	-0.0305296
4	2	18	86.1434	15.4669	0.331662	0.20856	0.0555658	-0.135011	0.230307	0.0220189	-0.0550466	-0.059023	-1.25446	0.0878144	0.0629867
4	2	18	86.0729	13.2532	0.301354	0.258692	0.171715	-0.0387568	0.189807	-0.0206012	-0.0547014	-0.00575655	2.4356	-0.0877677	0.165764
4	2	18	84.136	14.0732	-0.107859	0.154133	-0.168785	0.0620331	-0.062931	-0.00110904	0.00431437	0.010308	2.491	0.143928	-0.033194
4	2	18	91.516	13.9099	-0.030995	0.372365	-0.165334	-0.0938238	0.113931	-0.00369758	0.00642661	-0.127744	-1.08352	-0.266172	0.107392
4	2	18	82.5745	11.4555	0.15231	-0.116243	0.0720639	-0.176165	0.244617	-0.017674	0.0501466	0.0780331	-2.221	0.130798	-0.0756439
4	2	18	87.8662	18.4476	-0.013686	-0.000134233	-0.0181542	0.134201	0.062781	-0.0338456	0.0267905	-0.145618	4.0188	0.0221876	-0.157709
4	2	18	84.9776	18.5665	-0.0915308	0.684739	-0.000520638	0.240179	0.149676	-0.0219812	-0.0263289	-0.0177835	0.28068	0.172131	-0.125391
4	2	18	91.2027	19.7139	0.172193	0.505326	-0.0464696	-0.0489739	-0.39018	0.00208456	-0.00628305	0.105992	1.40354	-0.290376	0.196261
4	2	18	89.0344	12.459	-0.0727505	-0.0455733	0.00605289	0.00780789	0.222585	-0.0287282	-0.0279079	-0.0865095	0.93452	-0.0202093	-0.0819736
4	2	18	88.3783	26.4443	-0.164574	0.420142	-0.263703	0.012959	-0.039978	0.00186331	-0.0117073	0.0548178	-1.29372	-0.0223752	0.00150868
4	2	18	89.8642	43.3075	-0.0356906	0.715018	0.237114	0.148686	-0.055503	0.0669271	-0.0693462	-0.0264883	1.77776	0.0458932	0.0740944
4	2	18	86.7969	23.2173	0.0820689	0.689753	0.0420916	-0.147964	-0.276429	-0.00743811	0.00686663	-0.169564	-2.9586	-0.000391942	0.0121201
4	2	18	87.7122	34.9437	0.0537495	-0.028258	-0.0658089	-0.0124916	0.171528	-0.00826019	-0.0179578	0.208623	-0.039984	-0.000463491	-0.00490816
4	2	18	87.7596	31.0198	0.111612	0.405617	-0.263484	0.290498	0.215667	-0.0135504	0.000608734	0.0905657	0.81348	-0.026352	-0.00308522
4	2	18	92.4765	15.2164	-0.0308419	0.107991	0.161747	-0.18195	0.142857	0.0235813	0.0116914	-0.0308585	0.68972	-0.326564	0.197419
4	2	18	92.9252	39.3023	0.437016	0.75629	-0.320468	0.519908	-0.41181	-0.0148883	-0.00723926	0.00303124	2.5276	-0.192063	-0.0129101
4	2	18	89.785	39.5356	0.294972	-0.0299532	-0.0180134	0.0475942	0.247929	0.043944	-0.0335458	-0.223088	1.52238	-0.219254	0.249089
4	2	18	86.1058	7.45931	-0.134674	0.120508	0.0513602	-0.0117314	-0.061521	-0.0186265	4.73987e-05	-0.0502107	2.2562	0.0381781	-0.0223202
4	2	18	91.0389	39.4597	0.201952	1.43432	0.175303	-0.564528	-0.30444	0.0271837	-0.0230242	-0.020442	-1.4885	0.0157895	-0.0466862
4	2	18	84.041	13.4271	0.0456859	0.230735	0.00190892	-0.00737795	-0.214671	-0.0348487	0.0720841	-0.0655568	-0.73726	-0.030029	-0.0221594
4	2	18	89.6315	10.3493	0.0396881	-0.163533	0.0568097	-0.00188537	0.096672	0.0430906	-0.0307521	0.0868088	-0.36158	-0.0923317	0.115301
4	2	18	85.8791	25.3226	-0.0436007	-0.136156	0.333353	-0.0717143	0.0129957	0.0149228	0.0215539	-0.0346593	-0.70396	-0.0169167	0.0549762
4	2	18	86.2541	10.9891	0.0206496	0.358352	-0.119044	-0.111966	0.079377	0.0255027	0.00137915	-0.0882102	0.96466	0.0852275	-0.0159003
4	2	18	83.8835	11.7073	0.0893881	-0.071286	0.0027294	-0.0118755	0.113226	-0.0417019	-0.0849081	-0.0838132	0.141782	0.14723	0.0190696
4	2	18	87.8006	22.9606	0.071612	0.608316	0.308822	-0.276132	-0.185673	-0.01342	0.0202465	0.00352653	1.99738	-0.0296228	-0.0328233
4	2	18	88.5847	17.8845	0.124657	0.115978	-0.0584023	0.0499247	-0.162492	0.0168688	0.001754	-0.122068	-4.0436	0.054652	-0.0944521
4	2	18	88.0187	21.2746	0.390734	1.19153	0.337193	0.0346616	0.79254	0.0171563	0.016121	0.197749	0.66752	0.119564	-0.218347
4	2	18	80.9481	21.29	0.197268	0.0706327	0.299934	0.168777	0.142863	-0.0712169	0.0356858	-0.0806232	2.7584	0.0795046	-0.0013439
4	2	18	82.1565	5.80566	0.364637	-0.0117965	-0.00664961	0.0197555	0.254913	-0.00927273	-0.0451764	0.03479	0.162622	0.220547	0.00383867
4	2	18	87.4073	59.0106	0.370105	0.959155	0.110602	0.289395	-0.279951	0.0108761	-0.0246474	-0.163883	4.375	0.170538	-0.156584
4	2	18	78.4822	19.3668	-0.114452	0.956414	-0.0267636	-0.102078	-0.55413	-0.022445	-0.00926731	-0.173987	-0.42328	0.204955	0.173484
4	2	18	84.0848	16.1944	0.103843	-0.160926	-0.208747	0.166711	-0.048105	0.00140486	-0.000895642	-0.0277638	-0.69288	0.0343752	0.127845
4	2	18	84.5114	22.608	0.0110809	0.480543	0.335316	-0.196617	-0.167946	-0.00345972	0.0533848	-0.0177053	1.15818	0.0375341	-0.0345695
4	2	18	86.5438	14.9298	0.402686	-0.0461627	0.0824417	-0.192583	0.41832	-0.000121836	-0.0099181	0.00442425	-0.25238	0.036575	-0.00211313
4	2	18	87.4414	23.671	0.360359	-0.111872	-0.252515	-0.0170835	0.40992	0.00538107	-0.00383772	0.0356733	3.9856	-0.00586048	-0.00383803
4	2	18	93.0556	30.0116	0.0683304	0.47852	0.421536	0.0891496	0.0090936	0.017182	0.0159964	0.0815053	2.7394	-0.21244	0.00289002
4	2	18	90.6638	45.5811	0.513024	0.498684	-0.000806428	0.00136722	0.71958	0.00168442	0.00169898	0.302488	2.2616	-0.129356	-0.0206017
4	2	18	87.8116	18.127	0.225171	0.0340186	0.000403982	-0.000221166	0.35805	0.0471149	0.0192163	0.130395	-0.190778	-0.00237084	-0.0110526
4	2	18	88.0493	14.1203	0.0151436	0.00384863	-0.0259885	0.112283	-0.201888	0.0428083	-0.0278893	0.0136834	1.97898	0.0374828	0.0309668
4	2	18	72.4561	20.7329	0.803992	-0.145145	0.0339621	-0.0446405	0.215934	-0.0418707	-0.00462523	-0.175257	-0.058044	0.433096	0.136577
4	2	18	80.1233	43.5676	0.0962878	0.223734	0.0483939	0.251628	-0.39609	-0.026099	-0.0100781	-0.180987	0.80794	0.290355	-0.0617104
4	2	18	80.9949	26.2966	0.485442	0.340824	0.0518492	-0.305927	0.46698	-0.0528254	-0.0265636	0.0611391	0.40904	0.323446	-0.114637
4	2	18	84.6221	7.69169	-0.0537883	0.261465	-0.049223	-0.0654689	-0.056901	-0.0139109	-0.0154792	-0.0793954	1.85898	0.223196	-0.136755
4	2	18	86.4586	16.0567	-0.081533	0.0184765	0.105058	0.0416678	0.183858	0.0118614	0.020774	-0.0523927	1.39174	0.103979	-0.12947
4	2	18	99.3133	32.5215	0.0281201	1.5333	0.0482406	0.363745	0.4758	0.00848703	0.000267089	-0.0371956	0.64854	-0.26091	-0.224345
4	2	18	80.6915	30.1427	-0.104864	0.369861	-0.0826437	-0.105268	-0.31536	-0.0461257	0.0553409	-0.197969	-2.951	0.0371273	0.0901695
4	2	18	85.5368	26.0089	0.0666839	1.45209	-0.215534	-0.364318	-0.14295	-0.0902869	0.00808553	-0.245433	-0.020302	0.0702978	-0.0723505
4	2	18	88.2217	37.3122	-0.00739789	-0.0157843	-0.271418	0.212438	0.09858	0.00926529	-0.0051164	0.16618	1.3919	-0.0196029	0.00184991
4	2	18	72.9959	13.719	0.761269	0.0871699	0.241036	-0.137826	-0.034344	-0.0259725	-0.000716831	0.0786061	4.0938	0.185853	0.398888
[truncated: 4,005 more rows]
