# Supplementary material for: Keratoconic eyes with stable corneal tomography could benefit more from custom intraocular lens design than normal eyes
Source: Sci Rep. 2019 Mar 5;9:3479. doi: 10.1038/s41598-019-39904-w (PMC6401116; doi:10.1038/s41598-019-39904-w)
Supplement: Supplementary file 1 — Dataset 1 [file 41598_2019_39904_MOESM1_ESM.zip › KeratoconusPatients.xlsx]

## Sheet: Tabelle1
Keratoconic eyes with stable corneal tomography could benefit more from custom intraocular lens design than normal eyes.
Simon Schröder, Timo Eppig, Weidi, Liu, Jens Schrecker, and Achim Langenbucher
Biometric data of the keratoconic eyes
S3: KeratoconusPatients.xlsx
Patient-ID	Eye	K1/D	K2/D	spherical aberration /µm	AL /mm	ACD/mm	R /mm	TKC	comment
1	OD	44.9	48.5	-0.513	23.92	3.4	7.23	2
2	OS	49.4	43.5	-0.254	25.16	3.39	7.27	3
3	OD	43.4	45.5	-0.077	25.4	3.61	7.59	3
4	OS	42.7	46.4	0.468	23.5	3.47	7.58	2
5	OD	44.1	43.1	0.585	22.91	3.2	7.74	1
6	OD	47.2	48.1	-0.698	24.09	3.77	7.08	3
7	OS	41.1	43.6	0.338	23.23	2.93	7.97	1	KP
8	OS	44.7	48.3	0.385	22.75	3.58	7.26	3.5
9	OS	41.4	43.5	0.581	23.67	3.24	7.95	2
10	OD	45.9	49.6	-0.042	23.35	3.89	7.07	2
11	OD	43.1	50.1	-0.131	24.01	3.91	7.24	2
12	OS	39.2	48.8	0.77	25.24	4.46	7.67	3
