# Supplementary material for: Keratoconic eyes with stable corneal tomography could benefit more from custom intraocular lens design than normal eyes
Source: Sci Rep. 2019 Mar 5;9:3479. doi: 10.1038/s41598-019-39904-w (PMC6401116; doi:10.1038/s41598-019-39904-w)
Supplement: Supplementary file 1 — Dataset 1 [file 41598_2019_39904_MOESM1_ESM.zip › Normal.xlsx]

## Sheet: Tabelle1
Keratoconic eyes with stable corneal tomography could benefit more from custom intraocular lens design than normal eyes.
Simon Schröder, Timo Eppig, Weidi, Liu, Jens Schrecker, and Achim Langenbucher
Results of the Monte Carlo analysis for Normal eyes.
S2: Normal.xlsx
Patient-ID	Eye (OD=1, OS=2)	IOL power /D	wRMS (Basis-IOL) /µm	wRMS (Spline-IOL) /µm	Defocus (Basis-IOL) /D	Defocus (Spline-IOL) /D	dx (IOL) /mm	dy (IOL) /mm	dz (IOL) /mm	IOL-tilt x/*	IOL-tilt y /°	IOL-tilt z /*	Tilt-center dz /mm	dx (Iris) /mm	dy (Iris) /mm
1	1	18.5	20.3203	14.9719	0.161486	0.143608	0.479751	0.216307	0.101838	0.00117164	0.00202019	-0.0741676	0.29392	-0.0567442	0.235541
1	1	18.5	22.5176	10.1695	0.0303643	0.427031	0.106315	0.195198	-0.33594	-0.0418535	-0.00196902	0.0359665	0.61052	-0.0233245	-0.339881
1	1	18.5	21.7094	9.56499	-0.120396	0.243683	0.0394457	0.184117	-0.111831	-0.0200952	-0.0192314	0.118741	0.822	0.0961591	-0.0502733
1	1	18.5	22.7048	3.91783	0.362538	0.61133	-0.00407001	0.00269809	-0.52209	0.000415502	0.0129494	0.0362231	-3.0574	0.193724	0.0453526
1	1	18.5	22.217	3.67362	-0.104423	0.112711	-0.00667763	0.00211047	-0.0056988	0.0142858	-0.0229579	-0.0683179	3.811	0.235232	-0.301945
1	1	18.5	19.6555	6.28774	0.161232	0.57767	0.0187738	0.124157	-0.45048	0.0124066	0.010399	-0.155856	-1.42342	0.0430963	-0.01657
1	1	18.5	21.2549	17.8698	-0.161399	-0.0886165	0.0787799	-0.306508	-0.222072	0.00562921	0.0459883	-0.0790912	3.4454	-0.0309641	0.107245
1	1	18.5	22.0314	8.99066	0.185869	0.595916	0.0114051	-0.00837037	-0.48384	-0.0131905	0.0385421	0.0931325	-3.3636	0.062952	-0.0698153
1	1	18.5	23.1555	18.8272	-0.0544145	-0.0877469	-0.292818	0.290072	-0.178458	-0.00473031	0.0212563	-0.0572625	-2.041	0.190048	-0.139617
1	1	18.5	16.5545	6.91583	0.164798	0.0304104	-0.0217006	0.162647	0.0234999	0.00580871	-0.00521127	-0.0479053	2.8368	-0.17934	-0.171061
1	1	18.5	16.287	21.8049	0.0992398	0.255767	-0.370187	0.338784	-0.49788	0.00962142	0.00567949	0.141513	1.22728	-0.196889	-0.0886831
1	1	18.5	19.6744	12.0748	0.366963	0.177513	-0.311303	0.163377	0.31509	0.000445269	-0.00245772	-0.258689	2.5308	0.0255276	0.0231361
1	1	18.5	22.8964	24.2249	0.322533	0.506078	0.00803398	-0.546391	0.161283	-0.0156548	-0.0241882	-0.0963396	-3.0296	0.0619875	0.239364
1	1	18.5	20.3063	8.11938	0.0688347	0.156366	0.181482	0.148357	0.0251499	0.0178395	0.0301541	0.0261023	1.19416	-0.00437648	0.118405
1	1	18.5	16.4325	11.0828	0.366408	-0.00256	0.116806	-0.247801	0.226227	0.106787	0.0153371	0.039264	-0.40542	0.136199	-0.0942719
1	1	18.5	19.517	10.7994	0.236107	-0.0764704	-0.14718	0.247765	0.218373	-0.00489859	-0.0144556	-0.10198	0.15139	0.0119101	-0.0961975
1	1	18.5	20.8855	11.4748	-0.0379771	-0.127408	-0.151648	-0.199706	-0.049284	-0.0523689	-0.0353858	-0.0864875	0.95762	-0.0692052	0.0510721
1	1	18.5	20.607	14.3606	-0.154358	-0.152998	-0.283034	-0.266172	-0.208677	-0.00699814	0.00772492	-0.028619	0.52332	-0.00712867	0.0772257
1	1	18.5	25.3163	17.7435	0.509172	-0.131554	0.312647	0.23208	0.53697	-0.0578379	0.0183237	-4.76499e-05	-2.1018	0.158155	0.258614
1	1	18.5	20.1765	10.1191	-0.067797	0.160078	0.00823372	0.0873086	-0.099858	-0.019418	0.0127169	0.286349	1.75528	-0.0729523	0.0672412
1	1	18.5	19.0307	4.03946	0.370032	-0.0742029	-0.00899363	0.0743259	0.255429	0.017158	0.0196018	-0.0468485	0.87006	0.00793085	-0.00121912
1	1	18.5	20.164	7.80267	-0.127134	0.267069	0.13693	-0.0199008	-0.139206	-0.0116832	-0.0229975	-0.0804839	-1.2156	0.0361766	0.0219213
1	1	18.5	20.578	4.06108	0.00375603	0.316636	-0.0261936	-0.0270739	-0.237627	0.00184377	-0.0233991	-0.0729288	2.9874	0.107198	0.100653
1	1	18.5	21.7738	14.6681	0.176378	0.809372	0.486721	0.129328	-0.43149	-0.00110136	-0.00660026	-0.181109	-0.49582	0.194963	-0.0479805
1	1	18.5	20.0398	14.6245	-0.0807671	-0.0280795	-0.0283149	-0.345612	-0.200973	-0.00669298	0.0192073	0.14337	1.96096	0.00702701	-0.132386
1	1	18.5	18.5693	9.20455	-0.0481312	0.347508	0.235563	0.134314	-0.210846	0.00492056	0.0452342	-0.0115166	0.173156	-0.370236	0.0940693
1	1	18.5	19.25	4.36199	-0.158822	0.193235	-0.0216308	-0.00865477	-0.205911	0.0242567	0.0184435	0.0626051	0.056846	0.073711	-0.0359901
1	1	18.5	17.35	7.04481	-0.00156516	0.109055	0.0709588	-0.0147274	-0.064158	0.016178	-0.0469581	0.151959	-2.073	-0.0280083	0.00182928
1	1	18.5	16.9962	15.8287	0.574749	0.0377603	0.0306682	-0.0603631	0.34854	-0.00871533	-0.0512085	-0.325054	-2.4344	-0.167579	-0.193978
1	1	18.5	19.4841	6.22351	-0.124157	0.238779	0.0393798	-0.238395	-0.247722	-0.00970166	0.0469367	-0.00826403	-2.8088	-0.165109	0.0112577
1	1	18.5	18.0547	6.03613	0.0425848	0.00767214	-0.0442527	0.087128	-0.0090132	0.0252927	-0.00302018	0.0398748	-0.80556	0.0143997	-0.00572587
1	1	18.5	22.245	24.9587	-0.0179641	0.0221651	0.260808	0.329363	-0.062052	-0.0560244	-0.0588212	0.0971862	5.8484	-0.0315122	-0.041369
1	1	18.5	23.0455	9.14137	0.294475	-0.135523	0.00292465	0.00436606	0.271902	-0.0232573	0.00330926	-0.254022	-1.09232	0.132552	-0.279679
1	1	18.5	17.4591	9.61348	0.339992	-0.106651	-0.16551	0.053582	0.211662	0.0446264	0.0114903	0.271798	3.4674	-0.0505943	0.0535764
1	1	18.5	20.4525	13.5014	0.276725	0.383698	-0.167794	-0.199998	-0.61443	-0.00648178	0.0245208	0.0497941	4.4282	0.0345372	-0.186881
1	1	18.5	19.1269	8.25369	-0.130926	0.0540159	-0.134857	-0.0300116	-0.195426	0.0272151	-0.0054908	0.0268683	-1.69032	0.00628921	0.199527
1	1	18.5	19.1846	10.7068	0.573341	0.229748	-0.104251	0.0741874	0.45948	0.00773179	0.00602077	0.290955	-1.69468	-0.0156043	0.0722583
1	1	18.5	23.9021	5.51727	0.212346	-0.0144103	-0.00792814	-0.0058774	0.30849	-0.000883961	-0.0181976	-0.00800869	-4.1052	0.337967	-0.201741
1	1	18.5	18.4535	5.93352	0.66972	0.0804663	0.10656	-0.011121	0.41427	-0.0107763	0.0309755	0.0118191	-0.88252	-0.123201	-0.153394
1	1	18.5	22.2644	11.0161	0.27827	0.445579	-0.213744	0.19182	-0.42489	-0.00384684	0.00336512	-0.120918	-3.5466	0.100279	0.202021
1	1	18.5	16.6815	19.2536	0.311614	0.0143172	-0.139875	0.378416	0.263463	0.0445954	-0.0239215	0.175245	-0.6096	-0.0352076	0.051831
1	1	18.5	19.2898	7.9384	0.168309	0.750284	0.208969	0.146386	-0.46326	-0.00826675	-0.0174921	-0.137518	0.85398	-0.0396501	-0.0227798
1	1	18.5	18.2758	6.70863	-0.160509	0.129113	-0.00936959	0.0459045	-0.17262	0.0401631	-0.00289824	-0.127451	-2.2822	0.115619	-0.0702581
1	1	18.5	18.9871	5.23105	0.572398	0.166484	0.141292	-0.131874	0.43506	0.0342529	0.0186489	-0.063778	-2.1842	0.109927	-0.0466542
1	1	18.5	19.3242	11.5493	-0.129189	0.196539	-0.00481077	-0.0264777	-0.167196	-0.0126542	-0.0801073	0.0535106	-2.1852	0.037621	0.0171847
1	1	18.5	18.1525	6.45096	0.439465	-0.16117	0.00156926	-0.0052647	0.162429	-0.0306817	0.0461912	-0.111177	-1.41904	-0.258109	-0.159052
1	1	18.5	18.6786	8.76395	0.785182	1.13178	-0.0524488	0.019798	-0.85911	-0.0109056	-0.069477	-0.0608507	2.9562	-0.0162433	0.0460597
1	1	18.5	19.5642	14.8875	0.979667	1.01596	-0.197876	0.0892396	0.79893	0.0517497	0.0167279	0.102922	-3.6234	0.226211	-0.0740428
1	1	18.5	22.3729	15.089	0.401558	1.0207	0.487279	0.243652	-0.56235	0.000195736	-0.000912777	0.0736093	1.86056	0.161846	0.245059
1	1	18.5	18.6442	8.99371	0.180683	0.534326	0.0646786	-0.0831671	-0.52647	0.00203548	-0.00160392	-0.165471	2.054	-0.288581	0.276003
1	1	18.5	17.6445	10.853	0.157312	0.497585	-0.117968	0.197077	-0.40833	0.0201522	-0.0305552	0.0440861	0.78584	0.00172734	-0.000879509
1	1	18.5	19.576	7.04151	-0.148027	0.330235	0.0848129	0.179082	-0.145377	0.0306277	0.0185089	-0.0431356	1.01708	-0.0271667	0.160783
1	1	18.5	16.2022	13.7809	0.212217	-0.112114	0.00868222	-0.333697	-0.041082	0.0402526	0.0438674	-0.0733234	0.59794	-0.29463	-0.0452217
1	1	18.5	19.0502	11.3202	0.381316	0.304504	-0.325924	-0.134355	0.236307	0.00761024	0.0118408	-0.0825755	-1.26284	0.0140609	-0.0759636
1	1	18.5	20.3044	8.29403	-0.129203	0.178164	-0.106232	0.168492	-0.174609	0.00644095	0.00887869	0.0531917	3.4342	0.0741251	-0.0153214
1	1	18.5	20.0271	12.529	-0.0782492	0.10363	-0.058389	-0.306976	-0.31209	-0.0144737	-0.00809491	0.0959535	3.727	-0.0129542	0.00624657
1	1	18.5	28.1881	18.8414	-0.110718	0.0291771	-0.157264	-0.385237	-0.0099459	-0.0701101	0.0556679	-0.0764156	1.50972	0.0687464	0.126694
1	1	18.5	19.8715	5.51117	0.0113775	-0.0153252	-0.0882247	0.00238698	-0.05898	-0.0219878	0.00340609	0.103711	2.2706	-0.048239	-0.19104
1	1	18.5	20.425	2.89303	-0.15871	0.252471	0.0302637	0.0406282	-0.159954	-0.00899342	0.000967439	0.00811693	0.046904	0.0118202	0.070577
1	1	18.5	19.6847	8.54741	0.574589	-0.006121	0.182946	-0.0175197	0.40578	-0.00573642	0.00566016	-0.116701	-0.53616	0.0192655	-0.171783
1	1	18.5	20.9434	13.5757	0.231039	0.56554	-0.0015666	-0.00062836	-0.43719	0.0882648	0.0950042	0.151568	4.0702	-0.0756029	0.0426961
1	1	18.5	21.4859	9.5126	0.0776274	-0.0348307	-0.180745	-0.176791	0.0193995	-0.00700519	0.0444005	0.0180193	0.99414	0.0902706	-0.124124
1	1	18.5	20.6912	5.64646	0.617417	0.169256	0.0253236	0.106735	0.51324	-0.0216759	0.006614	0.0104917	1.17886	0.00740539	-0.0437193
1	1	18.5	19.9575	13.8474	0.234608	-0.149828	0.0649019	-0.283855	0.06735	-0.0139462	-0.0116484	-0.0231212	0.114304	-0.0036747	-0.160424
1	1	18.5	17.713	4.07097	0.278427	-0.0561619	0.035866	0.0290835	0.097689	-0.0238319	-0.00165805	-0.010574	-1.11862	-0.369388	0.174615
1	1	18.5	19.433	10.1399	0.217442	-0.143073	-0.183976	0.0747197	0.0297411	-0.0408374	0.0448514	0.0571489	-1.2753	-0.174412	-0.220627
1	1	18.5	21.1428	11.2244	0.0216401	0.564375	0.308988	-0.100235	-0.36777	-0.0235158	-0.0164886	-0.00139167	0.90358	0.0671659	-0.0798577
1	1	18.5	20.4007	3.33627	0.203518	-0.164714	-0.0125533	-0.0273001	0.148209	-0.00509569	0.00662932	-0.0402609	-0.30342	0.0606739	-0.0316872
1	1	18.5	15.3342	7.47448	0.100171	0.0307994	0.00204645	-0.0481876	0.036456	0.0841539	-0.0364763	0.0974745	0.26338	0.00014776	0.00036533
1	1	18.5	19.5846	18.6296	0.169136	0.0609528	-0.547166	0.175981	-0.45069	7.15033e-05	0.000555754	-0.0281731	-1.6478	-0.0403762	0.0762632
1	1	18.5	20.4334	15.8738	-0.132475	-0.105956	-0.214488	0.0997475	-0.148905	0.058676	0.00226975	-0.186314	-2.8938	0.255713	0.1724
1	1	18.5	22.355	26.5365	-0.135212	0.144776	-0.568393	0.463249	-0.119835	-0.0250263	0.0232013	-0.0101387	3.572	0.0136468	-0.0145223
1	1	18.5	16.948	12.8461	-0.165672	0.212596	-0.015425	-0.0169722	-0.206454	0.115812	0.0293498	0.167915	-0.57178	0.00243606	0.0258575
1	1	18.5	20.8823	11.2504	0.0658863	0.250303	-0.222269	0.194781	-0.30681	-0.00408509	-0.00275732	-0.22905	1.84234	0.0960642	-0.0834185
1	1	18.5	21.1449	11.1698	0.0979705	-0.0472122	-0.0598962	-0.20846	0.055416	-0.0126268	0.0084749	-0.101528	2.426	-0.00696409	0.138343
1	1	18.5	21.5946	9.6223	0.660921	0.123624	0.272195	-0.0736926	0.5448	-0.00796129	0.0019447	0.134586	3.2364	0.167734	-0.111043
1	1	18.5	22.0399	7.66475	-0.117496	0.283945	0.00214527	0.037111	-0.221088	-0.019168	0.051444	0.120786	-0.140848	-0.00626606	0.0119843
1	1	18.5	19.7632	7.48485	0.0199189	-0.0348637	-0.0151119	-0.116991	-0.033249	0.00509049	0.00614469	-0.123065	-0.185184	0.0440036	0.00297449
1	1	18.5	18.4748	7.5124	0.767956	0.330766	-0.086736	0.0420464	0.54168	0.0133077	0.036545	0.00705268	-1.33116	-0.112219	0.012011
1	1	18.5	18.028	13.813	0.141321	0.582651	-0.102639	0.336034	-0.4524	0.00209606	-0.00253939	-0.0770839	-0.86994	-0.157643	0.0817256
1	1	18.5	19.9645	8.78412	0.309152	0.0773337	-0.254947	0.0419493	0.208314	-0.0197009	0.0248152	0.0774638	-0.099652	-0.0732236	-0.00266272
1	1	18.5	23.2224	9.29265	0.504552	0.0377773	0.0660167	0.0400937	0.44241	0.00514832	0.0780722	-0.0628006	-1.12228	0.0078692	0.167649
1	1	18.5	21.0292	5.73127	-0.0803294	0.200159	0.078134	0.153776	-0.095607	-0.00278111	0.027186	-0.154427	3.4578	0.0768556	-0.0752973
1	1	18.5	15.9574	5.92494	0.514218	0.0446194	-0.154975	0.0291646	0.264765	0.00353723	0.0123591	-0.0493127	0.125616	-0.256569	-0.0843545
1	1	18.5	23.3318	12.6824	-0.031873	0.212499	0.279608	0.130256	0.037782	-0.0276522	0.0050107	-0.29539	0.2802	0.120721	0.197625
1	1	18.5	18.9386	11.4445	0.256577	-0.021165	0.16484	0.324222	0.189159	0.00826506	-0.00420668	-0.200168	1.01562	0.00681837	-0.115495
1	1	18.5	18.9817	7.93507	0.503155	-0.0401024	0.184174	0.0989198	0.37818	0.0177342	0.0121567	0.0612429	-2.9738	0.0376771	-0.0476729
1	1	18.5	23.569	6.13147	-0.0336292	-0.0721707	-0.135614	0.0835502	0.054234	-0.0557886	0.00569828	-0.0151592	0.59482	0.0276929	0.00946585
1	1	18.5	21.0346	6.17106	0.0207131	0.403551	0.0356068	-0.0521398	-0.31824	-0.0351694	-0.0189578	-0.103372	1.45434	-0.0103877	-0.0248307
1	1	18.5	18.8219	15.8289	0.361146	-0.000231935	0.225846	-0.290066	0.142074	-0.0156785	-0.0187772	-0.0683131	0.7355	-0.130999	0.102254
1	1	18.5	16.9293	13.7488	0.559084	0.0549885	0.093437	-0.232383	0.286035	-0.00737409	-0.039678	-0.0609191	-0.48012	-0.155192	-0.147609
1	1	18.5	21.6869	13.1503	0.429187	0.0482846	0.0812352	-0.195962	0.32058	-0.0388837	-0.0359845	0.0463781	-1.56476	0.0768062	-0.0514425
1	1	18.5	15.5142	9.39477	-0.135681	0.271328	-0.0128803	0.00497931	-0.252639	0.042484	-0.0450079	0.225495	-1.55182	-0.0800091	-0.050178
1	1	18.5	20.6015	14.3285	0.394017	0.147672	-0.0333926	0.288181	0.37884	0.00937324	-0.00669688	0.150835	-1.26808	0.142846	-0.195937
1	1	18.5	18.2755	6.05995	0.384779	-0.16432	-0.0258668	-0.0638159	0.122478	0.00593913	0.0893802	0.0205923	-0.4468	-0.323167	-0.0654098
1	1	18.5	19.1214	7.94882	0.139286	0.424588	-0.144396	-0.0680915	-0.52884	0.00717179	0.050815	0.126742	0.75832	-0.0716224	-0.0692587
1	1	18.5	20.0312	8.02782	0.134773	-0.136643	0.110095	-0.194861	0.079116	0.0694157	0.0557666	0.00593443	-0.0134294	-0.0881994	0.169037
1	1	18.5	16.5362	19.6208	-0.0512597	0.221551	0.583963	-0.273672	-0.160356	0.0625765	-0.0217349	0.0100603	-0.77706	0.0148703	-0.0954789
1	1	18.5	23.0032	12.8334	0.427898	0.555185	-0.262763	-0.256885	0.43422	0.0103281	-0.00907319	0.0667676	0.8129	0.242681	0.167863
1	1	18.5	19.9512	9.5783	-0.0437673	-0.16377	-0.265319	-0.0888043	-0.081099	-0.00205921	0.0141938	0.0464392	-0.103416	-0.0590604	0.137368
1	1	18.5	19.8273	6.13032	0.141479	0.528425	-0.0362795	0.102813	-0.4215	-0.024034	-0.00996582	-0.130627	2.4586	-0.0671516	0.00475883
1	1	18.5	19.7821	23.196	0.300697	0.289006	-0.138838	-0.555121	0.036678	-0.00911888	-0.0321976	-0.00485662	-0.56242	-0.0107362	-0.105571
1	1	18.5	28.01	16.9578	0.0724851	0.304404	-0.43633	-0.201334	0.34422	-0.0734783	-0.0493307	0.00859182	-1.21422	0.220613	0.0669925
1	1	18.5	22.1461	20.8652	0.589103	0.655899	-0.0678488	-0.539258	0.40359	0.00282223	-0.00101246	-0.0242452	-3.187	0.1744	-0.01345
1	1	18.5	18.1956	5.67125	0.114644	0.0173611	0.00891901	0.0322795	0.118122	0.00438448	-0.0501471	0.0678488	2.3848	-0.00727621	-0.000142395
1	1	18.5	18.3534	7.76697	0.102199	-0.132467	-0.15142	-0.0216594	0.0279648	0.0103355	-0.0064557	-0.177798	0.25136	-0.0226084	0.00910778
1	1	18.5	20.136	12.4653	0.0688256	-0.0448302	0.0278683	0.166752	0.083673	0.0088467	-0.00757601	0.309293	-0.65584	0.115912	-0.0690423
1	1	18.5	21.2502	20.8292	0.205129	0.483842	-0.454406	-0.440212	0.078285	-0.00354789	0.00878866	0.0371638	0.69856	-0.0597927	0.18022
1	1	18.5	19.6452	19.7413	0.653912	0.720396	-0.196062	-0.446172	0.42573	0.0156666	-0.00889699	-0.275586	2.0332	-0.0142349	0.14699
1	1	18.5	20.1155	3.7327	-0.141625	0.219732	-0.0238788	0.0662149	-0.141381	-0.0105996	-0.000578856	-0.0774088	-1.16502	0.00307807	-0.0103456
1	1	18.5	19.4013	12.1968	-0.0667537	0.0907625	0.0633447	0.321356	-0.05766	0.0235799	-0.00481984	-0.0631855	0.060222	0.0845879	-0.257797
1	1	18.5	21.6862	18.5188	0.104569	0.559236	0.160624	0.357328	-0.296589	-0.00079737	-0.00128798	0.264737	-0.53178	0.112263	0.165738
1	1	18.5	23.8855	7.84909	-0.157955	-0.0910033	-0.22928	-0.0281595	-0.0148704	-0.0125749	0.0154033	-0.0978643	-2.5498	0.0943541	0.308911
1	1	18.5	16.3669	7.28153	0.0844478	0.711068	0.177065	-0.0479793	-0.52584	0.0168366	-0.00508075	-0.0805841	-0.57828	-0.226293	-0.317192
1	1	18.5	20.779	8.90686	0.0438661	0.274933	-0.204697	0.086481	-0.31641	-0.0147326	0.00616869	0.12116	-2.1716	0.0200183	0.022191
1	1	18.5	24.7898	34.6697	0.0581708	0.145337	-0.124552	0.380199	-0.43053	-0.0120195	0.107846	0.0757351	-2.0558	0.0576545	-0.0831173
1	1	18.5	19.7056	9.48173	-0.0813317	0.306898	-0.091927	0.237928	-0.219162	-0.00727877	-0.00332124	-0.0798462	-2.7488	-0.00346925	-0.00200389
1	1	18.5	18.6001	6.84551	-0.141514	0.24866	-0.0521295	0.0307123	-0.190893	0.0240689	-0.00584164	-0.230431	1.67296	0.0225765	0.0706904
1	1	18.5	17.2821	5.06668	-0.0496667	0.282206	0.0804253	0.097056	-0.192507	0.0319296	0.03724	-0.0757974	0.78228	-0.113026	-0.101722
1	1	18.5	18.0155	8.06277	0.220221	-0.0260868	0.138132	-0.0803552	0.066441	0.00227415	-0.00176035	-0.0990604	-2.1568	-0.080559	-0.0830939
1	1	18.5	20.5612	5.59059	0.455325	0.108057	-0.0333276	-0.0374029	0.4938	0.0236706	-0.0366618	-0.150688	2.8746	0.250065	0.0912109
1	1	18.5	20.1724	10.1952	-0.0201527	-0.0417945	0.0792643	0.0962135	0.069702	0.067623	-0.00852767	-0.0562986	-4.153	0.344745	0.268193
1	1	18.5	19.2309	17.7686	0.110109	-0.0880902	-0.169303	0.336656	0.090876	0.0610449	0.0154219	-0.100143	0.32352	0.210862	-0.0398809
1	1	18.5	18.3786	11.3335	-0.0344368	-0.000608022	-0.0359465	-0.261641	-0.19221	-0.0210995	0.00161722	0.0314889	0.3357	-0.228723	0.0891973
1	1	18.5	17.5323	11.1032	0.138662	0.343639	-0.188183	-0.131755	-0.41046	0.0307512	-0.0652857	-0.0414985	0.8567	0.0716143	-0.0118251
1	1	18.5	18.1677	11.3003	0.330768	0.493518	-0.232069	-0.047004	-0.64413	0.00950349	-0.0128363	-0.0712122	-2.9922	-0.0107541	-0.0873102
1	1	18.5	19.2933	7.47291	0.359085	-0.0846057	-0.033587	0.119956	0.37782	-0.0336236	-0.0672861	-0.189784	-0.60492	-0.0346559	0.141644
1	1	18.5	20.0162	7.95463	0.23063	0.0313227	0.153043	0.0315949	0.063543	-0.0351716	0.0131289	-0.114637	0.3559	-0.0968903	-0.220622
1	1	18.5	20.4044	7.27653	-0.156076	0.179212	-0.0467161	-0.103604	-0.185343	-0.00339281	0.0288599	0.213522	-1.77426	-0.0782833	0.123492
1	1	18.5	21.1211	14.4784	-0.0581472	-0.0909031	-0.156939	-0.31557	-0.104172	0.0261656	0.00632982	0.0648091	-1.08986	0.238225	-0.234703
1	1	18.5	19.1036	7.50332	0.576207	0.116767	0.026125	-0.0766269	0.41745	-0.00615471	0.00584918	0.26156	-0.38382	-0.094996	0.0878466
1	1	18.5	19.5073	2.87055	0.0601663	0.000449336	-0.0379789	-0.0435645	-0.0071103	-0.00356057	0.00577036	0.0122417	-4.6332	-0.00398853	-0.0373537
1	1	18.5	21.8445	15.3839	-0.131339	0.264649	0.373723	-0.225239	-0.207216	-0.023983	0.0070675	0.184029	0.63048	0.0268309	0.0863265
1	1	18.5	20.299	5.94461	0.556988	0.186868	0.0267247	-0.0931325	0.42744	-0.00863292	0.0115531	-0.0259887	2.2984	0.0299717	-0.0219402
1	1	18.5	26.783	4.2403	0.235005	0.242827	-0.0628486	-0.00327739	0.45933	-0.0018793	0.0310052	0.0579308	1.39094	0.546269	-0.0278774
1	1	18.5	18.7808	8.61829	-0.130831	0.14937	-0.134467	0.106327	-0.146907	0.0374931	-0.0201891	0.0147121	-0.0253	-0.00803154	0.303194
1	1	18.5	18.5125	32.8201	-0.151935	-0.164504	-0.459146	0.630543	-0.18954	0.0717126	0.0191684	-0.0150884	1.63156	0.00894979	0.0580036
1	1	18.5	17.2247	10.3071	0.482531	-0.0616294	0.117347	0.249112	0.281535	0.00654129	0.00682778	0.0308426	2.2442	-0.147399	-0.257197
1	1	18.5	18.3994	13.0604	0.183055	-0.0158293	-0.0503954	-0.312401	0.03309	0.0380696	0.026151	-0.0700235	0.094888	0.0735275	-0.0741772
1	1	18.5	19.3264	3.79559	0.735922	0.361421	-0.0767898	-0.0304535	0.5646	-0.000699637	0.0164621	0.0574128	-0.5224	-0.0153674	-0.0225834
1	1	18.5	19.6765	4.52898	0.0447533	0.443637	-0.0440526	0.137726	-0.293805	-0.0156524	-0.0306053	-0.0423317	-0.65974	-0.0195715	0.0951092
1	1	18.5	22.9566	28.5985	0.186558	0.163332	-0.162347	0.607822	-0.290382	-0.0191109	-0.00892551	0.0816837	2.4008	0.113057	0.105761
1	1	18.5	19.5429	12.4318	0.0554517	0.066131	0.153397	-0.101378	-0.054561	-0.0152682	-0.00978668	-0.160743	-2.9828	-0.0609889	0.0530883
1	1	18.5	18.7859	5.1382	0.169809	-0.149465	-0.0117517	-0.0531544	0.093042	0.0324355	0.011543	0.112647	-0.29284	0.0491355	0.0464736
1	1	18.5	21.8598	6.92596	0.401977	-0.0817369	0.157492	0.131359	0.33873	0.00417515	0.0524187	-0.0652685	2.3896	0.066749	0.0744296
1	1	18.5	24.1146	6.94413	-0.0280994	0.049679	-0.0909436	0.0496438	0.164487	-0.0859185	-0.0668964	0.00183797	-0.69154	0.0136283	-0.0169868
1	1	18.5	20.2812	15.5255	0.0273982	-0.0291238	0.146982	-0.320922	-0.113532	-0.0162147	0.0122326	-0.0610865	-0.85046	-0.0377793	-0.00610855
1	1	18.5	24.1951	14.3891	0.0404985	-0.133098	-0.32351	-0.257084	-0.22191	-0.0174143	0.00710517	0.0137506	-0.92964	0.0874101	0.262826
1	1	18.5	19.9199	21.5616	0.371584	-0.0051788	0.257483	-0.396252	0.067479	-0.0531349	0.0242712	-0.174414	-0.88478	-0.134801	-0.123428
1	1	18.5	20.9522	7.60474	-0.00195207	0.0223945	0.0251401	0.0126567	0.0298776	-0.0149692	-0.0123164	-0.218042	0.70542	-0.00851976	0.224018
1	1	18.5	21.6086	4.41319	0.0180041	0.0698828	0.0692193	0.006116	-0.0160692	-0.0551846	0.0030909	-0.0526321	1.57958	-0.0529197	-0.032491
1	1	18.5	23.1307	10.1265	-0.127808	-0.0417672	-0.0270919	-0.0525652	-0.098355	-0.0349743	0.050815	-0.203565	2.8526	0.0381119	-0.0291999
1	1	18.5	20.798	13.2334	-0.113445	0.430658	0.324385	0.17901	-0.174156	-0.0309747	0.00248085	0.0261939	-1.22308	-0.0109982	0.00820537
1	1	18.5	18.3705	4.47643	0.0497651	0.49662	0.0439802	0.0277424	-0.40029	0.0214567	0.0111767	0.0800979	-0.1645	-0.0218689	0.00176537
1	1	18.5	23.4625	11.0306	0.367957	-0.0888579	0.071179	0.256323	0.48315	-0.0119937	0.0037513	-0.0719526	-4.3314	0.123316	0.408597
1	1	18.5	16.9252	12.5778	0.453855	-0.0546731	0.219924	0.187391	0.32223	0.0893797	0.0255102	-0.0530793	-2.252	0.0389045	-0.0337018
1	1	18.5	23.1616	5.45246	0.123295	0.238346	-0.128972	0.0268272	-0.25587	-0.0124551	-0.00794	-0.0117732	0.91484	0.179737	0.174341
1	1	18.5	19.5753	10.0821	0.954279	0.510623	-0.00163267	-0.00816242	0.78006	-0.00506793	0.00534776	-0.357588	-0.113442	-0.00278088	0.00510923
1	1	18.5	20.0771	14.3471	-0.160881	-0.104114	0.0215531	-0.295958	-0.203547	0.0237323	-0.0167519	-0.0565099	-1.43608	-0.0557652	0.335882
1	1	18.5	17.4726	14.7286	0.0345457	0.199019	0.0509203	0.32052	-0.0048936	0.0312342	-0.00535624	0.127243	0.4105	-0.173759	0.173628
1	1	18.5	19.5668	21.2322	0.377098	0.269532	-0.0732826	0.0401406	0.164133	0.0419477	0.070283	0.18866	-3.6462	0.134756	-0.205497
1	1	18.5	20.1851	20.8215	0.360108	-0.161908	0.37328	0.459858	0.297591	-0.0130438	-0.00951766	0.127695	-0.157106	0.0314076	0.0068031
1	1	18.5	19.0009	3.72556	0.0841636	-0.0466034	0.00389082	-0.0038297	0.041406	0.00527237	-0.0150468	0.0453103	-3.0236	-0.0108811	0.0887555
1	1	18.5	20.8285	14.5925	0.306732	-0.114698	0.131586	0.404505	0.35595	0.0192249	-0.00376194	-0.0842713	0.59976	0.124508	0.235423
1	1	18.5	23.1633	4.0369	0.0665181	0.360267	0.0812157	0.014921	-0.244029	-0.00233121	0.00936346	-0.0726184	1.76722	0.222681	0.106319
1	1	18.5	22.7674	10.724	-0.139222	0.298923	0.130049	-0.106695	-0.185742	-0.0567774	0.0192143	-0.066004	-1.3975	-0.00618157	-0.0450458
1	1	18.5	20.3865	6.06723	0.759868	0.449457	-0.133241	-0.0394145	0.62967	0.00145402	0.0243949	0.0771669	-1.18954	-0.10676	0.22524
1	1	18.5	16.7341	5.30769	0.0854874	-0.0124728	0.0106355	0.111725	0.059589	0.0323048	-0.0495449	0.0180767	-1.95672	-0.000643422	0.0210642
1	1	18.5	17.402	11.6716	0.217005	-0.00800084	0.352318	-0.132245	0.115539	0.050811	-0.00115111	0.0154598	0.75078	0.0170447	0.0184959
1	1	18.5	19.9109	21.4314	0.883411	0.958211	-0.032857	-0.593301	0.58581	0.0321111	0.00435661	-0.0315097	-1.5992	0.086983	0.0255221
1	1	18.5	19.4228	5.51335	0.00421947	0.0261051	0.0751766	-0.0729383	0.036627	0.0469451	-0.015536	-0.0702153	1.13652	0.228074	0.0743276
1	1	18.5	22.0219	6.39462	-0.109097	0.205317	-0.0169982	0.140812	-0.076203	0.0310971	0.0102576	-0.167768	2.361	0.115443	0.372711
1	1	18.5	17.3749	5.02549	0.0247535	0.495049	-0.00166404	-0.00085123	-0.35568	0.0468347	-0.00502023	0.108658	2.1558	0.0222057	0.00879508
1	1	18.5	19.529	5.64336	0.720311	0.238629	0.049081	-0.0506636	0.55443	-0.0101266	-0.0126409	0.0795053	-2.5506	0.00965092	-0.0823826
1	1	18.5	16.9093	5.95672	-0.13231	0.216486	-0.0239462	-0.0772507	-0.217305	0.0415188	0.00361786	0.121357	0.74864	-0.0122437	-0.0725603
1	1	18.5	23.6572	8.96848	0.230514	-0.0797567	0.203256	-0.0307084	0.177606	-0.0407732	0.0465392	0.0794223	0.57174	0.121786	-0.104699
1	1	18.5	17.7502	9.95288	-0.0175754	0.309783	-0.0850176	-0.02249	-0.39711	-0.0219752	0.00285682	0.295072	5.8216	-0.188581	-0.090009
1	1	18.5	15.4084	11.0984	-0.0765487	0.203957	-0.0659327	-0.24713	-0.3138	-0.000154149	0.00452893	-0.0318505	-0.97182	-0.30862	-0.18159
1	1	18.5	18.0961	4.04751	0.226021	0.678761	0.125062	0.0131499	-0.49872	0.0279239	-0.0256197	0.0342781	-0.96142	0.0667075	-0.0592178
1	1	18.5	15.0272	8.64398	0.0966018	0.0698144	0.109865	0.0400066	0.091416	0.0641345	-0.0773816	-0.160768	-0.9243	-0.0133255	-0.0151387
1	1	18.5	24.1342	8.56567	0.487913	0.0518725	0.0140797	0.0220877	0.49533	-0.0285609	0.0443521	0.0245323	-2.1828	-0.0101225	0.292005
1	1	18.5	21.4125	9.6204	-0.133615	0.0711397	0.0569351	-0.222357	-0.174432	0.00216932	0.00675802	0.0214145	-2.0944	-0.0327765	0.295608
1	1	18.5	19.1932	14.8309	0.158786	0.245653	-0.334937	0.0334135	0.05688	0.0488866	0.00257503	-0.115088	-1.86502	0.194468	-0.290785
1	1	18.5	22.6504	19.4121	-0.0961136	0.0738249	-0.120834	0.275801	-0.121602	0.0634591	0.0460235	0.0480702	-1.14354	0.164802	0.315873
1	1	18.5	20.8821	9.01386	-0.149616	0.077544	-0.111195	0.023651	-0.238023	0.00128396	0.0373776	0.0798963	-1.59984	0.0180979	-0.456962
1	1	18.5	22.6241	5.55753	0.295755	0.0180139	-0.0916491	-0.186515	0.217443	-0.0208763	0.081777	0.0148587	-0.82504	0.0624159	-0.102394
1	1	18.5	30.415	10.147	0.172675	0.0634091	-0.32224	-0.155461	-0.090657	-0.0764347	0.0121134	-0.00688506	-1.80352	0.292518	0.0697561
1	1	18.5	21.6286	22.6288	0.15693	-0.111745	0.376845	-0.398781	0.0150984	-0.00386885	-0.000590346	-0.168855	-2.0752	0.145394	-0.00350866
1	1	18.5	20.1005	10.4354	0.0542492	0.50521	-0.00145934	0.288521	-0.31596	-0.0225045	-0.0196278	0.061943	-2.3626	-0.0294852	-0.0472417
1	1	18.5	19.5342	12.5651	0.0212109	0.45549	0.0332282	0.226481	-0.32697	0.00219429	0.003514	0.173474	1.11318	-0.00832742	-0.00113639
1	1	18.5	22.5129	14.0144	0.578742	0.233982	-0.0890426	0.154189	0.6027	0.00275363	0.0184338	0.325628	-0.75288	-0.0193687	0.418252
1	1	18.5	17.8869	6.55338	-0.0461348	0.44497	-0.129694	0.0575468	-0.186369	0.080297	-0.0222382	0.0102302	3.5724	0.122845	0.147125
1	1	18.5	23.3543	12.7888	-0.159778	-0.0590208	-0.0258325	-0.232715	-0.060672	-0.0365696	-0.0519603	0.130078	-0.55288	0.164726	0.176546
1	1	18.5	20.6202	6.35437	-0.0793216	0.265653	0.137042	0.0270321	-0.102225	-0.0250426	-0.0139121	0.0547567	-1.00326	-0.0147059	0.038486
1	1	18.5	20.0282	12.4494	0.375675	0.247844	-0.14425	-0.181885	0.279501	-0.011555	-0.0502895	0.137921	-2.0474	0.0431708	0.124305
1	1	18.5	20.1858	22.6068	0.431151	0.182636	0.267806	-0.439868	0.164862	-0.0170689	-0.0198951	0.0498038	-2.3388	0.00982333	0.0303141
1	1	18.5	19.6877	6.99229	0.217008	-0.00105876	-0.208689	-0.0209652	0.116208	-0.00510533	0.0184477	0.0535411	1.10112	0.0120621	-0.119919
1	1	18.5	18.442	5.89427	0.428525	0.0748929	0.00538758	-0.0747581	0.31005	0.0447787	0.0137879	-0.14684	-0.166896	-0.0279693	0.150548
1	1	18.5	20.1673	14.0492	0.057846	-0.115652	0.151106	-0.249423	-0.092142	-0.0261488	0.035667	0.0135465	2.4302	-0.213655	0.106573
1	1	18.5	19.5767	10.1649	-0.133691	0.0245203	-0.260791	0.0638249	-0.190077	-2.94022e-06	-0.000519939	0.106452	1.11436	0.0127436	0.0316681
1	1	18.5	20.4554	4.60128	0.767445	0.520862	-0.143866	-0.0164033	0.66102	0.00469549	0.00682126	0.0186815	1.01274	0.0954105	0.00202649
1	1	18.5	25.1574	8.74125	-0.00293608	0.335361	-0.137376	0.0735623	-0.16962	-0.071999	0.0105587	-0.253998	-1.4487	0.0616463	0.019826
1	1	18.5	21.3917	8.32193	0.172751	-0.101148	-0.00369978	0.022744	0.099438	-0.0246132	0.0457537	0.221316	0.8873	-0.0652481	0.0425204
1	1	18.5	18.2059	5.44724	0.0319902	0.0972798	-0.0439179	-0.036565	-0.070872	-0.0585097	-0.034774	-0.0186754	-0.3652	-0.260363	0.094023
1	1	18.5	19.4776	17.3037	0.721723	0.167511	0.530923	-0.191106	0.39276	-0.0369972	0.00939156	0.26685	-0.039874	-0.149158	0.0869954
1	1	18.5	16.847	16.4933	0.327668	0.306761	-0.44937	-0.210148	0.113556	-0.00707274	-0.0335006	0.0462303	-0.70914	-0.182171	0.00248969
1	1	18.5	19.2226	15.4297	-0.1297	0.267642	0.107051	0.511825	-0.068922	0.00768066	-0.0165429	-0.199533	-1.99012	0.0142264	0.00188983
1	1	18.5	16.7213	10.3031	-0.0857318	0.0737961	-0.196863	-0.0818985	-0.255303	0.0190298	0.0306396	0.153791	-1.8006	-0.178693	-0.0614815
1	1	18.5	19.6564	12.4308	0.16483	0.658823	0.218818	0.355222	-0.247443	-0.024794	-0.0839031	-0.03128	0.49224	0.00851356	-0.0223836
1	1	18.5	20.0258	5.36748	-0.00841893	0.0650862	0.00238898	-0.0325224	-0.031443	-0.0116051	-0.0268039	0.0296465	-1.74028	0.0313595	-0.0200773
1	1	18.5	23.0908	14.8395	0.025073	-0.118142	0.166931	-0.306033	0.00071883	-0.0179299	0.0131244	0.00995124	0.98888	0.150114	0.0245861
1	1	18.5	19.7459	27.4331	0.0611585	0.66074	-0.933767	0.238281	0.0080484	0.00185102	-0.00851054	-0.179093	-1.77632	0.126451	0.028614
1	1	18.5	20.1296	15.8779	-0.108009	-0.149994	-0.381336	-0.286652	-0.275895	-0.00805092	0.000536238	0.0358834	-1.3484	-0.00836808	0.00541961
1	1	18.5	17.5553	5.55689	0.346045	0.818467	0.0572836	-0.0731495	-0.70788	0.00126072	-0.000770667	-0.00299678	-2.9806	-0.12831	-0.0649765
1	1	18.5	20.013	12.4118	0.274007	0.797451	0.328515	-0.195861	-0.61209	0.00109242	-0.00871345	0.165899	3.5986	0.0337451	-0.0205655
1	1	18.5	19.5954	19.6127	0.373431	-0.0374486	0.334486	0.346772	0.234528	-0.0395473	-0.0215588	-0.393971	-3.8804	-0.0629245	-0.0608211
1	1	18.5	18.2633	13.5315	-0.0132558	0.108416	0.0748906	-0.285198	-0.179073	0.0073749	-0.00155217	-0.0214218	0.083396	-0.0572017	-0.210942
1	1	18.5	19.3979	8.19679	0.67513	0.483438	-0.224144	-0.111471	0.519	-0.00819393	-0.00431739	0.063723	2.2634	-0.00803229	-0.077531
1	1	18.5	20.655	14.5319	-0.0495657	0.574946	0.177327	0.225142	-0.293817	-0.0547233	-0.0280976	-0.134329	-3.6652	-0.08409	0.0807595
1	1	18.5	17.8854	8.4214	-0.0240213	0.251061	-0.17901	0.0250868	-0.182103	-0.0284715	-0.0948438	0.113341	-0.168226	-0.105984	0.20786
1	1	18.5	20.3184	20.6046	0.143919	-0.0896886	0.0107299	0.465236	0.064809	-0.0258037	0.0227447	0.0412383	0.93304	-0.0857937	-0.0262237
1	1	18.5	19.0563	17.0693	0.0170255	0.322462	-0.124884	0.574708	-0.204048	-0.0161702	-0.0393667	0.0211042	-3.9804	-0.0626915	-0.0431109
1	1	18.5	20.7157	10.5582	-0.0948406	0.230448	-0.128654	0.287365	-0.14319	-0.0127136	-0.0126276	-0.0965754	-2.2354	0.0454769	0.0238597
1	1	18.5	18.7371	4.41142	0.610826	0.225475	-0.0342819	-0.0804242	0.45153	0.00567475	0.004556	0.0992851	-0.41662	-0.0476281	0.0514978
1	1	18.5	21.6296	7.92837	0.787426	0.367778	0.103004	-0.0712577	0.63873	-0.0381064	0.0103797	-0.117957	2.0902	0.0214912	-0.0731066
1	1	18.5	19.2072	2.96947	-0.00470166	0.0915723	0.00189497	-0.0103575	-0.070407	-0.0023568	0.00308031	0.0462938	1.58504	-0.00772786	-0.0680949
1	1	18.5	19.6576	15.3879	-0.140606	-0.0953047	-0.300919	-0.312542	-0.22344	0.017065	0.0293604	-0.134794	-1.30096	0.0149936	0.0299574
1	1	18.5	20.5774	6.31525	0.190696	0.591223	0.0425583	0.0261036	-0.229239	-0.0249711	-0.11178	0.018596	0.50348	0.0687079	0.00598467
1	1	18.5	18.337	23.5429	0.67143	0.421334	0.233226	-0.541565	0.30663	0.00504662	-0.00160494	-0.0766734	1.08092	-0.0659996	-0.114362
1	1	18.5	17.0491	5.51935	-0.13519	0.428937	0.104936	0.0573715	-0.31218	0.0171749	0.0196335	0.0235794	-2.0976	-0.193628	-0.0224722
1	1	18.5	21.2104	4.85237	0.631269	0.178399	0.0225387	0.00326635	0.49452	-0.0284471	0.0139693	-0.0698048	0.45162	0.0233432	-0.176737
1	1	18.5	19.5572	11.4699	0.357692	0.300503	-0.369217	0.0219717	0.31404	-0.0110261	-0.0302588	0.0285934	0.92152	0.000967627	-0.03898
1	1	18.5	23.9806	6.26768	0.648445	0.948165	-0.013582	0.160454	-0.69432	-0.0226582	-0.000600902	-0.129393	-1.65416	0.168982	0.158465
1	1	18.5	23.2689	9.91087	0.0063936	-0.0163304	-0.0289084	0.228718	0.118992	-0.0441977	-0.00444466	-0.0355267	1.15378	0.0725301	0.0950372
1	1	18.5	18.6969	5.21852	0.24241	-0.0701554	-0.0330485	0.0172465	0.211821	0.038089	-0.0196385	0.00658818	-1.11338	-0.106948	0.371908
1	1	18.5	20.0702	7.58432	0.492877	0.248555	-0.17703	0.0809385	0.39669	-0.00496929	0.0023611	0.0906597	1.66022	0.048407	-0.196856
1	1	18.5	15.9016	5.99794	-0.14604	0.334927	-0.0218711	0.0118828	-0.115173	0.0350725	-0.0799839	0.0412969	1.36872	-0.0531372	0.172148
1	1	18.5	19.7478	9.02413	-0.0888594	0.466346	0.18432	0.21108	-0.218784	0.00700527	-0.000520778	-0.0179423	0.12385	0.0282975	0.0460247
1	1	18.5	16.3174	8.96964	0.775637	0.24101	-0.0495577	-0.21241	0.51873	0.0405557	-0.0406577	0.132753	0.96306	-0.132989	-0.319161
1	1	18.5	16.2452	13.9717	0.46579	-0.152866	0.340011	-0.117834	0.37227	0.0260568	-0.0766713	-0.223931	1.7759	-0.0265152	-0.0443944
1	1	18.5	20.1517	8.03942	-0.164525	0.0961502	-0.155781	0.045073	-0.170649	-0.00401334	0.0116195	0.140841	-1.0062	0.0131277	0.00428188
1	1	18.5	18.4076	16.7863	-0.039689	-0.0257245	-0.338969	-0.274251	-0.39876	-0.0186276	0.00213473	-0.0996834	2.7062	-0.144656	-0.0385878
1	1	18.5	18.394	7.06655	0.199559	0.0555649	0.224617	0.0917195	0.090282	0.0306809	0.0206526	-0.00873904	-0.176246	0.00832731	-0.0435938
1	1	18.5	25.0134	8.06641	-0.121005	-0.0103228	0.0733973	-0.143038	0.039879	-0.0148056	0.00186282	0.079658	-1.3026	0.344268	0.045487
1	1	18.5	18.7686	11.0548	0.135881	0.466429	0.0237218	-0.202716	-0.47505	0.0232637	-0.0212191	-0.0291884	0.079674	0.0823884	-0.105672
1	1	18.5	18.8788	5.0268	0.553423	0.129966	-0.000963101	-0.104627	0.38457	0.00422551	0.00190693	0.0707553	-1.12132	0.0118504	-0.169256
1	1	18.5	23.4515	17.7326	-0.0385359	0.108237	0.108859	0.441796	0.095712	-0.0215787	0.0110282	0.0620065	2.9732	0.120821	0.240496
1	1	18.5	19.3139	21.5455	0.358475	0.438056	0.40822	-0.415205	-0.68622	0.0457921	-0.0134756	-0.078363	-3.2078	0.0366268	0.197045
1	1	18.5	19.6472	2.9723	-0.0902563	0.315551	0.0218523	0.00520767	-0.223272	-0.000114481	-0.00748205	0.0565026	2.3446	-0.0315215	0.162303
1	1	18.5	19.7605	6.12878	-0.10986	0.307199	0.147491	-0.102088	-0.237981	0.0247414	0.0198203	0.0321217	0.110218	0.0958542	0.000587702
1	1	18.5	16.3758	18.1781	0.429929	0.375068	-0.0485227	-0.249507	0.241572	0.0656283	-0.0702665	0.0233778	-1.8483	0.054403	0.0958258
1	1	18.5	16.8405	7.5347	-0.0463766	0.311824	-0.154434	0.0193173	-0.37425	0.0138046	0.00752771	0.000652514	-1.3427	-0.141757	-0.0414743
1	1	18.5	18.3043	6.72789	0.312489	0.891973	0.165892	0.0829699	-0.65805	-0.0145031	-0.00692116	-0.051265	-1.2887	-0.163997	0.0323213
1	1	18.5	22.787	7.30155	0.384248	-0.100829	0.167315	-0.00403242	0.33804	-0.048329	-0.00413022	0.0236197	0.52938	0.0832339	-0.0523499
1	1	18.5	20.1307	22.7381	0.262796	-0.0945373	0.667353	-0.0514039	0.093213	-0.00650202	-0.0119899	-0.118916	-5.1306	0.103233	0.0560582
1	1	18.5	18.0743	10.0105	0.154279	0.626201	0.197283	-0.11445	-0.44817	0.0454021	-0.0137819	0.341107	-0.116558	0.0787059	0.0668586
1	1	18.5	18.2389	12.496	0.296518	-0.0104685	-0.286962	0.222114	0.208425	0.0166056	0.00112227	-0.155209	3.5436	-0.0463246	0.0310859
1	1	18.5	19.9388	3.6617	0.307554	-0.0939225	0.0179103	-0.0284924	0.235929	4.87572e-05	-0.00165233	0.0904105	1.9416	0.0551192	-0.0179036
1	1	18.5	18.2805	2.59346	-0.0239479	0.142951	-0.0142285	0.0186791	-0.107883	0.000427402	0.0002949	-0.0146082	0.8541	-0.0644427	-0.0809262
1	1	18.5	18.8274	24.3462	0.313666	0.17203	0.109325	-0.605601	0.0289719	0.0154344	0.0273622	-0.0606821	1.17198	-0.0281799	-0.198853
1	1	18.5	26.0404	6.25389	0.108479	-0.0720157	-0.0982239	-0.0808533	0.249603	-0.0416927	-0.00714798	-0.00347619	-1.56954	0.27802	-0.106835
1	1	18.5	28.0952	10.9354	0.585578	0.359271	-0.238635	-0.0660202	-0.46743	-0.0413897	-0.00297446	-0.0106361	1.50632	0.309687	0.221144
1	1	18.5	16.2354	13.4257	-0.132707	0.0476376	-0.336018	0.181619	-0.228405	0.00881786	-0.0405362	0.042752	-3.1232	-0.14952	0.0703131
1	1	18.5	21.0404	6.11518	-0.0750613	0.177696	0.116863	-0.00485634	-0.124047	0.0220527	0.0751736	-0.106892	0.9534	0.0247753	-0.00197649
1	1	18.5	20.6393	5.04085	-0.12013	0.199826	-0.0103575	-0.0242139	-0.192171	0.0119525	0.0150272	-0.127891	1.0145	0.124736	-0.00518743
1	1	18.5	19.9264	4.80238	-0.0126311	0.00675443	0.0030244	-0.000215953	-0.0216273	0.0106525	-0.00778923	0.130872	-3.1974	0.117305	-0.112581
1	1	18.5	20.5655	5.60578	0.159967	0.427022	-0.0872266	0.0555943	-0.36588	0.0048729	-0.0141513	-0.0938607	1.24502	0.0638815	0.185422
1	1	18.5	18.8065	7.9328	0.135914	-0.106647	-0.0854269	0.132495	0.078012	0.0142111	0.00407846	-0.0142515	-1.83776	-0.0117093	0.0440503
1	1	18.5	23.6785	10.173	0.085762	0.0708972	0.226806	-0.0569749	0.098964	-0.0261011	0.0172499	0.129088	-1.35714	0.166182	0.0403316
1	1	18.5	18.0885	9.49415	0.601027	0.0887952	0.154582	-0.177541	0.36867	-0.00402312	-0.0053408	0.15384	-0.2091	-0.130741	0.0239582
1	1	18.5	19.7812	18.1759	0.55217	-0.0981561	0.476585	0.281771	0.42711	-0.0226893	-0.0221205	0.219508	-0.95366	0.0284324	0.0121049
1	1	18.5	23.4589	5.56661	0.0161815	-0.0600977	0.00538075	-0.00605133	0.067134	-0.00823165	0.0216486	0.103777	-1.96698	0.245644	-0.186896
1	1	18.5	20.1456	10.2982	-0.021083	0.341647	-0.0601235	0.234686	-0.209217	-0.00394911	-0.0195865	-0.158654	2.3088	0.053967	0.0293339
1	1	18.5	23.4994	21.0288	0.24381	0.34301	-0.23247	0.37965	0.47943	-0.0676389	-0.0523403	0.0864399	2.116	4.7398e-05	6.94106e-05
1	1	18.5	17.8786	13.7376	0.451278	-0.120311	0.0660933	0.364679	0.3195	0.000733778	-0.000233484	-0.0631195	2.92	-0.154242	0.0383654
1	1	18.5	18.9265	14.3426	0.468741	-0.128819	0.487498	0.0679443	0.279354	0.00123448	-1.06654e-05	-0.0559418	-1.0141	-0.0112766	-0.0962336
1	1	18.5	16.6318	11.8404	-0.0248779	0.343357	0.281631	-0.165995	-0.30033	-0.0232338	0.00403689	0.221109	-0.23616	-0.311137	-0.191486
1	1	18.5	17.8609	10.9349	0.491002	0.277879	0.0131291	-0.246761	0.34152	0.0784388	0.00739128	-0.00817619	-0.85414	0.008665	0.1486
1	1	18.5	21.0391	4.60966	0.199902	-0.10856	0.0168045	-0.114213	0.13851	-0.00976129	0.0249514	0.0660944	-4.2998	-0.0526447	0.15953
1	1	18.5	19.7822	4.98818	0.00115973	0.364555	-0.0491857	0.00450915	-0.342	-0.0207019	-0.011381	0.0781504	2.45	-0.0620849	-0.205736
1	1	18.5	19.7006	7.93377	0.0315658	0.534231	0.149985	0.217785	-0.282591	0.0132198	-0.0124965	-0.0518331	-0.13549	0.0810266	0.0117633
1	1	18.5	20.3548	7.93306	-0.0196575	0.479194	0.037905	0.153751	-0.33162	-0.0353849	0.0244609	0.105762	1.53956	-0.235828	0.169153
1	1	18.5	28.3843	9.17583	0.289684	0.32485	0.0841838	-0.0224739	-0.30396	-0.0770575	0.0142759	0.221402	3.2204	0.230055	-0.110738
1	1	18.5	17.6034	11.0525	0.576385	0.336718	-0.139192	-0.0903841	0.41073	0.0214029	-0.0393113	0.337051	-1.9133	0.0090526	0.00250429
1	1	18.5	20.0805	6.55352	-0.0866191	0.164573	0.0478494	0.108482	-0.056124	0.00933248	-0.00231851	0.122588	-1.2753	0.0665096	0.0934678
1	1	18.5	20.7673	11.8295	0.184027	0.549754	0.00420105	-0.0159596	-0.36603	-0.0034027	-0.0728348	-0.210736	-0.89888	0.124063	-0.158169
1	1	18.5	16.8323	15.5379	-0.0548586	0.266937	0.171666	-0.0808522	-0.274221	0.146908	0.0203796	0.110419	-2.2166	-0.00507004	0.0467861
1	1	18.5	19.5611	13.0513	-0.106115	-0.0157443	-0.248209	-0.246437	-0.288006	-0.0161149	-0.00539884	0.0628849	1.08592	-0.0484539	-0.0232747
1	1	18.5	25.5127	19.5266	-0.0416787	0.294839	0.0243186	-0.00490721	-0.106446	-0.0993422	0.0700569	0.183773	-2.695	-0.037224	-0.137134
1	1	18.5	19.2128	16.0461	0.322196	0.372188	-0.400339	-0.339406	0.1299	0.000443403	0.053259	-0.117631	-0.35338	-0.121181	-0.0153993
1	1	18.5	20.3281	15.2403	0.0250386	0.0616074	-0.299206	-0.205588	-0.0290619	-0.0119408	0.00444915	-0.182698	3.9314	-0.122544	0.22294
1	1	18.5	24.303	13.1982	0.0861629	0.410041	0.0123975	-0.21284	-0.35445	-0.0798874	-0.00469157	0.114916	-1.73092	-0.0242249	0.121309
1	1	18.5	19.7771	8.34715	0.0460646	0.522836	0.234995	-0.0986035	-0.39615	-0.0374524	-0.0227651	-0.0808443	2.7862	-0.104404	0.0979057
1	1	18.5	21.6842	6.09635	0.471841	0.773332	0.00996609	-0.00634578	-0.66423	-0.00552077	-0.00367908	0.163064	-0.024156	0.144772	-0.129145
1	1	18.5	22.5901	4.60071	0.17923	0.453876	-0.011379	-0.00172802	-0.4365	-0.0373685	0.0100263	0.0218311	2.4612	0.0410655	-0.175315
1	1	18.5	16.481	14.998	-0.0947961	0.0903423	-0.111682	-0.290877	-0.29853	-0.00455198	-0.00912715	-0.157725	1.14664	-0.220893	-0.118561
1	1	18.5	21.1137	11.9624	-0.160814	-0.122012	-0.214801	-0.235097	-0.178446	-0.0058779	0.00979377	0.0514019	0.5295	0.0634871	0.0400723
1	1	18.5	20.2957	10.6595	0.346239	-0.0599871	0.217573	0.36265	0.228804	0.00642853	0.0548457	-0.0629411	4.1326	0.00759125	-0.0408608
1	1	18.5	14.5862	5.06667	0.77445	0.237144	-0.0619763	0.0795376	0.52287	0.0133898	-0.030609	0.0919487	-2.6698	-0.283543	-0.043893
1	1	18.5	21.5635	10.6405	-0.085606	0.196145	0.0229947	-0.05485	-0.116949	-0.0233668	0.0155485	0.34173	-2.7366	0.0425685	-0.098693
1	1	18.5	24.7954	21.2373	0.172781	0.197469	0.0189409	-0.554947	-0.48582	-0.0371627	0.0055251	0.204786	0.75616	0.168576	-0.0987971
1	1	18.5	21.8988	13.4547	-0.0666423	-0.0299523	-0.209334	0.329058	-0.0246741	-0.0314183	-0.00102698	-0.116903	-2.7346	0.0157433	-0.218072
1	1	18.5	20.1521	11.8407	0.485934	-0.111635	0.218862	0.262721	0.38625	0.00335469	0.0133562	-0.0528545	0.26056	0.0401082	0.00367289
1	1	18.5	21.8313	15.4091	0.0486469	-0.0692554	0.0407349	-0.377006	0.00148095	0.00243384	0.0154515	-0.0198739	-0.24116	0.129036	0.0554109
1	1	18.5	16.5435	14.6939	0.253896	-0.153027	0.13214	-0.314009	0.03111	0.0448777	0.0265615	0.0132423	1.5185	-0.0599089	-0.164039
1	1	18.5	22.0501	13.4945	-0.118619	0.0292637	-0.444994	0.0199207	-0.0138804	-0.00933391	-0.0200625	0.0610682	-0.186094	0.129763	0.0751324
1	1	18.5	21.956	8.14118	0.14166	0.428933	-0.0485402	0.112733	-0.35352	0.0149889	0.0218159	-0.158532	-1.79098	0.0794561	0.226508
1	1	18.5	23.4766	19.5136	0.031132	-0.0112034	0.221968	-0.307927	-0.059067	-0.0652447	-0.00782824	0.0234022	-1.54746	0.0306411	0.0426651
1	1	18.5	21.828	12.0862	-0.0191167	0.275782	0.228625	0.185462	-0.033654	-0.0633469	-0.0128508	0.0667529	-0.180658	-0.0367651	-0.0431177
1	1	18.5	17.0559	16.8553	0.220205	0.328548	-0.523901	0.172631	-0.55155	-0.0168183	-0.0107623	-0.0408339	-1.2889	-0.257098	0.0712203
1	1	18.5	19.2101	12.014	-0.0927746	0.0347391	-0.229787	-0.214538	-0.28623	0.00518086	-0.00452117	0.174084	0.57548	-0.19775	0.29381
1	1	18.5	25.1137	4.57934	-0.0734069	-0.0660639	-0.049592	-0.053117	0.067626	-0.0231316	0.0401282	-0.0612331	-0.6252	0.129631	0.21032
1	1	18.5	18.4531	3.7605	0.228617	-0.160965	-0.0187864	-0.0349828	0.179904	0.0180007	-0.0331292	-0.0159167	0.83202	0.0579736	-0.0106519
1	1	18.5	19.1727	12.2217	0.0962033	0.518365	-0.0979936	0.294062	-0.38043	0.00145946	0.000813065	-0.0843018	-2.556	-0.101283	0.15786
1	1	18.5	20.1337	19.6564	0.17107	0.68754	0.146249	0.49531	-0.47895	0.0173053	0.0253286	-0.20475	-2.0782	-0.0424985	0.0870476
1	1	18.5	18.1489	16.9094	0.157462	-0.00280183	0.155453	0.325405	0.045591	0.0315151	0.0214698	0.0950372	-0.91602	-0.0207717	-0.0846322
1	1	18.5	20.6738	13.6175	0.0997728	0.303035	-0.195093	0.204574	-0.35679	0.00474382	0.0118811	0.165312	0.6513	0.0378127	0.0884374
1	1	18.5	16.5876	4.71762	0.0527752	0.163475	0.101008	-0.0927253	-0.155949	0.00821554	0.0166546	0.045777	-1.4166	-0.497452	0.0908508
1	1	18.5	17.1765	15.7453	0.0560063	0.155475	0.571683	-0.240215	-0.171108	0.020908	0.0218704	0.356599	-0.25636	-0.224602	-0.0245535
1	1	18.5	21.5204	30.0708	0.266702	-0.0274431	0.337032	0.59596	0.158661	-0.0160497	0.0268585	0.162539	-1.69938	0.0478625	-0.0629359
1	1	18.5	19.1958	22.0306	-0.0442184	0.183034	-0.780077	0.0268946	-0.30027	0.0220211	-0.0294872	-0.104782	-0.068558	0.0862318	-0.0478908
1	1	18.5	14.8758	7.30611	0.14746	0.122745	0.0124975	0.0949894	0.0167094	0.0570584	-0.00641182	0.108426	1.24954	-0.206787	-0.0347119
1	1	18.5	20.6201	11.2337	0.189522	-0.0596002	-0.0876442	-0.199722	0.0843	-0.0171189	0.0436335	-0.295451	-0.97122	-0.179481	0.137011
1	1	18.5	20.3999	5.84536	1.02056	0.539447	-0.0310756	0.0756003	0.85083	-0.0144893	-0.00631768	-0.137286	-2.285	0.0214408	-0.253676
1	1	18.5	19.6199	9.18599	0.0420085	0.0720138	0.154904	-0.1193	-0.038478	0.000298393	-0.00835749	0.00889139	-3.7896	0.0340232	-0.0173464
1	1	18.5	20.2396	9.36172	0.112149	0.100655	0.118605	0.0392345	0.088131	0.0790988	0.057594	0.182404	0.39122	-0.13896	0.195752
1	1	18.5	18.3232	6.5094	0.208923	-0.0918138	-0.0878794	0.0812553	0.159741	0.0249741	-0.0103143	0.082027	2.6672	-0.115031	0.24208
1	1	18.5	17.2607	20.1617	0.552763	0.152699	0.386386	-0.413199	0.30519	0.047759	-0.0492556	0.19004	-0.37264	0.0442812	-0.0061773
1	1	18.5	19.3628	7.39364	0.117281	-0.100966	-0.127609	0.110951	0.082404	-0.0111164	-0.00148991	-0.0878498	3.2536	-0.134076	0.184065
1	1	18.5	19.2392	20.9234	0.339836	0.228008	-0.126174	0.216129	0.177378	0.0235965	0.0336711	0.140621	-4.0072	0.0571442	-0.21365
1	1	18.5	19.8205	9.15988	0.241552	-0.0140908	0.105832	0.166799	0.182787	0.0263635	0.0241119	0.110029	1.20356	-0.123855	0.240794
1	1	18.5	20.2974	6.72656	0.275707	0.0517929	-0.169233	0.0364571	0.189894	-0.00689132	0.0311934	0.0598098	3.4542	-0.0337171	0.0392848
1	1	18.5	18.1356	4.06321	0.391417	-0.13473	0.00355915	0.00259683	0.199485	-0.0504719	-0.00986816	-0.0562961	1.104	-0.248445	-0.0810786
1	1	18.5	19.4746	17.3525	0.528899	0.691889	-0.503382	-0.256885	0.33996	0.00713526	0.00735886	0.0158019	3.0144	-0.0612538	0.107893
1	1	18.5	18.4594	6.21154	0.36377	0.0564356	-0.11481	-0.100841	0.236931	0.00741721	-0.00864752	0.0178153	0.4356	-0.011481	-0.0041375
1	1	18.5	19.772	6.34513	0.00909473	0.0811676	0.0392341	0.169704	0.0169452	0.00866754	-0.00320041	-0.128086	-4.4278	0.0778515	-0.00407348
1	1	18.5	19.6089	6.2015	0.120105	0.657939	0.0440064	0.0406483	-0.54894	-0.0767414	0.0325299	0.020183	0.57112	-0.278747	-0.145421
1	1	18.5	16.8397	14.0757	0.214231	0.0557952	-0.35243	-0.188406	0.0048171	0.00194721	0.0108528	-0.262513	-1.41524	-0.17003	-0.063749
1	1	18.5	25.7153	12.0147	0.152069	0.0334986	-0.284203	0.103228	-0.270477	-0.0698828	0.0201934	0.018282	2.2228	0.0537363	-0.14206
1	1	18.5	20.4071	14.3887	0.159343	-0.0125414	-0.35835	0.122439	0.097491	0.0119084	0.0305245	0.0297271	0.42556	-0.154464	0.246054
1	1	18.5	17.7185	15.0106	-0.165171	0.489304	0.104372	0.275687	-0.31185	-0.0685069	-0.0193598	0.137115	-2.8862	-0.338612	-0.00230131
1	1	18.5	20.8586	6.07934	0.219898	0.568208	-0.040622	0.0301362	-0.46293	-0.0109566	-0.00484592	-0.17037	-2.1256	0.0505679	0.00769484
1	1	18.5	19.985	9.30002	0.383447	0.925006	0.136233	0.225528	-0.62745	0.00251776	0.00762719	-0.050631	-3.7722	-0.0910663	0.184042
1	1	18.5	15.7413	3.39642	0.48371	-0.127923	0.0221813	0.0136494	0.217809	-0.0121499	-0.00353219	0.0251493	-2.4792	-0.431432	0.056528
1	1	18.5	22.9467	19.33	-0.00954374	-0.092391	-0.312044	0.312515	0.069765	-0.021478	0.020987	0.169173	-1.1294	0.050209	0.112233
1	1	18.5	21.7576	6.76396	0.296177	0.218412	-0.0466197	-0.0426461	0.34848	0.0507099	0.0119905	-0.022927	-1.75796	0.237255	0.313956
1	1	18.5	18.3607	11.458	-0.0277103	0.205765	-0.142947	0.0392991	-0.324	0.0233093	0.00605847	0.196503	-3.0126	-0.0250574	0.075256
1	1	18.5	19.4644	8.70379	-0.143719	0.0393121	0.0158111	-0.0921484	-0.172593	0.0303164	-0.0103179	0.145691	-3.7704	0.122118	0.114309
1	1	18.5	21.1694	19.9765	0.660155	0.333355	0.00485573	0.299514	0.41088	-0.0580078	0.0258064	0.136651	-3.3952	-0.135401	-0.393136
1	1	18.5	22.6828	11.3017	-0.120425	-0.110376	-0.339326	0.0207493	-0.128412	-0.0328507	-0.0123237	0.286581	-0.50838	0.0554007	-0.226833
1	1	18.5	20.3655	14.4277	-0.114144	-0.0969781	-0.477404	-0.00391939	-0.226671	0.00538096	0.00357299	-0.0508667	-0.39432	0.0825422	-0.180073
1	1	18.5	24.096	8.53293	-0.147874	-0.0441366	-0.119889	0.157574	-0.00031401	0.00526186	0.0313455	0.0330503	1.25732	0.255809	0.135074
1	1	18.5	20.4283	24.8026	0.168157	-0.0497396	0.716636	-0.238212	-0.0046728	-0.0298352	-0.0312419	-0.121997	1.96056	0.0563744	0.0394172
1	1	18.5	18.7985	9.59145	-0.145436	0.429763	0.216263	0.151283	-0.266733	0.0200436	0.0527679	-0.230198	0.50952	-0.0698417	-0.100404
1	1	18.5	17.5268	7.59372	-0.0346652	0.0415458	-0.134977	-0.0584752	-0.110478	0.0343868	-0.00600369	0.187621	1.84668	0.0326831	-0.121431
1	1	18.5	22.9567	7.56505	0.672947	0.302453	0.0798598	-0.0748519	0.5949	-0.0512069	0.00822421	-0.0944996	0.73306	0.0293875	0.0840209
1	1	18.5	24.1978	4.21596	0.00682717	0.195249	-0.0184743	0.0452468	-0.142857	-0.0421912	0.00141083	0.0331407	2.1856	0.0523566	0.298605
1	1	18.5	19.9011	6.80831	0.155923	-0.00753783	0.123445	-0.0113208	0.154128	0.00927933	-0.0280601	-0.146461	1.34226	0.123963	-0.00251223
1	1	18.5	18.0942	13.6507	-0.156725	0.290421	0.215322	-0.272852	-0.32613	0.00219009	-0.00101934	0.119902	-4.1436	-0.126943	-0.00206507
1	1	18.5	22.0395	20.1346	0.590847	-0.0938512	0.401323	0.411797	0.48843	-0.0617262	-0.00470697	-0.316294	-1.09198	-0.0626195	0.203776
1	1	18.5	20.8613	4.65995	-0.0534233	0.118939	0.0293674	0.014017	-0.060366	0.0415689	0.0431718	-0.0481777	-0.136706	-0.158905	0.284374
1	1	18.5	19.8886	8.88505	-0.00149904	0.0133621	-0.0225026	-0.199797	-0.095025	-0.010211	0.0240867	-0.145899	-2.3176	-0.0520816	-0.0142958
1	1	18.5	16.4117	7.75882	0.0641036	0.580943	0.109007	0.193233	-0.38883	0.0620633	-0.0142972	-0.0439469	1.82484	-0.194247	-0.42585
1	1	18.5	19.9545	10.5665	0.505305	0.0267933	0.0126246	0.0765307	0.32859	0.0166951	0.0553303	-0.0359567	-1.99712	-0.0281661	-0.00581438
1	1	18.5	22.7045	4.77615	0.0328352	-0.113507	0.000512308	-0.00810633	0.147351	0.00223521	-0.0120651	-0.119411	1.4797	0.292537	0.0050003
1	1	18.5	19.4358	5.77127	-0.054355	0.152444	0.0173719	0.00294754	-0.111312	0.00037333	0.0140102	0.161122	0.042378	-0.0234622	0.0113973
1	1	18.5	18.7208	11.9584	0.0692547	0.202155	-0.0614609	-0.0879659	-0.39393	0.0239611	-0.0335147	0.0593236	-3.5486	0.0824662	0.0768096
1	1	18.5	19.3489	21.7191	0.344649	0.0388029	0.135105	-0.32597	0.089796	-0.0377206	-0.0460275	-0.0293447	-2.361	-0.0946737	-0.020987
1	1	18.5	18.3539	21.2597	-0.035474	-0.0236093	0.279409	-0.434733	-0.260838	-0.00452215	-0.00653729	-0.109196	3.3796	-0.139104	0.0216558
1	1	18.5	18.9667	19.8055	0.104714	-0.104508	0.213085	-0.435828	-0.077016	0.0237769	-0.030329	0.165642	-1.12104	0.0242978	0.111614
1	1	18.5	20.2092	5.22124	-0.12648	0.362056	0.152301	-0.0027132	-0.208944	-0.00597228	-0.00451146	-0.0161256	1.63058	0.0307044	0.00523799
1	1	18.5	27.6356	24.1686	0.0696903	0.178626	-0.078146	0.439598	-0.114339	-0.0377115	0.0323627	0.0406421	-1.82456	0.32864	0.0793332
1	1	18.5	18.6274	5.95172	0.413077	-0.0731009	0.0540395	-0.0691589	0.30708	9.06199e-05	-0.0255266	-0.131788	2.9312	-0.0170328	-0.00590285
1	1	18.5	19.7246	22.6026	0.0660337	0.0019398	0.0303353	0.326162	-0.0090903	0.0527056	0.0514167	0.284358	-0.5571	0.0139464	0.048128
1	1	18.5	17.4188	3.78935	0.381424	-0.0218023	-0.00533958	-0.00459974	0.252996	0.0226896	-0.00986696	0.0115669	-2.2724	-0.0388318	0.00472351
1	1	18.5	21.2413	7.91559	-0.0144168	0.0320189	0.0180013	-0.0597815	-0.0149667	-0.0206776	-0.0254491	-0.0220767	-2.562	0.0714651	0.0623852
1	1	18.5	22.7585	4.48568	0.258014	0.393883	-0.0449519	-0.0175629	-0.36471	0.00122476	-0.0192642	0.00943188	0.0128408	0.237764	0.216731
1	1	18.5	23.9547	4.01898	-0.134941	-0.017272	0.0063605	0.00543652	0.04446	-0.0113066	0.00124143	0.0920085	2.776	0.226436	0.24805
1	1	18.5	17.8979	7.6096	0.160872	-0.0995988	0.0131352	-0.161262	0.0209961	0.00895359	-0.00372816	0.0130114	0.181688	-0.0786971	-0.00845484
1	1	18.5	19.4445	15.7543	0.182778	0.148651	0.389111	0.265925	0.0177924	0.0185046	0.0616002	0.112712	1.25616	-0.0346769	-0.0783644
1	1	18.5	21.3068	8.58623	0.308555	0.483819	-0.112454	-0.0641988	-0.51789	-0.0049863	-0.00220873	-0.165447	-0.6376	0.0672426	0.124613
1	1	18.5	20.0143	11.4381	0.0984539	-0.0149316	0.136204	-0.258619	-0.0166989	0.00185992	0.00253693	0.150517	-2.5528	0.0639735	-0.1333
1	1	18.5	18.2808	7.20981	0.62362	0.108516	-0.0105984	0.00476852	0.49275	0.041304	0.00717488	0.207694	3.6492	-0.0152512	0.109352
1	1	18.5	21.1259	4.38569	0.112553	-0.0770768	0.0364782	-0.0496253	0.100077	-0.00307179	-0.000818974	0.0957605	-2.1126	0.131821	-0.0487206
1	1	18.5	18.718	10.6924	-0.0480577	0.212993	0.254258	-0.13683	-0.141939	0.0106789	-0.00361688	-0.0334913	-1.61394	-0.00628833	-0.00984035
1	1	18.5	18.2761	6.88055	0.54934	-0.0282134	0.0968425	0.122836	0.3954	0.000150744	0.000829226	-0.171897	-0.137716	-0.088121	-0.0111688
1	1	18.5	17.1869	11.5756	0.479428	0.341695	-0.102555	0.266307	0.42648	0.0416151	-0.0512542	0.109686	-4.6164	0.0884286	0.031382
1	1	18.5	15.2913	6.23943	0.226641	-0.0106697	0.0413847	-0.0524183	0.065538	0.0652756	0.00673298	-0.147683	1.16176	-0.131165	-0.0651998
1	1	18.5	15.0823	5.06381	0.286902	-0.0470125	-0.00354857	0.00304525	0.058251	0.00253788	-0.005831	-0.130017	-1.93412	-0.354081	-0.038975
1	1	18.5	18.644	10.5262	0.0656838	0.247142	-0.135365	-0.181165	-0.38958	0.0293295	-0.030222	0.0264321	0.67766	0.105109	0.00912568
1	1	18.5	19.9292	4.22472	0.129922	-0.0427808	-0.000103349	0.000651463	0.081177	-0.0135817	-0.0162598	0.00722421	-3.0014	0.00358485	0.0149175
1	1	18.5	25.7013	5.09323	0.220297	0.058822	0.00953268	0.00936114	0.33921	-0.033095	0.0214311	0.101499	2.2372	0.29198	-0.0995369
1	1	18.5	19.9996	8.8245	0.0722916	0.160198	0.240357	0.154182	0.0089706	-0.0190149	-0.00343461	0.0301731	4.0238	-0.0303945	-0.0839767
1	1	18.5	20.5713	7.91718	0.200482	0.0272279	-0.111323	-0.0538012	0.036615	-0.0810726	0.0212971	-0.0336318	-2.6942	-0.227056	-0.026521
1	1	18.5	20.694	8.24592	0.27122	-0.0752726	0.10642	0.190828	0.210471	-0.0177512	0.0098352	-0.152301	1.29552	-0.00641424	0.00539276
1	1	18.5	21.4807	5.11764	-0.061411	-0.0132571	-0.0587563	0.0740093	0.0086997	0.00636181	0.00280202	0.0252813	-2.0718	0.148071	0.0900549
1	1	18.5	20.6612	6.13682	0.140805	-0.000583767	-0.0412514	0.0794795	0.094461	-0.0180385	0.00289828	-0.16216	-4.5146	0.0164043	-0.0828781
1	1	18.5	20.2806	5.89936	0.213506	0.583703	0.0147166	0.0204726	-0.48678	0.000931371	0.00688658	0.161134	1.66994	0.0427334	0.00960717
1	1	18.5	18.3731	11.382	0.371619	0.54072	-0.20451	-0.176476	-0.71304	0.0114181	0.0140133	0.0110965	0.84652	-0.133264	0.112363
1	1	18.5	19.1414	12.3348	-0.0547792	0.118365	-0.0900559	0.212749	-0.109863	0.020114	0.0265471	0.216368	2.6244	-0.000382819	0.000570094
1	1	18.5	19.9866	6.19547	-0.0549515	0.0907288	-0.0659707	0.136679	-0.037941	0.00067552	-0.00115305	-0.0640321	0.08514	0.0150408	0.0916439
1	1	18.5	18.1907	24.3381	0.227556	-0.144493	0.600841	-0.263398	0.0117282	0.00492857	-0.0362447	-0.174231	0.27922	0.00670847	-0.0159108
1	1	18.5	22.8772	19.9688	-0.0975755	0.1378	0.0771195	0.474555	0.038136	-0.00338827	0.00359227	0.0217321	-3.9954	0.184702	0.158888
1	1	18.5	19.7789	9.28065	0.157156	-0.161336	0.113684	-0.176114	0.070713	0.00156432	-0.00142235	-0.00841748	-2.5244	-0.0907515	0.222008
1	1	18.5	20.0681	10.1045	-0.11755	0.00729453	-0.1878	0.0479108	-0.162771	0.0189401	-0.00583978	0.117554	-2.69	0.0470807	0.210069
1	1	18.5	22.5269	20.1299	0.100187	0.0276954	-0.222836	0.434737	0.21054	-0.00194775	-0.00163266	-0.0348401	-3.1176	0.184082	0.0315599
1	1	18.5	19.3755	14.9669	0.201836	-0.132869	-0.117564	0.314345	0.167229	0.00135939	-5.37953e-05	0.0392041	-3.1726	-0.0195938	0.0216095
1	1	18.5	22.2397	6.37391	-0.0671014	0.158579	-0.162415	0.0284038	-0.219408	-0.0343479	0.027781	0.0425907	0.3084	0.000632966	0.000193149
1	1	18.5	22.1712	6.34167	0.419786	-0.0632022	0.0546083	0.0217381	0.32259	-0.0494888	0.0272148	-0.0431344	-0.30906	-0.0340613	0.00717102
1	1	18.5	18.9706	5.16353	0.151865	-0.0636445	0.00270677	-0.00212944	0.087099	-0.00403337	-0.0154946	-0.111543	-0.9921	-0.0281787	0.0512683
1	1	18.5	20.0916	13.8108	0.206694	-0.0129223	0.0305771	-0.348461	0.067911	-0.00444875	0.0101646	0.0861809	-0.070434	-0.036617	0.083821
1	1	18.5	21.4249	8.47823	0.180772	0.29482	-0.202472	-0.0124863	-0.38397	0.0193461	0.00512809	0.127182	2.3352	0.117614	0.229048
1	1	18.5	18.8474	17.2557	0.148502	0.169602	-0.440242	0.211197	-0.43275	0.00980196	-0.00731244	-0.106741	1.63674	-0.00429008	-0.000183543
1	1	18.5	18.075	13.0614	-0.164463	0.374517	0.382461	-0.182798	-0.252486	0.0261699	-0.0192241	0.181659	-1.19056	0.0094395	-0.000189521
1	1	18.5	20.7187	10.4611	0.0170464	0.398568	-0.0245364	0.0334609	-0.36543	0.0482293	0.0697867	-0.0686429	-1.22516	-0.0474731	0.103705
1	1	18.5	27.2287	7.40911	-0.0912082	0.141315	0.0926162	-0.0726361	0.055491	-0.0934548	-0.0557894	-0.0948527	2.7488	0.0625576	-0.21194
1	1	18.5	23.7113	10.7402	0.0948401	-0.1237	-0.0436177	-0.171399	0.146526	-0.0520313	-0.0309391	-0.169943	1.79992	0.1038	-0.134376
1	1	18.5	15.2253	6.44131	0.301354	0.799295	0.0548455	-0.0294708	-0.69492	0.0594919	0.0144247	-0.0760759	-1.38514	-0.210565	-0.0347894
1	1	18.5	19.3286	14.6566	0.0718432	-0.0304457	-0.0378794	0.00658772	-0.075894	0.00994596	0.0463101	0.155086	-4.5658	-0.0381486	-0.103077
1	1	18.5	25.5445	8.00799	0.416412	0.482784	-0.110367	0.090756	-0.46242	-0.0377083	0.0172203	0.112958	1.79438	0.169423	0.139935
1	1	18.5	24.3649	10.687	-0.0851896	-0.111204	-0.141467	-0.12853	0.078102	-0.0062194	-0.0174053	-0.202575	0.81778	0.345954	-0.0361708
1	1	18.5	21.3036	5.73329	0.509242	0.0937172	0.0647855	0.0450865	0.45432	-0.00546266	0.0154358	0.124885	1.98294	0.0623951	0.116821
1	1	18.5	19.6746	11.6935	0.286354	0.00555768	0.265146	0.151911	0.137706	-0.007182	0.0196079	0.0505124	-1.51734	-0.0310694	-0.105273
1	1	18.5	18.1861	11.9594	0.0658572	0.512338	-0.00392705	0.25932	-0.33891	0.0115923	-0.0204128	0.0150652	2.183	-0.0234803	0.00720894
1	1	18.5	20.0531	5.3833	0.200133	-0.00706262	-0.00285715	0.0044341	0.089781	-0.0291464	0.00887948	0.0416476	-3.4472	-0.100586	0.02766
1	1	18.5	21.0502	15.0981	0.0379378	0.30798	-0.240464	-0.0180814	-0.43362	-0.0178326	0.0606259	0.077404	-3.8026	-0.0436512	-0.13121
1	1	18.5	21.338	15.9046	-0.157822	0.0719306	0.126165	-0.351164	-0.237042	-0.0268658	-0.00979927	0.00539761	1.1464	0.0322694	0.0247075
1	1	18.5	20.7744	13.0529	0.219222	0.0305112	0.334639	0.00688068	0.068907	0.000452673	0.0607965	-0.0875345	3.0328	0.102675	-0.2886
1	1	18.5	20.0968	18.6975	0.235615	0.512924	-0.258904	0.442561	-0.51609	0.0434513	0.0506136	-0.134916	2.2922	0.0488351	0.0242713
1	1	18.5	19.0436	11.1841	0.584219	0.0789783	0.0341708	0.210898	0.48462	-0.00505108	-0.00720523	0.170065	-0.64968	-0.0545329	0.0641676
1	1	18.5	17.4983	12.8181	0.67173	0.540914	-0.309057	-0.276499	0.4122	0.000229636	-0.00530114	0.172679	5.0184	-0.145556	0.0271932
1	1	18.5	20.386	4.94851	-0.070424	0.182544	-0.0920801	0.0364036	-0.166542	0.00596919	-0.0182019	-0.0303979	0.61164	0.0282348	0.279558
1	1	18.5	20.8372	19.5217	0.0374922	-0.050126	0.0240161	0.35989	-0.054606	-0.0112749	0.0484633	0.206705	1.45736	0.0246832	-0.219778
1	1	18.5	18.6477	24.3776	0.575394	0.119876	1.01745	0.0487923	0.11391	-0.0854811	0.0248637	0.100024	2.5758	-0.505311	0.0915646
1	1	18.5	21.5422	5.73947	0.225137	0.508125	0.0192477	-0.102137	-0.49623	0.00879331	0.0361215	0.0818168	0.34424	0.132489	-0.0317991
1	1	18.5	19.9307	9.50859	0.0766806	-0.0399511	0.0548695	-0.128386	0.0049692	-0.0057367	0.00242387	-0.166094	-1.11434	-0.00320255	0.033431
1	1	18.5	22.5066	12.4937	0.318372	-0.00410819	-0.152368	0.0721791	0.245949	-0.0321284	0.0432052	0.150102	-2.344	0.0383717	-0.111525
1	1	18.5	16.8778	8.56035	0.0401491	-0.0194834	0.0993988	-0.174036	-0.073155	0.0572349	0.0111054	-0.106562	-1.60276	-0.0107061	0.000737075
1	1	18.5	17.5994	5.78642	0.228904	0.0229934	0.129513	0.0509956	0.082839	0.0114041	0.00887174	0.0954856	1.23204	-0.25988	0.153406
1	1	18.5	14.6381	6.85682	0.365022	-0.0346576	0.157884	0.130588	0.106467	0.00197521	-0.00467894	0.0574067	-1.47808	-0.41038	-0.176333
1	1	18.5	16.8079	35.9436	0.0431047	0.392818	-0.672434	0.576068	0.064695	0.0604862	-0.0345637	0.205129	2.6304	-0.0176513	-0.0117238
1	1	18.5	20.1192	11.7207	-0.136825	0.189357	0.160245	-0.110292	-0.181851	0.0468795	0.0792292	0.107703	2.5162	0.0195057	-0.00601482
1	1	18.5	25.752	12.3236	-0.0414712	-0.0704535	-0.283468	-0.168955	-0.063939	0.0060462	0.00510217	-0.109049	1.69118	0.459407	-0.0537452
1	1	18.5	13.5848	10.2003	0.00940888	0.515769	-0.0171382	0.160361	-0.41754	0.0550167	-0.0302525	-0.057436	-2.9172	-0.31583	-0.0466735
1	1	18.5	18.08	4.64914	0.0272695	0.135951	0.102144	-0.057499	-0.079497	0.00439596	0.00100452	0.0400935	-1.51714	-0.102207	0.0191876
1	1	18.5	19.5904	9.99453	0.26302	-0.0887215	-0.0119488	0.200365	0.182358	-0.00618994	0.015933	0.0882297	0.87672	-0.178194	0.194871
1	1	18.5	21.005	8.10829	-0.0730226	0.312835	0.167805	-0.130696	-0.262803	0.00651299	0.0321618	0.0695653	0.37542	-0.0202987	0.138325
1	1	18.5	23.3505	8.59633	0.0446493	0.133547	-0.176915	-0.182574	-0.30345	-0.0122322	0.0610043	-0.0928479	-0.48454	0.052142	0.0623041
1	1	18.5	18.6616	9.20498	-0.0869547	0.182717	0.0702955	-0.105276	-0.128061	0.00394673	-0.0390038	-0.123309	0.1982	0.00911736	-0.0123862
1	1	18.5	19.3409	7.44979	0.0688144	-0.0393039	0.033893	-0.135843	-0.04986	0.0485719	0.0647256	0.070875	-1.8256	0.0112744	-0.00250973
1	1	18.5	20.418	5.94312	-0.0298749	0.148851	-0.0187743	-0.0362171	-0.0993	-0.0285459	-0.00328764	-0.10577	-0.34426	-0.045478	-0.194703
1	1	18.5	19.0541	9.52835	0.672722	0.328105	-0.0368927	-0.0178199	0.49497	0.0528311	0.0470301	0.160193	-1.06558	0.0570692	0.0115489
1	1	18.5	21.7122	7.05319	0.283483	0.679298	0.0548092	0.210636	-0.39108	-0.00820065	-0.041548	-0.189209	-0.89378	0.169716	0.000163398
1	1	18.5	25.3113	8.61736	-0.0186545	-0.0499008	-0.0233896	0.144501	0.235953	-0.0989302	-0.0446537	-0.0658354	1.44532	0.00780415	-0.00597302
1	1	18.5	24.2181	8.12482	0.151905	-0.00910938	-0.0475649	-0.141946	0.229836	-0.0302348	0.00398081	-0.0817252	-0.42088	0.170731	0.11842
1	1	18.5	22.5352	7.64335	-0.00418346	-0.0969764	-0.0407645	0.0792279	0.095874	0.000657485	0.000891511	0.191604	1.23572	0.239946	0.0273521
1	1	18.5	15.1615	6.61602	0.366775	-0.0729497	-0.157569	-0.0850325	0.148095	0.0148906	-0.0195114	0.0257309	0.98576	-0.272628	0.0244235
1	1	18.5	18.3694	6.42959	-0.146482	0.122844	-0.171668	-0.00395418	-0.214812	0.00229895	-0.000581656	-0.0182795	0.43532	-0.0344021	-0.186052
1	1	18.5	16.5912	7.19697	0.468015	0.0682744	-0.137403	-0.126582	0.238809	-0.00162531	-0.00146119	0.173229	-3.358	-0.258506	0.0557994
1	1	18.5	21.6103	7.55721	-0.0299062	-0.0320305	-0.0670503	-0.0784309	-0.0298779	-0.017451	0.0113177	-0.163516	0.4339	0.0776569	-0.0348639
1	1	18.5	21.6312	5.08811	0.181734	-0.0910084	0.0722208	0.10239	0.232296	-0.0252645	-0.0184359	-0.0142148	0.7247	-0.0114553	0.307567
1	1	18.5	18.773	7.15196	0.649334	0.280884	-0.0170411	-0.0199894	0.54921	0.0213736	-0.0250252	-0.18949	-0.65464	0.0911796	0.0102148
1	1	18.5	21.6076	7.66118	-0.145972	0.0255481	-0.0541183	0.0288395	-0.12327	0.0270667	0.0221363	-0.0338688	-2.884	0.216587	0.0730688
1	1	18.5	20.4736	13.0719	0.348071	0.491449	-0.219898	0.174566	-0.46953	0.00376073	-0.0317486	0.114174	2.2314	0.0916263	0.196685
1	1	18.5	19.3134	4.86166	0.276486	0.673664	0.00424015	-0.0283363	-0.62499	0.0149228	0.0450496	0.060279	0.9112	-0.0614187	-0.000808633
1	1	18.5	27.5722	8.08541	0.145378	0.092174	-0.102412	-0.169948	0.37056	-0.0292874	0.0551257	0.104237	-0.9972	0.143305	0.37167
1	1	18.5	20.2281	9.23878	0.182258	-0.0479418	-0.0615953	-0.167593	0.069456	-0.00932098	0.041051	0.0698622	2.1756	-0.144511	0.119895
1	1	18.5	15.1278	3.65169	-0.0321654	0.295532	0.0111409	-0.000963497	-0.234438	0.00108024	0.00256881	-0.0735616	-0.27874	-0.339124	-0.158981
1	1	18.5	26.9133	27.3802	0.0310291	0.366757	-0.515081	-0.813387	-0.00092058	-0.096834	0.0397967	0.0626332	-0.57656	-0.0658411	-0.351873
1	1	18.5	19.4411	9.82039	0.14657	-0.0572729	0.210585	-0.107532	0.078855	0.00716351	-0.0174616	-0.0715238	0.116834	-0.0281006	0.198743
1	1	18.5	17.1671	8.93635	-0.000290185	0.0889693	-0.129128	0.124631	-0.051435	0.020703	-0.0147956	0.076572	2.9994	-0.0593324	-0.00992007
1	1	18.5	21.5929	9.53049	0.333291	0.165021	-0.0726527	-0.11058	0.30807	0.00357408	-0.0187264	-0.0074787	-4.4094	0.211115	-0.0746974
1	1	18.5	21.4047	5.15952	-0.0962771	0.228609	-0.121878	0.0315623	-0.192078	-0.0228791	-0.0348324	0.103671	-1.63722	0.00470883	-0.270039
1	1	18.5	16.3296	5.18553	-0.152784	0.358688	-0.0424177	0.0571655	-0.265866	-0.0359223	-0.0381284	0.0468497	1.09544	-0.362732	-0.214366
1	1	18.5	20.8286	23.6386	-0.140241	0.239899	0.0687341	0.544499	0.0283773	0.0161381	-0.020976	0.270393	1.32102	0.0638121	0.415124
1	1	18.5	19.7306	21.0776	-0.124587	-0.133065	0.0287645	-0.421089	-0.21027	0.0498236	0.0509315	-0.156699	2.7986	0.157495	-0.107366
1	1	18.5	25.2947	4.97906	0.00611839	0.192947	0.0229068	-0.030995	-0.087999	-0.0428064	-0.0553184	-0.00738084	2.8516	0.176974	-0.256198
1	1	18.5	19.0544	23.5209	0.336567	0.00634175	0.756712	-0.227082	0.067539	-0.00255066	-0.00528152	0.0508814	1.28802	-0.136489	0.163497
1	1	18.5	21.8393	3.48679	0.366287	0.127167	-0.0536585	-0.0296925	0.37056	0.00809917	0.013573	-0.0326593	-0.6755	0.149206	0.154104
1	1	18.5	19.6415	8.17523	-0.0783452	0.297184	-0.00904762	0.0775701	-0.201081	0.010022	-0.0122943	0.221646	0.82492	0.0540423	0.0850862
1	1	18.5	21.1558	10.7449	0.444826	-0.117722	0.125615	0.0362465	0.248586	-0.0330283	0.0412208	0.0927074	-1.67928	-0.0224618	-0.244591
1	1	18.5	20.2766	9.87805	-0.0454968	0.370353	0.151302	-0.122281	-0.30921	0.0155262	0.0246156	-0.107082	1.57356	0.133253	-0.113036
1	1	18.5	18.9536	8.45759	0.185465	-0.147423	-0.196649	0.0840433	0.118329	0.000673448	0.00288321	-0.00878607	-1.08768	-0.199823	0.251323
1	1	18.5	21.8943	15.115	0.443919	0.0588164	0.0158751	0.343043	0.39147	-0.0251578	0.0173176	-0.0191201	0.46294	0.0574677	-0.0723395
1	1	18.5	23.584	7.49275	-0.119101	0.223368	-0.0514558	-0.159626	-0.182718	-0.0158026	0.0711905	0.103352	-2.4648	0.0106958	0.0865234
1	1	18.5	17.3687	13.4559	0.349091	-0.164078	0.141187	-0.236997	0.092712	-0.00489859	-0.00930336	-0.0601385	-0.37368	-0.151873	-0.158615
1	1	18.5	21.0592	10.3813	0.548164	0.254473	0.0171552	-0.171419	0.45816	0.030438	-0.0275796	0.1067	-1.46902	0.228962	-0.323098
1	1	18.5	19.4536	7.96448	0.122653	0.12884	0.227571	0.0926506	0.056979	0.00270889	1.27135e-05	0.0692318	-0.190348	0.00348748	0.00146063
1	1	18.5	17.6624	9.1729	0.194017	-0.11443	-0.0157258	-0.123763	0.048162	0.00324707	-0.0400982	0.108473	-1.61256	-0.0661793	-0.109316
1	1	18.5	21.7638	15.2394	0.455248	-0.0464325	0.125184	0.052462	0.31983	0.0182797	0.0678823	0.0143651	-3.5192	0.0385131	0.0515101
1	1	18.5	21.3436	4.85566	-0.00175113	-0.036626	-0.115966	0.0422409	0.045426	-0.0284727	-0.0231492	-0.072616	-0.27474	0.0380729	0.0146661
1	1	18.5	17.0601	6.41783	0.171055	0.0764871	0.176486	0.141192	0.060009	0.0241843	-0.00976027	0.0209869	0.24788	-0.0734146	-0.25648
1	1	18.5	15.7858	9.3573	0.709544	0.0322629	0.331361	0.0645504	0.42156	0.0161195	0.00803422	0.00140047	0.22172	-0.253249	-0.15835
1	1	18.5	17.2229	10.2318	-0.028644	0.211499	-0.282692	-0.111782	-0.40137	-0.00638917	0.00298228	0.131458	-2.5088	-0.171265	-0.0366489
1	1	18.5	21.0201	16.5707	0.128143	-0.0674858	0.0200201	0.496426	0.15132	-0.000808556	0.00183063	-0.290332	-1.0377	0.085492	-0.0258546
1	1	18.5	17.3123	4.85383	0.202605	-0.113073	-0.0984075	0.0461109	0.080955	0.00652044	-0.0054957	-0.0617243	-0.40104	-0.103282	-0.0294315
1	1	18.5	19.4245	8.87947	-0.0672122	0.0261406	-0.0380461	-0.119647	-0.104769	-0.0169511	-0.0441951	0.0664548	-1.217	-0.0222624	0.123056
1	1	18.5	16.211	5.32256	0.22978	-0.0644797	0.00779631	-0.103639	0.059139	0.0310986	-0.000743631	0.0107019	2.2152	-0.153218	0.00419842
1	1	18.5	20.3253	8.82743	-0.0788888	0.17982	0.14174	-0.0814918	-0.156159	-0.00532689	0.0354694	-0.135062	0.92344	-0.0266693	-0.00522346
1	1	18.5	17.5657	12.0812	-0.0960935	0.181054	0.0820579	0.357698	-0.117792	0.00610132	-0.0256623	-0.0836494	0.71592	-0.178869	-0.291496
2	2	23	11.9419	12.2353	0.026883	-0.125727	-0.368605	-0.188748	0.116889	-0.127868	-0.0150319	0.234316	-1.51198	0.0221095	0.0168789
2	2	23	10.4433	13.9639	0.645494	0.677617	0.319362	-0.520271	0.49254	0.0511156	0.044148	-0.0805695	-0.517	0.270502	0.0513905
2	2	23	10.0574	7.18757	0.162866	-0.101687	0.0571803	-0.0775943	0.139713	0.0246101	0.0429266	-0.312018	1.23596	-0.000716705	-0.16652
2	2	23	8.35263	3.90937	-0.0056636	0.297491	0.0294682	0.00412945	-0.186255	0.00406201	-0.0123745	0.168623	0.77272	0.179033	0.016784
2	2	23	9.32053	7.34062	-0.0556873	0.0276332	-0.0106763	0.25384	0.0156402	0.0016816	0.00108273	-0.0120664	1.33692	0.155845	0.0614318
2	2	23	10.5791	3.36539	0.102296	-0.145234	-0.115715	-0.0506581	0.133119	-0.00984203	-0.0122991	0.0205654	1.50806	-0.0814509	0.24046
2	2	23	8.5009	14.8139	0.266853	0.191343	0.485905	-0.239198	0.216993	-0.014734	-0.0422746	-0.343147	0.39198	0.101461	0.00146482
2	2	23	14.5797	6.25315	0.192357	0.371364	-0.0444907	-0.0149583	-0.190845	0.0505854	0.0471571	-0.100779	1.43336	-0.0841007	0.19915
2	2	23	8.36926	12.2786	0.233463	0.33123	0.139971	-0.339184	-0.38337	0.00668058	-0.00576042	-0.150493	-4.5008	0.0930682	0.0639224
2	2	23	9.13757	5.23645	0.0182533	0.303426	0.0754698	0.00726822	-0.225462	0.00584347	0.0200381	-0.15687	-0.35988	0.0653755	-0.104497
2	2	23	8.83904	3.4561	0.00123416	-0.0378629	-0.0163805	0.0349299	0.039066	0.00258723	-0.00202017	0.115435	-0.9958	-0.0233747	-0.0796802
2	2	23	10.6047	6.23669	-0.040957	-0.0140305	0.0608059	-0.0277313	0.158877	0.0716413	-0.035393	-0.0497928	0.28494	0.043819	0.0380169
2	2	23	9.10141	3.35096	0.173663	-0.099966	0.0117775	-0.0200164	0.149691	-0.0381479	-0.0135057	0.0763032	-0.106784	-0.112408	0.0497372
2	2	23	9.14797	6.91416	0.812626	0.570054	0.116796	-0.205574	0.61251	0.00398838	-0.021341	0.0917068	-1.33868	-0.113221	-0.16374
2	2	23	9.04447	5.06309	0.475301	0.160486	-0.0640484	0.0748243	0.38715	0.0217954	-0.00396144	0.173608	1.73866	0.0562927	0.0297489
2	2	23	9.72678	5.37689	-0.13952	0.0526347	0.0144985	-0.0364149	-0.0209124	-0.00141269	-0.0159439	-0.183773	-2.358	-0.244418	-0.180293
2	2	23	8.59418	5.51842	0.639829	0.340752	0.0351063	0.0224652	0.47034	-4.76225e-05	-0.00179777	-0.229074	0.54372	0.0383315	-0.0719413
2	2	23	10.0776	6.71203	0.248694	0.144527	0.460602	-0.184394	0.243585	0.0211002	0.0105647	0.105897	-2.7308	-0.038747	0.0215652
2	2	23	11.1423	7.85073	0.0516423	-0.0875795	-0.0252664	-0.0277184	0.121314	0.0689193	0.00942547	-0.0715445	-1.89026	0.19385	0.119454
2	2	23	9.01392	17.9529	-0.159217	-0.0696606	-0.039393	-0.531251	-0.14808	-0.0317496	1.39642e-05	-0.0220669	-2.869	-0.202325	0.0522396
2	2	23	10.4002	6.48175	-0.134498	0.122314	0.182273	0.123346	-0.094497	-0.0330927	0.0151351	0.031572	1.17504	-0.0769475	0.0912778
2	2	23	9.66636	7.15894	-0.116889	0.0344252	0.167471	-0.0387679	-0.0269829	-0.00465649	-0.0125081	-0.265959	1.2208	0.164198	0.174271
2	2	23	11.1509	12.652	0.147656	0.11228	-0.173235	-0.297902	0.128925	0.0142974	0.00627521	0.172508	-0.52016	0.19689	0.274954
2	2	23	9.79089	7.30513	-0.154998	-0.0246122	0.223348	-0.186216	-0.0093222	0.0313185	-0.0101836	-0.0848516	2.374	-0.0958114	-0.118695
2	2	23	9.13495	4.01036	0.30459	0.587784	-0.0248831	0.0121785	-0.38247	0.00628749	-0.00737812	0.139045	-0.60088	-0.0591255	0.0168658
2	2	23	8.82872	7.53954	0.154788	-0.0612879	0.191879	-0.214336	0.127602	-0.00397886	-0.00427081	-0.157383	1.00594	-0.0546994	-0.157102
2	2	23	9.52365	3.49655	0.211685	0.479506	0.0210844	0.0309097	-0.31386	0.00469839	-0.00340975	-0.0960708	-1.55892	-0.0965015	0.0477162
2	2	23	10.4385	9.87685	0.32667	0.370284	0.422456	-0.250126	0.297765	0.00891665	-0.00304128	0.077294	0.112296	-0.186954	0.0808814
2	2	23	8.09165	4.09662	-0.0577971	0.232769	-0.035976	-0.00935716	-0.15708	0.002103	-0.0184997	0.079432	-3.3332	0.263524	0.0219906
2	2	23	9.86482	8.34714	-0.129914	0.0255859	0.346804	-0.0328925	-0.087183	0.000700087	0.00419389	-0.177322	1.61782	0.015736	0.0809426
2	2	23	8.95526	4.39843	0.547347	0.848865	-0.172333	0.0500615	-0.57897	-0.00538247	-0.00162336	0.0289184	0.51572	0.140248	0.0559211
2	2	23	9.14237	3.11039	0.27393	-0.0199759	0.000109997	0.000691962	0.249402	0.0303587	0.00306424	0.0445724	1.68924	0.0625359	-0.00901245
2	2	23	11.4595	7.863	0.389133	0.0908351	-0.00682545	0.0774207	0.3507	0.0328958	0.0292394	-0.184457	-2.0846	-0.0961372	0.0406447
2	2	23	9.96641	10.2556	0.74474	0.660827	0.116456	-0.29549	0.55089	0.0317974	0.0289608	-0.155624	2.745	0.0214155	0.00962253
2	2	23	9.91357	6.70221	-0.0471764	0.252856	-0.0512333	0.00727351	-0.162909	0.0547932	0.0389533	0.0295011	0.20006	0.248604	-0.279869
2	2	23	10.9738	4.03105	-0.133137	0.0748334	-0.103473	0.0212216	-0.035784	0.00903592	0.0100693	0.0397038	-0.21954	0.107186	0.204423
2	2	23	8.65032	8.34417	0.0663462	-0.152243	-0.344462	-0.230789	0.0128274	0.00366196	0.00178898	-0.147829	-1.44794	0.328745	-0.0463765
2	2	23	9.85275	5.2835	0.305641	-0.000283816	-0.0111546	-0.106883	0.22116	-0.0662479	0.0109497	0.0389023	0.95722	0.139324	-0.157234
2	2	23	10.9265	8.42913	0.454074	0.159215	-0.224832	0.292519	0.37248	-0.0600359	0.0161263	0.051298	2.0064	0.0694062	0.119086
2	2	23	9.04871	5.65324	-0.165887	0.119805	0.144349	0.0826059	-0.051807	-0.0465454	-0.0280964	0.0814173	1.02912	2.15674e-05	0.000925049
2	2	23	11.1285	7.39757	-0.141758	0.0976506	0.0736216	0.0983762	0.032043	0.0597552	0.0112869	-0.156675	-1.20888	0.00116284	-0.00588563
2	2	23	9.08814	4.50932	-0.100288	0.0271352	0.0971213	0.035152	0.068955	0.0410314	-0.0294268	0.161427	2.4616	0.0461657	-0.0263171
2	2	23	10.9284	6.1401	-0.118105	-0.0191274	-0.0317227	0.121303	-0.0058794	0.0052827	0.0140175	0.132961	0.58726	-0.315327	-0.319134
2	2	23	12.9069	8.04743	0.997399	0.807578	0.0624849	0.0873927	0.90459	-0.0242909	-0.0666809	-0.23076	1.89996	0.230408	-0.373957
2	2	23	9.43089	13.4988	0.107494	0.231365	0.380436	-0.505435	-0.3012	0.00847077	-0.00385164	0.0876359	-1.08616	0.125693	-0.306358
2	2	23	10.1981	5.98858	0.145299	-0.131423	-0.178495	-0.167365	0.092598	0.00684646	0.0386687	-0.113155	-1.42144	0.158773	0.0183997
2	2	23	9.6161	10.8038	0.134591	0.267136	0.571413	-0.10811	-0.31995	-0.0103819	0.0293508	0.147866	0.61806	0.131082	-0.30032
2	2	23	8.86943	9.63052	0.0368615	-0.16611	0.0287365	0.222909	0.054084	0.0240561	0.0160083	-0.0228818	-3.2766	0.249185	-0.267772
2	2	23	10.1556	7.8731	0.00375538	0.0936785	0.210262	-0.200618	-0.141168	0.0211952	-0.0124227	0.0854112	-0.33336	-0.0972299	0.163796
2	2	23	9.04409	4.38306	0.0873063	-0.133203	-0.0195444	0.0170039	0.094953	-0.0129771	-0.00896663	-0.163639	-2.605	0.052206	0.0808806
2	2	23	8.70459	4.3576	0.530746	0.239157	0.0872368	0.113699	0.40683	0.0041777	0.000703104	0.111341	1.29582	0.0582358	-0.0703545
2	2	23	9.01319	7.20387	0.357743	0.0795022	-0.231991	0.243097	0.288261	-0.0237243	-0.00700308	0.0251481	1.16492	-0.140108	-0.0732954
2	2	23	11.0852	9.59446	0.0227928	-0.0812828	-0.359511	-0.00529451	0.046956	0.0225552	0.0144735	-0.0300204	-0.22948	-0.0889755	-0.353865
2	2	23	10.8304	4.41885	0.123217	0.384543	0.0323303	0.0564665	-0.175794	0.0393437	-0.00911417	-0.0446323	-0.7055	-0.164476	-0.0247395
2	2	23	8.06926	8.54247	0.210506	-0.0108991	-0.0587274	-0.322019	0.11919	0.00657782	0.00495656	-0.0204542	-2.0896	0.344072	-0.0465008
2	2	23	9.12648	5.83196	0.18393	-0.0196316	0.265953	-0.159548	0.160596	0.0142102	0.00929669	-0.0596046	-1.1402	0.0399489	-0.0196861
2	2	23	8.5949	24.6705	-0.147019	0.068898	0.350441	-0.713126	-0.149025	-0.0288451	-0.0379071	-0.0132423	1.50108	-0.103547	-0.0672748
2	2	23	9.09476	6.8607	-0.0260102	-0.0366693	0.16966	0.274513	0.171651	0.0292513	-0.0563543	-0.0270418	-0.45348	0.0770347	0.109186
2	2	23	10.3062	8.16375	-0.148147	-0.0374224	0.309264	0.0943631	0.058167	0.0308393	-0.0432904	0.0599821	2.8488	0.0194091	-0.189376
2	2	23	10.5252	5.1233	0.277491	0.397171	0.234796	-0.0744752	-0.33852	0.00124089	0.000858206	0.0849433	-1.074	-0.301568	-0.0175885
2	2	23	11.59	5.0108	0.289731	0.509139	0.142237	-0.003428	-0.36411	0.0197412	0.050857	0.016954	1.4536	-0.00984075	0.0277848
2	2	23	12.3609	5.61037	-0.0623571	0.183088	-0.059956	0.0736917	-0.077172	-0.00142557	0.00457502	0.16684	-3.457	-0.325869	0.225282
2	2	23	9.21409	7.00173	0.762212	0.506657	0.186376	0.0473618	0.57831	-0.0593662	-0.0289284	0.0594934	-0.10016	-0.0771169	-0.0988338
2	2	23	9.75686	7.25984	0.611975	0.298369	-0.0431345	0.0552172	0.48558	-0.0802382	-0.0262187	0.262953	-0.60524	0.0020675	-0.00243325
2	2	23	9.75898	9.1438	0.47659	0.206345	0.0655946	0.332991	0.41475	-2.13551e-05	-0.0043022	0.0369244	-0.49836	-0.00121942	0.0886136
2	2	23	10.2314	17.1084	0.0273172	0.109676	0.13958	-0.230512	0.114213	-0.010315	-0.0745409	-0.0296587	-1.8496	-0.393898	0.136564
2	2	23	8.94517	4.357	0.125569	-0.116171	0.213825	0.0429411	0.184575	0.0173067	-0.0238727	-0.0177004	0.52722	0.00516198	-0.1286
2	2	23	8.27919	8.72923	0.24421	0.435308	0.202699	-0.280508	-0.39144	0.00414295	0.000204861	-0.0145361	1.9281	0.113665	-0.0755564
2	2	23	9.35148	4.23667	-0.156381	0.0652105	0.179762	-0.0198573	-0.048507	-0.0449279	-0.0194655	-0.0158495	3.2138	-0.254114	-0.159981
2	2	23	9.5322	3.60433	1.08404	0.76706	0.0403145	0.116898	0.76155	-0.0305296	0.025911	-0.00501679	4.2044	0.017576	-0.0299659
2	2	23	8.61051	7.4882	0.162099	0.389393	-0.042934	-0.264194	-0.35835	-0.0152444	0.0105268	-0.0296294	-0.062492	0.062657	-0.0442275
2	2	23	8.69582	6.17643	-0.0522928	0.220131	-0.0438366	0.134369	-0.142575	0.0123136	-0.0039659	-0.152484	1.46084	0.0755386	-0.161026
2	2	23	8.78514	7.869	-0.146389	0.114186	-0.161125	0.263526	-0.01977	-0.010289	-0.0416558	0.0178776	1.61786	-0.00379059	-0.005228
2	2	23	11.584	5.04908	-0.14359	0.0301979	0.209146	-0.0620113	-0.049158	0.0135276	0.0420558	-0.00138373	1.14416	0.307025	0.157837
2	2	23	10.2534	33.4744	0.569973	0.276097	0.10964	-0.738576	-0.63996	-0.01604	-0.0981956	-0.162331	-1.19432	-0.0118763	-0.047372
2	2	23	8.79861	3.05413	0.225336	-0.0602265	-0.012823	0.0382392	0.202533	-0.0215238	-0.0262891	0.0451112	-2.9482	0.158552	0.109075
2	2	23	8.82964	3.99968	0.297417	0.031755	-0.0375019	-0.108081	0.230367	-0.00345644	-0.00506338	0.0461716	-1.3786	-0.0279251	0.0280888
2	2	23	9.59778	10.585	0.900519	0.920717	0.408126	-0.362923	0.63318	-0.00561287	0.000201989	0.275048	-0.169956	-0.045512	0.115352
2	2	23	9.20878	6.70304	0.0325386	0.306316	0.0132223	0.100743	-0.233757	-0.0287328	0.00810837	-0.141684	-1.92548	-0.0439008	-0.0514208
2	2	23	9.33776	3.88545	-0.160292	0.11941	0.100593	0.0657477	-0.081786	-0.0121196	0.00116524	0.0221182	0.517	-0.0177155	0.0423543
2	2	23	9.01174	6.40474	0.0214425	-0.0935877	-0.0848217	0.274428	0.108603	-0.0149811	-0.0272485	-0.111968	-1.95034	-0.168334	-0.045818
2	2	23	9.10907	4.93544	0.0588386	-0.108233	0.170231	0.0727024	0.058788	-0.029587	0.00941956	0.0316807	1.74832	0.0272898	-0.043859
2	2	23	8.36991	4.63252	0.19133	0.457954	0.014465	-0.0940026	-0.33852	0.00205004	-0.00929058	-0.122185	-3.4542	0.222946	0.058999
2	2	23	9.97216	11.0511	0.0370816	-0.147407	-0.401686	0.31322	0.057957	-0.0651082	0.0191577	-0.16607	0.37726	0.019145	-0.0335844
2	2	23	9.55939	7.13908	0.00613439	0.257694	-0.00850296	0.0326396	-0.237546	-0.0566427	0.0228785	-0.200669	-0.076112	-0.130252	-0.328435
2	2	23	10.3923	7.04054	-0.0900097	0.000423307	0.158129	0.192507	0.032349	-0.00869331	-0.0108994	0.0264554	1.0824	-0.125911	0.14206
2	2	23	8.74275	16.5359	0.271391	0.338421	-0.0960042	-0.578924	0.13305	0.0120958	-0.00648441	-0.114873	1.25484	0.415002	0.150943
2	2	23	9.14501	4.6119	0.122464	-0.128889	0.00760599	0.13572	0.123063	-0.00773608	-0.000428472	0.0681542	-1.48328	0.0372317	-0.285482
2	2	23	12.2745	7.77	0.17097	0.436053	0.00409093	-0.0958317	-0.30948	-0.0769103	0.0433643	-0.0154512	-1.47906	0.133451	0.0958605
2	2	23	10.9263	4.80937	0.276399	0.535902	0.0128334	0.0210206	-0.30783	0.0455197	0.0161671	0.0786672	1.1648	-0.0639172	-0.0136478
2	2	23	12.0678	7.59984	0.288931	-0.0109144	-0.239505	0.0529276	0.219399	-0.0240055	0.0872001	-0.0203149	1.22374	0.0132216	-0.0369646
2	2	23	10.7253	9.46588	0.738084	0.427891	-0.33832	0.175932	0.55884	0.0173668	0.0131009	-0.105819	-0.5448	-0.158693	0.0118425
2	2	23	8.65541	3.81552	0.18561	0.47555	0.0285713	0.146817	-0.247104	0.00587164	-0.0417261	-0.0736532	-2.1064	0.0600516	-0.101251
2	2	23	9.00394	5.05235	0.0917741	-0.123923	-0.115376	-0.0751976	0.162681	0.00879422	-0.0491034	0.000811864	1.20852	-0.0560637	0.0406466
2	2	23	8.69439	18.5458	0.512018	0.491523	-0.134999	-0.545596	0.30402	0.038451	-0.00880688	0.137579	-0.5261	0.203782	-0.015877
2	2	23	9.40593	5.80114	0.0882295	-0.12246	-0.00167825	0.102133	0.052833	-0.0297812	0.037831	-0.132936	1.22874	0.0667507	-0.184915
2	2	23	11.5546	5.92801	0.561806	0.765762	0.0336476	-0.0459013	-0.41352	0.0778781	-0.00254048	0.012139	2.8454	0.0209503	0.0226997
2	2	23	8.5509	10.3862	-0.0520287	-0.135638	0.0102655	-0.343857	-0.036618	-0.000815267	-0.00233326	0.0101873	3.8914	0.00264961	0.0406076
2	2	23	9.2915	3.73434	0.212518	-0.071065	0.0294312	0.00965691	0.188334	0.0016897	0.000235624	-0.122145	-3.2194	-0.0322548	0.0445714
2	2	23	9.70198	4.163	-0.124419	0.054114	0.0884051	-0.0790721	-0.084336	-0.0216745	0.0217796	0.0481411	-0.2266	-0.00345381	-0.00382745
2	2	23	10.0348	3.66652	0.306462	0.0288667	-0.0441616	-0.0335956	0.227469	-0.0163989	0.016013	-0.107754	1.3467	-0.0577984	0.076001
2	2	23	13.9676	7.611	0.337486	0.148889	0.104429	0.0907048	0.37344	0.00488113	0.0108141	-0.227767	0.86924	-0.160591	0.344951
2	2	23	11.4056	5.56126	0.617929	0.326836	-0.0482304	0.139085	0.53409	0.0120974	-0.000445242	-0.0463537	-1.75876	-0.180399	0.201373
2	2	23	8.88049	7.63182	0.0357802	-0.132383	-0.163252	0.26239	0.089277	0.0101746	-0.0130323	-0.0197383	-2.3314	0.0972061	-0.206793
2	2	23	10.9575	10.1352	0.17991	0.231614	0.555162	-0.0534638	0.265998	0.0241745	-0.0128874	-0.0796935	-1.25598	-0.154284	0.109216
2	2	23	8.94246	5.723	0.0999046	-0.125203	-0.279411	0.0712822	0.154305	-0.0309157	-0.0517917	-0.106276	-1.97288	0.0621671	-0.0599268
2	2	23	9.57033	23.1765	0.0419905	0.468713	0.840441	-0.536439	0.0129774	0.00717287	-0.00649229	0.0169454	-0.078636	-0.0290599	0.00369616
2	2	23	9.94283	7.52133	-0.0656708	-0.0830321	0.138589	0.203638	0.040473	0.00373104	0.00206431	-0.0163003	-1.5556	-0.198184	-0.137443
2	2	23	10.3576	5.86094	0.386932	0.64903	0.120828	0.168859	-0.40134	0.00153275	-0.00973677	-0.0665183	-1.42176	-0.0175133	0.182819
2	2	23	10.2736	8.81594	-0.00375317	-0.0815373	-0.197477	0.269429	0.064164	-0.0487513	-0.00363084	-0.148257	-2.6646	0.354306	-0.0844848
2	2	23	10.8966	4.73403	-0.0105152	-0.10248	0.0862018	-0.0226822	0.0222009	-0.0216266	0.0306711	0.0172973	-0.96944	-0.251559	0.0149066
2	2	23	8.81032	12.9904	-0.088588	-0.106176	0.0318734	0.447968	0.099621	0.0036777	-0.0473187	0.094733	2.045	0.0687791	-0.00376347
2	2	23	10.6266	6.74083	-0.137173	0.0735171	-0.0263135	0.222142	-0.0226371	0.00208452	0.0162705	0.0329635	1.79912	-0.190144	0.0317591
2	2	23	10.1513	10.9928	0.133018	0.092093	0.0973684	-0.309872	0.117693	-0.0073311	-0.000681051	-0.188342	-0.8074	-0.0279864	0.218717
2	2	23	10.4416	12.0933	0.00650394	-0.0408341	-0.298332	-0.274302	0.087678	0.0624518	-0.0450778	0.00965118	1.05144	0.144674	-0.162807
2	2	23	10.0559	6.19191	0.160423	0.415565	0.0159863	0.0499092	-0.31479	-0.0212806	0.017951	0.131055	-3.2564	-0.156163	-0.00449294
2	2	23	9.58556	18.2649	0.15404	0.123267	-0.0400795	0.497859	-0.238893	-0.0119263	-0.00867874	-0.25748	1.55832	-0.0184849	-0.297085
2	2	23	12.9482	5.11403	-0.0584989	-0.129823	-0.110717	-0.121431	0.0272421	-0.0141682	0.0145489	0.0269648	0.42226	0.0250921	0.333838
2	2	23	10.9974	7.39787	0.474262	0.743599	0.0235267	0.0864043	-0.31059	0.0572526	-0.0634063	-0.147671	0.79394	0.0135937	-0.00485546
2	2	23	8.56071	10.326	0.232806	0.456712	-0.0496595	0.367096	-0.30048	0.0165123	-0.014025	0.0391442	0.61554	0.114132	-0.0625069
2	2	23	8.51683	21.5503	0.175016	0.256327	0.0603639	-0.414063	0.128067	0.00337006	-0.0757072	0.0267999	-1.8447	-0.063957	0.108949
2	2	23	9.14433	5.52661	0.0408945	-0.116911	0.164411	-0.140376	0.161271	0.0283394	-0.0623517	0.0154512	2.3766	0.289931	0.250044
2	2	23	10.2886	6.9921	0.0895165	-0.111305	-0.0148588	-0.0162843	0.199494	-0.0545336	-0.0709788	-0.160706	0.89214	0.0589545	-0.0101156
2	2	23	9.55331	12.9944	0.415142	0.281167	-0.386914	-0.395467	0.246903	-0.00763586	0.00793777	-0.0481924	2.035	-0.115126	-0.000907619
2	2	23	9.36033	4.66772	0.37619	0.654184	0.0081714	-0.10661	-0.49068	-0.0122381	0.0210193	0.120177	-1.11454	0.0557202	-0.0483209
2	2	23	11.5292	4.19607	0.451212	0.685932	-0.0205939	0.0669638	-0.37023	0.0296636	-0.0207215	0.00700259	-0.156236	-0.322629	-0.0541419
2	2	23	8.61306	5.20454	0.0593283	-0.0924534	-0.00589786	-0.022073	0.080898	0.00541441	-0.00805003	0.221988	-0.80476	-0.0041628	-0.10612
2	2	23	11.7874	7.84338	0.157001	0.412586	-0.24123	0.0768331	-0.262221	-0.00405254	-0.00212813	0.24051	1.16412	0.0280106	0.287358
2	2	23	8.57171	4.74265	-0.0731799	0.229828	-0.183129	0.144162	-0.143664	-0.0126625	-0.010682	0.0387313	-0.99366	0.0989861	-0.0393317
2	2	23	10.8607	13.5167	0.107573	0.298886	0.25923	0.0396708	-0.208896	-0.0687382	-0.0748639	0.0660455	-2.3672	0.0787135	-0.0431315
2	2	23	9.14268	9.27249	0.319049	0.542148	-0.295406	-0.0787795	-0.39033	-0.0210046	-0.0421096	0.00802555	-3.0832	-0.285672	0.0418391
2	2	23	8.98352	10.4211	0.5045	0.354006	-0.0118222	-0.259167	0.34332	0.00543273	0.012102	0.237187	4.4668	0.162324	0.0790667
2	2	23	9.78613	13.3884	0.0311812	-0.158609	-0.522045	-0.39766	-0.036438	0.0110362	-0.0206442	-0.248158	-0.94892	0.0349199	-0.110055
2	2	23	8.67861	2.67629	0.506224	0.192514	0.0464758	0.014405	0.36981	-0.00294114	-0.000931432	0.0800673	3.4972	0.273858	0.00106951
2	2	23	10.5412	4.87663	-0.148769	0.0697013	0.0362801	0.0253655	-0.0107547	-0.0295579	-0.0370467	0.19946	0.2553	0.041221	0.292732
2	2	23	10.1889	13.33	-0.108529	-0.0576998	-0.533126	-0.445232	-0.128397	0.0140494	0.00369462	-0.267877	2.6388	-0.04249	-0.0755537
2	2	23	11.0713	10.3119	0.236922	0.512578	-0.0212276	0.238981	-0.061932	0.108073	-0.0652229	0.0811779	1.68034	0.287554	0.110126
2	2	23	10.9418	7.0792	-0.00889476	-0.0226302	-0.0142054	-0.00727969	-0.00221811	-0.0117678	0.0539016	0.139143	-2.24	0.0166399	-0.0265176
2	2	23	8.5554	4.1535	-0.0258825	-0.0113179	-0.147259	0.076995	0.00287415	-0.0168333	-0.00768918	-0.0845291	-0.0112984	0.169033	-0.153634
2	2	23	9.54404	3.91401	-0.16661	0.0945526	0.143695	0.0618664	-0.0158643	0.0248682	-0.0133758	-0.0224273	1.01702	0.041748	0.133492
2	2	23	10.0599	17.6441	0.493244	0.380333	-0.642785	0.504573	0.39198	-0.00600361	-0.0175711	-0.0624891	1.7307	0.0028578	0.108268
2	2	23	8.47851	2.86365	-0.14936	0.122917	-0.0587581	-0.0411526	-0.090606	0.00263446	0.00307574	-0.0175245	-0.3936	0.0936433	-0.14149
2	2	23	11.1261	10.4145	-0.0768023	0.228988	-0.424389	0.153392	-0.123492	0.0163618	0.00495433	-0.0218287	-0.61662	-0.123159	0.076836
2	2	23	11.0273	6.66299	0.39961	0.654147	-0.000772602	-0.0766101	-0.47652	-0.0762443	0.0395024	0.101489	0.88196	-0.0109863	0.0441393
2	2	23	11.1272	7.42446	0.373225	0.554599	-0.0022342	-0.00103825	-0.44958	-0.0467887	0.00547075	-0.118449	-3.3282	-0.172872	0.179098
2	2	23	9.74972	9.18211	0.639574	0.417089	0.22838	0.265552	0.51201	0.0122211	0.0186584	0.150444	1.96602	-0.00452186	-0.0397335
2	2	23	9.67498	27.4505	-0.0630154	0.0686159	-0.000582796	0.88338	0.049485	-0.00619932	0.0111534	-0.0927538	-0.68762	0.0379696	0.0165656
2	2	23	12.3018	7.42435	0.749159	0.783081	0.463408	-0.141193	0.64107	0.0267813	0.019999	0.149259	1.20118	-0.158985	0.129892
2	2	23	9.75933	10.6603	0.474961	0.235912	-0.0328836	-0.15181	0.36534	0.0454969	-0.0233857	-0.0509254	-4.8256	0.0481869	0.0187658
2	2	23	14.3085	9.74182	-0.058751	0.226273	0.00211456	-0.0951875	-0.040482	0.0789637	0.0630381	0.0632991	-1.02548	0.0401943	0.0398523
2	2	23	13.0262	2.79557	0.0912932	0.219393	-0.000373529	-0.0249767	-0.081963	0.0146416	-0.0287715	0.0253741	2.7544	-0.568004	-0.167619
2	2	23	10.3023	12.3399	0.0822594	0.0597397	-0.00909405	-0.0256714	0.140058	-0.0150622	-0.0653749	-0.174683	-3.7246	-0.0782336	0.380848
2	2	23	13.6354	7.69931	0.795789	1.07465	-0.189069	-0.00896986	-0.72129	-0.0482775	0.0953045	-0.00766489	0.076708	-0.12157	0.00953706
2	2	23	8.30488	7.19724	0.121793	-0.151609	0.0117478	-0.0672496	0.147819	0.0244931	-0.0320122	0.179631	-1.7511	0.11484	0.0509818
2	2	23	9.10558	2.71963	0.132119	0.4184	0.067467	-0.0472774	-0.290919	-0.00204818	-0.00135972	0.0539186	-0.115672	0.120899	-0.311952
2	2	23	9.13873	3.71133	0.094751	0.386026	-0.0274514	0.00834895	-0.219744	0.0330543	-0.00425383	-0.0639442	1.367	0.0374317	-0.0507885
2	2	23	9.22557	3.48169	0.791814	0.477502	-0.0463585	0.0944492	0.60225	-0.0104811	-0.017152	0.00031754	0.172276	0.393192	0.121445
2	2	23	8.38043	8.8557	0.0319264	-0.138784	-0.222302	-0.205935	0.034995	0.0168132	-0.0288958	-0.0129626	0.032084	0.205364	0.0837373
2	2	23	9.38708	5.28062	-0.150515	0.0115369	0.206965	-0.153168	-0.041163	0.0171242	-0.00171483	0.116255	0.60926	-0.0903976	-0.064831
2	2	23	9.27708	9.33955	0.410702	0.137604	0.0960321	0.296443	0.33729	-0.0154784	0.0035923	0.329195	1.0057	0.0114206	0.00255378
2	2	23	11.492	14.1924	0.0296128	0.305202	-0.416203	-0.0257626	-0.168705	0.0568464	-0.0506205	-0.158593	-2.1356	-0.0665216	0.00278738
2	2	23	12.3303	28.0466	0.107688	0.229208	-0.118255	0.902546	0.26967	0.0643345	0.0162953	0.0828956	0.57098	-0.0662025	0.01451
2	2	23	10.6069	5.55222	0.193722	-0.0941886	0.00782068	0.0156283	0.161601	0.00769758	0.0402834	-0.169869	0.46938	0.00316395	0.0152733
2	2	23	9.9999	6.68703	0.0632877	-0.0919931	-0.124699	0.141973	0.051855	-0.0184037	0.0327801	0.0100232	-0.9245	-0.0100912	-0.0282604
2	2	23	8.79395	5.12801	0.19843	-0.0881375	-0.0640184	-0.0825213	0.156987	-0.000122566	-0.000178571	0.158996	0.25016	0.00515292	-0.00389404
2	2	23	10.0328	7.87527	0.413726	0.131397	-0.143428	0.214509	0.30276	-0.056751	0.0340019	-0.188208	5.8022	0.0152356	-0.0197529
2	2	23	9.32262	7.02426	0.426179	0.198148	0.201259	-0.186946	0.36159	0.0348045	-0.0011496	0.194609	-3.1866	0.0200955	0.0199207
2	2	23	10.1105	3.11538	-0.127233	0.154185	-0.03264	0.0242242	-0.095328	0.0143075	0.0143228	-0.0373019	2.0066	0.0833242	0.108036
2	2	23	9.99886	19.3998	0.223865	0.131486	-0.159114	-0.375695	0.217947	0.0523885	-0.0750362	0.20194	-1.00812	-0.0161137	0.0448194
2	2	23	9.0111	5.86985	0.707901	0.495988	0.189437	-0.184584	0.50547	0.0110876	0.0146052	-0.00727027	1.72556	0.0285556	-0.0568536
2	2	23	9.33848	4.28085	-0.0968658	0.0662175	-0.0138863	0.0484898	-0.0276897	-0.0658092	-0.00976377	-0.0559284	1.16876	-0.0770481	-0.0250371
2	2	23	10.6289	8.88609	0.193339	0.435428	0.115915	-0.0950378	-0.126717	0.0213751	-0.107956	-0.0564305	0.87332	0.0264425	0.206393
2	2	23	11.654	6.13325	0.0121606	0.212193	-0.0563815	-0.0332054	-0.149241	9.73894e-05	0.00202458	-0.247681	2.4298	-0.261507	0.210304
2	2	23	9.55228	5.05365	0.493291	0.18255	-0.0279833	0.0632218	0.34707	-0.00779417	0.0248895	0.00682129	-2.4078	0.0796516	-0.0284617
2	2	23	11.5403	11.346	0.166471	0.451892	-0.0735038	0.170681	-0.30261	0.0256872	0.0464238	-0.00615471	-2.9134	0.0242813	0.0160999
2	2	23	9.91355	4.36062	0.484075	0.201083	0.00408777	0.0180084	0.50361	0.0312177	-0.0520817	0.0177627	1.20484	-0.100067	0.0340502
2	2	23	12.6832	9.08755	0.0018178	0.297287	-0.0938934	0.136099	-0.0214956	0.0580575	-0.0333988	0.0866048	-1.48822	-0.205837	-0.0226507
2	2	23	11.593	8.00866	-0.0368877	0.230477	0.0328504	0.0913084	-0.186147	-0.0615727	0.0679672	0.0111371	0.23278	-0.191867	-0.0406883
2	2	23	10.3747	11.1621	0.041648	-0.118306	-0.225502	0.00769658	0.0031137	0.0020936	0.0624921	-0.379433	-1.70018	-0.0231331	-0.288374
2	2	23	10.844	6.63959	0.0274059	0.242073	-0.313935	-0.0787864	-0.209772	-0.00223928	-0.00411817	-0.123822	-1.48344	0.135102	0.257624
2	2	23	12.4232	18.2175	0.968859	1.11106	0.0601373	0.244824	-0.83166	-0.149008	0.0290316	-0.0116273	-0.81934	-0.345342	0.00632581
2	2	23	9.92565	5.33095	-0.0490383	0.0262979	-0.152419	0.0285844	0.060138	-0.0758747	-0.0443749	-0.0798157	-0.041006	0.000409632	0.000162915
2	2	23	10.7837	6.74799	0.288241	0.447643	0.162568	0.0838515	-0.37716	-0.0442838	0.00715797	-0.0040636	1.84212	-0.142753	-0.466842
2	2	23	8.61935	5.564	-0.0696828	-0.0263106	0.316069	0.149167	0.070731	0.0164308	-0.0343441	0.0773135	-1.68008	0.051005	0.0106939
2	2	23	8.93867	4.29187	0.36564	0.0535258	-0.0913211	0.0659069	0.280344	0.0190176	0.0146285	0.109953	3.4058	0.110561	-0.050658
2	2	23	9.46233	6.99111	-0.123707	-0.000890201	0.149779	-0.122873	-0.065478	-0.00353536	0.014736	-0.188977	4.5142	-0.156342	-0.160695
2	2	23	9.6007	8.19921	0.291659	0.0152691	0.0596901	0.0466921	0.34362	0.00291744	-0.0820743	-0.0806696	-2.3006	0.0155515	-0.00307409
2	2	23	9.23085	3.15479	0.173644	-0.102116	0.0209088	-0.00628743	0.161217	0.00272219	0.000778755	-0.0935271	3.1118	-0.0604712	0.00142508
2	2	23	8.59003	6.5839	0.172727	-0.0977284	-0.0641178	-0.183188	0.148065	-0.0286365	-0.0272886	-0.182001	0.59676	-0.108594	-0.0524065
2	2	23	9.62752	7.00897	0.185026	0.390925	0.224537	-0.0613128	-0.34896	-0.0216714	0.0214924	-0.0201818	-1.94848	-0.0599968	-0.0541056
2	2	23	9.02226	7.23151	0.002498	0.302973	-0.053227	0.20842	-0.166323	0.00544989	-0.00744983	0.27875	-1.547	-0.000832177	-0.000754599
2	2	23	11.5914	4.8214	-0.00091776	0.245903	0.0222925	0.0413712	-0.102582	0.0341231	0.0100177	-0.0686576	-0.80384	-0.258263	-0.0301751
2	2	23	10.0051	11.5747	0.489944	0.713108	0.0095458	-0.241218	-0.42777	0.046292	-0.0572124	-0.257858	0.41242	0.0104994	0.0332643
2	2	23	8.94683	8.60393	0.173741	0.460641	-0.398288	0.138493	-0.30786	-0.0142713	-0.0177381	-0.206851	-1.49744	0.0172988	0.0342963
2	2	23	10.5637	7.38113	0.426444	0.209706	0.0799208	0.261422	0.41136	0.0516847	0.0376405	0.132472	4.8212	0.036607	-0.125987
2	2	23	10.1708	8.85119	0.291297	0.425819	0.255884	-0.0333961	-0.37095	-0.0310143	-0.0240915	-0.0723888	-1.3325	0.0168042	0.228764
2	2	23	8.95677	6.32092	0.077676	-0.147847	0.0452081	-0.234744	0.06843	0.00311014	0.00643947	0.052929	-2.2934	-0.0600665	-0.045241
2	2	23	9.47529	6.86095	0.59138	0.399466	0.115783	-0.207219	0.46782	0.0131759	-0.00803099	0.167108	-1.8408	-0.169619	0.0139017
2	2	23	9.68939	3.75209	0.461183	0.741036	0.0110175	-0.0445148	-0.53253	-0.000370208	0.0253403	0.0559724	-0.13023	0.0147257	-0.0170541
2	2	23	10.8787	9.70724	0.553067	0.824319	0.225337	0.180285	-0.56004	0.00420694	0.0402005	0.228891	-0.44904	0.15763	0.0362142
2	2	23	9.24978	5.31781	0.303108	0.0655105	-0.0892694	-0.187167	0.206871	-0.0135856	0.00956089	-0.102237	0.2736	0.0418156	0.0681312
2	2	23	9.82006	16.7896	-0.109326	-0.163143	-0.21497	0.547166	-0.0151881	-0.0723118	0.0116581	0.254987	-0.35192	-0.0332073	-0.232541
2	2	23	9.71829	6.50722	0.0318389	0.230363	0.344377	-0.0565532	-0.203928	-0.000890732	-0.000649724	0.157359	2.0506	0.121819	0.122694
2	2	23	12.1143	6.31723	0.36146	0.613044	-0.0877715	-0.0155195	-0.32682	0.0460534	-0.000344347	-0.107121	0.32298	-0.220189	0.0608397
2	2	23	9.46392	15.6842	-0.158922	-0.155878	0.331074	-0.412	-0.05052	0.0348053	-0.0267778	0.0560591	-0.99872	-0.0321913	0.00656532
2	2	23	8.52091	14.724	-0.0682102	-0.0638713	0.328218	-0.516686	-0.070596	0.00458904	0.0114997	0.162319	-1.3034	0.114008	-0.0341191
2	2	23	10.0995	5.17889	-0.0822349	0.0277318	-0.0795039	-0.0069029	-0.038151	0.0119743	0.0391023	0.0770778	2.8732	0.0191545	-0.0226639
2	2	23	9.52148	16.1543	-0.0805077	0.0653104	-0.418535	0.56721	-0.118173	-0.00288718	0.00184872	0.135881	-1.07036	-0.0317165	0.00326371
2	2	23	8.72473	8.30014	0.19861	0.401417	0.0241217	-0.270119	-0.3741	-0.0181374	0.00595752	0.122527	-0.131886	-0.0468577	-0.0410809
2	2	23	14.4458	5.82969	0.701845	0.829084	-0.131415	-0.0601032	-0.51831	0.0236643	0.00342484	-0.0440409	0.096008	-0.497362	0.21934
2	2	23	10.756	4.96468	-0.0595981	-0.0757961	0.199062	-0.0402074	0.066981	0.0462855	0.0209495	0.145691	1.65874	-0.00750624	0.0257732
2	2	23	10.985	11.8049	-0.125375	0.0522466	-0.302394	-0.332159	-0.140739	0.0205292	0.0258419	0.0301034	-2.242	-0.0231782	0.0532263
2	2	23	8.68165	4.25484	-0.0919568	0.0375207	0.157014	0.0929841	0.057159	0.0129854	-0.0441057	0.0748823	0.40836	0.0702753	0.0952266
2	2	23	8.85648	6.70612	0.541417	0.296438	0.25481	0.162675	0.45219	0.00594375	-0.0128855	-0.0942492	-2.2866	0.0247505	-0.019797
2	2	23	9.5092	14.1082	0.191203	0.00205001	0.186131	0.449919	0.200955	-0.0127233	0.0093286	-0.184726	2.3392	0.0386978	-0.000795198
2	2	23	8.87327	10.9256	-0.0960984	-0.0164785	0.229842	-0.338225	-0.156417	-0.00193513	0.00203596	0.0356098	-0.8106	-0.0213141	0.0328848
2	2	23	12.1441	7.70622	-0.0153028	0.221578	0.143131	0.172078	-0.111351	0.0123995	0.0203761	-0.150432	1.24884	-0.0658813	0.202114
2	2	23	11.1464	9.33986	0.479058	0.784114	-0.204272	0.0183839	-0.46953	0.0523497	-0.00165668	-0.0458491	-1.24826	-0.00451709	-0.00406789
2	2	23	9.10417	8.91289	0.651192	0.47641	0.022127	0.320808	0.52104	-0.00794047	-0.0094373	0.0431711	-0.063796	0.0827647	-0.277668
2	2	23	11.1745	6.43489	0.18064	0.470302	0.0997138	0.0822954	-0.31986	-0.0349136	0.033495	0.0195294	-0.37172	0.109971	0.0974385
2	2	23	9.42342	6.49535	0.775821	0.483268	-0.0816487	0.0830405	0.52347	-0.0312816	0.0297343	0.0683925	-3.241	0.0537484	-0.137034
2	2	23	12.8048	4.87777	0.134692	0.360242	-0.113001	0.0315863	-0.163518	0.0252244	-0.00985709	0.0741676	0.75322	-0.240104	0.294714
2	2	23	13.0427	13.8183	0.500219	0.754859	-0.33634	-0.216544	-0.43083	-0.01523	-0.0899994	0.0216735	-0.75774	0.248883	-0.220786
2	2	23	8.41329	5.8583	0.860554	0.549536	0.102736	0.204305	0.6546	0.0172497	-0.00849559	0.0294083	0.86082	0.298274	0.0147763
2	2	23	10.57	8.67573	-0.011847	-0.0729629	-0.0502468	0.321295	0.228327	0.0487081	-0.0629042	0.0745915	-0.03864	0.0348605	-0.0511745
2	2	23	11.9861	5.43871	-0.154601	-0.0451748	0.265479	-0.0561707	-0.0228336	-0.00199496	0.0105607	0.0953817	-1.87364	-0.105452	0.237961
2	2	23	11.6476	8.9245	0.90599	0.602688	-0.268344	0.200006	0.67266	-0.0826798	0.0621306	-0.115716	0.51938	0.00866848	-0.00180595
2	2	23	10.6797	9.15554	0.0284214	0.110019	0.446631	0.0381848	-0.169314	0.00450961	0.0154913	0.0444429	-1.1475	-0.136741	0.0127915
2	2	23	8.94099	3.7219	0.204684	-0.100881	-0.0341769	0.0418587	0.179553	-0.00247641	-0.005734	0.134513	0.95708	0.0177571	0.0422523
2	2	23	8.61412	6.10037	0.335842	0.0418873	-0.151026	-0.149318	0.264054	0.00394058	-0.0207173	-0.0921111	-0.02647	-0.0252849	-0.0722769
2	2	23	8.38713	6.77968	-0.114966	0.0472696	-0.211415	-0.198782	-0.074802	-0.0209973	-0.0158572	-0.0150004	1.81012	0.0199038	0.00324117
2	2	23	8.94998	6.07357	0.291179	0.0707234	0.0148926	-0.194461	0.227337	0.00664545	-0.00126639	0.0898815	3.1612	-0.0151114	0.0460647
2	2	23	9.89912	4.24461	-0.0127437	0.234284	-0.0200889	-0.0626636	-0.176952	-0.00201878	0.000482788	-0.148758	0.143266	-0.0472761	0.125315
2	2	23	10.7557	7.17793	0.105389	-0.163752	-0.0548156	-0.0877464	0.20688	0.0579221	-0.0183885	0.0668299	0.39142	-0.0361469	0.0294546
2	2	23	9.21508	6.22357	-0.0480928	-0.0395588	-0.0811011	-0.108243	0.0060864	0.0171963	-0.0093856	0.0160768	-3.0702	0.0654256	0.110186
2	2	23	9.73207	7.36298	0.068186	0.339219	0.0105192	-0.240736	-0.137775	-0.0131242	-0.0796683	0.172679	2.7678	-0.0295005	0.145418
2	2	23	9.0934	3.89029	-0.122533	0.0771377	-0.0638366	-0.0735652	-0.07545	-0.034711	-3.20099e-05	-0.112036	2.3226	-0.0697339	0.00253582
2	2	23	9.3084	4.19313	-0.126398	0.16149	-0.0125823	0.00220126	-0.111894	0.0262612	0.0182345	-0.00716899	-0.4955	0.110923	-0.279773
2	2	23	10.0123	8.19787	-0.104705	0.149066	0.155842	0.0889359	-0.125226	-0.0135562	0.0190509	-0.156528	-2.3212	-0.0116651	0.0393973
2	2	23	8.8558	4.56894	0.230332	0.523258	-0.0484039	0.117546	-0.34767	-0.00271382	-0.00139147	0.105252	0.113054	-0.00266352	-0.0725551
2	2	23	8.77482	8.40219	-0.0344806	-0.0595174	-0.388893	-0.179549	-0.035709	-0.0315309	0.000733157	0.108581	-2.0142	0.0138152	0.00529388
2	2	23	10.1968	10.4099	0.0220236	0.249646	0.0374445	0.463671	-0.087264	0.0226809	-0.0180577	0.125398	-4.4188	-0.15517	0.027398
2	2	23	8.13652	4.8336	-0.0670834	0.0386834	-0.00351422	-0.0863315	0.000218223	0.000654084	-0.03084	0.0902138	-0.624	0.175513	-0.0940262
2	2	23	9.02978	3.09383	0.653829	0.377652	0.0606388	0.0303614	0.48825	0.00018473	0.00194251	-0.0569876	0.3867	-0.0702915	-0.176903
2	2	23	8.63459	4.30741	0.871241	0.556561	0.1371	0.110291	0.6735	-0.00739215	-0.0317378	-0.00858143	-1.26932	0.277789	0.087687
2	2	23	8.07684	6.31648	0.132943	-0.150379	-0.0337697	-0.0317698	0.119661	0.0207851	-0.00740795	0.244652	-0.3519	0.253814	-0.119504
2	2	23	9.08908	2.90032	0.237467	-0.0684777	-0.0624083	0.0290707	0.179721	-0.0152221	0.0046934	0.010395	1.96266	-0.0121262	-0.00781036
2	2	23	9.82198	8.35533	-0.0270829	-0.16245	0.125007	-0.337343	-0.035778	-0.0223605	0.0277957	-0.0223345	-2.5736	-0.0910379	-0.0297192
2	2	23	8.93483	5.10262	-0.0789594	0.0337763	-0.173286	-0.0790622	-0.056403	-0.0231013	0.00249092	-0.0880245	4.1944	-0.00297273	0.00279246
2	2	23	9.75878	4.65677	-0.070781	0.225245	-0.0678289	0.0636916	-0.158568	-0.0181839	0.0119863	0.0992131	-3.0822	-0.0546389	0.0398209
2	2	23	9.75199	7.17422	-0.0575142	0.0402914	-0.170165	0.0519401	0.081366	0.0280102	-0.0455991	0.0951752	-0.2154	-0.0167025	-0.0616702
2	2	23	11.9661	6.41073	0.182494	-0.0943002	-0.0917146	0.0515824	0.30576	0.0525473	-0.0281529	-0.0809506	0.0152922	-0.102238	0.251709
2	2	23	9.08617	15.7516	0.225745	0.124202	0.155218	0.454052	0.210147	-0.0280711	0.00559835	-0.164714	-0.485	-0.00350154	-0.14605
2	2	23	8.78472	2.94626	0.234232	-0.0562797	-0.0141833	-0.0304034	0.202431	0.00615155	-0.00734623	0.0739342	-0.38662	0.0103957	0.0231226
2	2	23	9.40096	3.79146	0.109791	0.389965	-0.017974	0.00933962	-0.268395	0.0202124	0.0196426	-0.095295	3.1152	0.0430765	-0.0317415
2	2	23	11.9802	8.63654	0.50042	0.39348	0.160993	-0.0558786	0.3999	-0.0449854	-0.0112939	-0.0839561	-3.0312	0.0115695	0.331938
2	2	23	12.1588	10.6219	0.033316	-0.0501959	-0.254316	0.0225011	0.079293	0.0558534	0.0461262	0.0768004	-0.52058	0.00516046	-0.0366889
2	2	23	9.68363	7.17563	0.269218	0.482893	0.276765	0.260489	-0.255696	0.0157568	-0.034662	0.198226	-2.145	-0.0683811	0.114613
2	2	23	9.01918	9.51135	0.441372	0.696896	-0.284995	0.288219	-0.46953	0.00175475	-0.0123881	0.0912315	1.39974	0.00915679	-0.048894
2	2	23	9.46296	5.35988	0.0171349	0.319139	-0.203818	0.0952846	-0.245148	-0.035814	0.0222685	-0.013312	0.7998	0.106393	-0.078573
2	2	23	14.4403	6.60149	-0.0310905	-0.103352	-0.241772	0.0644952	0.102069	0.0134073	0.0482753	-0.0258262	3.5068	-0.287123	0.211446
2	2	23	9.68762	10.7885	0.806105	0.671311	0.482352	-0.117808	0.53607	-0.0323786	0.0331777	-0.0778963	-0.41698	0.0192672	-0.161527
2	2	23	12.7937	17.8603	0.13189	0.331397	0.311107	0.474816	-0.121803	-0.105545	-0.0478993	-0.0266667	0.085428	0.0519446	0.190725
2	2	23	9.31115	3.38695	0.0825136	0.365448	0.00199915	-0.0114165	-0.265596	-0.00307234	0.0128684	-0.0849652	0.81204	-0.030682	-0.0232499
2	2	23	8.99017	4.4405	0.26085	-0.0339515	-0.106905	0.112164	0.233076	0.00148511	-0.00846219	-0.00907306	2.6162	-0.0814016	-0.086504
2	2	23	9.10568	6.34206	0.269626	-0.00870714	-0.0652156	-0.0308635	0.30876	0.0399925	-0.0279255	-0.232398	4.6244	0.0388981	-0.0249348
2	2	23	10.3205	6.73337	-0.107428	0.17004	0.182957	0.0436179	-0.129972	-0.0450266	0.0175562	-0.0475986	0.124458	0.115221	0.0703238
2	2	23	11.0048	8.51742	0.433989	0.699995	-0.177078	0.21656	-0.4476	0.0090614	0.0159772	-0.0462963	-0.75956	-0.276709	-0.026963
2	2	23	13.0415	8.86243	0.796813	1.02885	0.304132	0.219741	-0.65688	-0.00915554	0.0138147	0.00491624	1.84536	0.136509	0.304961
2	2	23	11.042	5.34362	0.140955	-0.129797	-0.0416657	-0.0750007	0.30063	0.0278766	-0.065426	-0.011468	2.7558	-0.122845	-0.0648554
2	2	23	9.69221	6.94062	0.210004	-0.0980411	-0.165058	-0.166894	0.180411	-0.0440248	-0.0232745	0.103969	0.118926	0.103774	-0.262513
2	2	23	9.55808	9.12697	0.0158119	-0.0500906	0.532494	-0.0305635	0.148002	0.0331835	-0.0289601	-0.0206876	1.0413	0.0464831	0.0900709
2	2	23	11.8342	5.69571	0.0226825	0.254798	0.0178448	-0.118948	-0.229128	-0.0440094	0.0618107	-0.00437172	-0.25124	-0.0980246	0.0378769
2	2	23	9.36283	28.099	0.35257	0.499707	-0.342861	0.991143	0.276219	0.0341436	0.0257533	0.167768	-0.092958	0.145145	-0.194764
2	2	23	8.77582	7.08256	0.452284	0.174594	-0.221719	0.212589	0.35337	-0.0105214	-0.00824144	-0.10545	0.31386	-0.0297447	-0.0908065
2	2	23	9.56913	7.6832	0.28913	0.156051	0.375054	-0.114866	0.217428	-0.0136623	0.0176912	-0.0180682	3.413	-0.0719838	-0.00933041
2	2	23	9.97625	12.2242	0.0736495	-0.0188738	-0.602792	-0.18366	-0.00237984	-0.0553263	0.0131926	-0.0998655	4.4012	0.0271473	-0.0602154
2	2	23	9.71857	5.05444	0.495044	0.800454	-0.000902803	-0.00217511	-0.46095	-0.00627374	-0.0524559	-0.00695592	-1.48244	0.334585	-0.178326
2	2	23	9.11989	4.65566	0.0407226	-0.0985192	0.0533838	-0.0533101	0.053742	-0.0023058	0.0058891	0.197456	-0.98478	-0.0882253	-0.155651
2	2	23	9.80078	8.83867	1.39172	1.0851	-0.277291	0.107656	0.99927	0.0257251	-0.000955704	-0.0136577	-2.7336	-0.000633604	-0.0455236
2	2	23	10.5447	6.71241	0.00488461	-0.151805	0.399792	-0.087941	0.106314	0.0106215	-0.0207587	0.0843544	-1.10012	-0.0426735	-0.329468
2	2	23	10.5354	10.0448	0.31034	0.0504722	-0.0422782	-0.345755	0.35187	0.0697871	-0.0350242	0.127341	2.9516	0.106619	-0.143217
2	2	23	10.8438	23.0818	0.607302	0.528575	-0.473513	-0.760423	-0.71766	-0.00664784	0.0242914	0.0350808	0.74594	-0.259076	-0.188441
2	2	23	9.74367	8.1441	-0.159408	0.144767	-0.10725	-0.03537	0.0044019	0.0227506	-0.062538	-0.151128	-1.01324	-0.00852178	-0.0159781
2	2	23	12.1909	6.51566	0.591825	0.631715	0.238806	0.0174815	-0.48477	0.00516566	-0.00639451	0.188379	2.0504	-0.446046	0.0934976
2	2	23	9.5455	5.45736	0.0364111	0.344731	-0.121945	0.176629	-0.159465	-0.0398859	-0.0395814	-0.0572356	0.117604	-0.0525354	0.156942
2	2	23	11.1138	16.1311	0.025851	0.246038	-0.519262	0.187978	-0.231924	0.0517477	-0.00808775	-0.0378663	-2.7332	0.0531424	0.0376918
2	2	23	9.66925	2.73641	-0.0354024	0.213617	0.0656776	-0.036868	-0.156081	0.00616118	0.00695891	0.0336379	0.20822	-0.162758	-0.168069
2	2	23	11.6263	6.20912	0.52846	0.238109	0.000706304	0.149881	0.4452	-0.00035193	0.0154701	0.142405	0.66718	-0.138112	0.187555
2	2	23	10.3529	2.623	-0.0245467	-0.0380834	0.00668639	-0.00402754	0.039372	0.0144673	0.00245764	-0.0374033	0.99898	0.280575	0.215232
2	2	23	8.29148	11.8611	-0.120773	-0.0701355	0.227568	-0.39616	-0.10677	-0.0232553	-0.00481876	0.0447068	1.73714	0.127242	-0.061613
2	2	23	9.80032	16.3266	-0.0227288	-0.0107574	0.577926	0.312113	-0.128634	-0.00426236	0.000630824	-0.00501545	-1.68454	-0.00464692	-0.0223296
2	2	23	13.2007	8.76672	-0.159611	0.156426	-0.0508895	0.237569	-0.0281157	-0.00315368	0.0338159	0.0863299	-0.40246	0.0520639	0.26642
2	2	23	10.7117	4.87567	0.367818	0.0687412	-0.07069	0.0181667	0.269772	-0.0180951	0.0298581	-0.131532	0.50792	0.0458064	0.0940703
2	2	23	9.76241	3.54804	0.431772	0.717724	-0.163458	0.0452252	-0.47988	-0.0131321	-0.0029453	-0.0129907	-0.98064	-0.140098	0.083437
2	2	23	9.98631	7.03465	0.155735	0.369361	-0.298595	0.00662381	-0.32508	-0.0486124	0.00395345	-0.136822	3.1172	0.228888	-0.236328
2	2	23	8.73457	4.79796	0.648318	0.925445	0.00651697	-0.00204035	-0.57084	0.0111847	-0.0375409	-0.140633	0.67948	0.001095	0.00369225
2	2	23	9.1351	3.91139	0.481348	0.17576	0.0253755	0.00241084	0.34917	0.00782556	0.0177856	0.113392	-1.13718	0.0530614	-0.0724616
2	2	23	9.41364	5.35534	0.104146	0.392277	0.0544845	0.0895154	-0.281895	-0.017972	0.0145847	0.0410355	-1.56956	0.0569507	-0.0236967
2	2	23	9.33955	3.59189	-0.00468377	0.25585	0.0728081	0.0574752	-0.171327	0.0029862	0.000328721	-0.0353398	-0.97182	-0.10771	-0.0555692
2	2	23	9.46117	5.79027	0.0295997	0.283278	0.0796369	-0.0373063	-0.204195	0.0106428	0.00509457	-0.228708	0.74086	0.0158914	0.0658188
2	2	23	10.3216	13.7408	0.139431	0.36829	-0.591686	0.00206332	-0.295881	0.0198298	-0.039006	0.108359	-1.1282	0.00115133	0.00757864
2	2	23	10.9515	7.28117	0.17929	-0.0465446	-0.0258231	-0.0207629	0.280761	0.0403939	-0.0478648	-0.0159167	-1.65236	-0.147944	0.222577
2	2	23	11.7865	15.9792	0.424197	0.176706	-0.592023	-0.250273	0.274455	0.0620472	-0.00234414	-0.00986767	-0.74542	-0.0830267	-0.17275
2	2	23	9.24964	5.87057	-0.150203	0.0960692	0.197782	-0.112237	-0.128607	-0.0429164	0.0175904	0.102087	2.5268	-0.0429132	-0.0434231
2	2	23	9.16287	6.39078	0.268667	0.0130178	0.125748	0.0286869	0.231372	-0.00417647	-0.00234394	-0.227853	3.2426	-0.101708	-0.0532923
2	2	23	9.3815	8.13861	0.093403	-0.142559	-0.0190197	0.00151612	0.129549	-0.0565134	-0.0508903	0.213412	-2.1946	0.0198978	-0.0409875
2	2	23	11.2433	16.8238	-0.0913779	0.079887	-0.133468	-0.134301	-0.0036204	0.0466545	-0.101739	0.0888406	-1.93734	-0.113862	0.0954975
2	2	23	8.34896	5.68304	0.106689	-0.16499	0.237267	-0.082887	0.093201	0.00128365	-0.00348894	-0.125386	0.96148	0.198816	-0.116511
2	2	23	9.51989	7.46103	-0.0570939	0.25143	-0.231268	0.0764872	-0.120909	0.0227757	-0.0225493	-0.0464245	-2.0032	-0.0111968	-0.0115949
2	2	23	8.96639	4.48793	0.876638	0.565508	-0.0976067	0.0310883	0.6357	-0.00766297	-0.00299035	0.163858	-2.7074	-0.0393638	0.0249671
2	2	23	10.1551	10.5932	0.0125085	-0.0792803	0.0787493	0.21315	0.030774	-0.0528975	0.017611	-0.0450904	-1.89724	0.0989447	-0.0230586
2	2	23	10.1103	4.02374	-0.065681	0.0294587	-0.0057458	0.01244	-0.042027	-0.0173404	0.0364482	0.011273	0.21882	0.000847733	-0.0240831
2	2	23	10.3096	3.7486	0.917665	1.15568	0.121903	0.0312716	-0.79278	-0.000991481	0.00166526	0.0483891	0.82886	0.0198823	0.158748
2	2	23	11.655	12.5347	0.448479	0.502036	0.377364	0.337334	-0.32133	0.0501968	-0.00138652	0.0747125	-1.14068	-0.141486	-0.0758315
2	2	23	11.0063	6.5253	0.155905	0.412465	0.190417	-0.0511675	-0.30003	0.0117293	0.0475191	0.0161452	-2.5022	-0.00169166	-0.0218366
2	2	23	10.0267	5.43947	-0.0441123	0.0195222	0.177018	-0.074394	-0.00044958	-0.0114294	0.00111772	-0.157041	-0.50246	0.57658	-0.26075
2	2	23	9.90283	4.8355	0.30543	0.0594748	0.0759975	-0.129069	0.273234	0.0345244	0.0164092	0.0587701	0.41614	-0.0126296	-0.0177689
2	2	23	10.2417	6.09509	-0.129772	0.173133	-0.0138083	0.196159	-0.071466	-0.00211378	-2.77926e-05	0.121016	1.75158	-0.000656047	0.139216
2	2	23	8.49924	2.66255	0.0763857	-0.103871	-0.061727	-0.0449956	0.066894	-0.00514113	-0.00179347	-0.0157554	0.9245	0.0409389	-0.0750025
2	2	23	8.79169	7.8591	0.274066	0.544123	0.0106603	0.180862	-0.37746	0.000200702	-8.03253e-05	0.359861	0.56424	0.216025	-0.235455
2	2	23	9.53364	5.2483	-0.137926	0.101026	-0.402412	-0.010168	-0.110508	-0.0573149	0.019579	-0.0865083	-2.1128	-0.0392398	-0.180224
2	2	23	11.1538	11.9012	0.0743147	0.324484	0.227251	0.21631	-0.183453	-0.0552493	-0.0399292	-0.127952	-4.0954	0.358226	0.171865
2	2	23	9.05139	4.14862	-0.0951908	0.0293376	0.0478535	-0.0185442	-0.00056487	0.0094011	-0.0124647	-0.136101	3.0572	-0.0329974	0.0379057
2	2	23	9.24956	5.42865	-0.10618	0.160058	0.0959093	-0.0461477	-0.05823	0.0337158	-0.0235175	0.0606003	-2.4998	-0.00589837	0.000154949
2	2	23	8.86219	10.9888	0.23395	0.432995	-0.0738024	-0.370725	-0.37005	-0.0437684	-0.0318143	0.0790337	3.3454	0.0962496	0.0200219
2	2	23	9.32056	4.49448	0.316555	0.0677536	0.126979	-0.103683	0.260559	0.0286039	0.0185777	0.0119648	2.4864	0.00347123	-0.181411
2	2	23	12.2475	6.26605	0.0327546	-0.123203	-0.0078346	-0.00381436	0.264756	0.0854752	-0.0191088	0.0443696	2.473	-0.0286233	0.000395685
2	2	23	9.0082	5.79328	0.118523	-0.132419	-0.0094502	0.15575	0.11748	-0.00482863	7.34264e-05	0.237724	-2.5208	0.182791	0.0327187
2	2	23	9.08442	5.31537	0.0382352	0.316809	-0.0541554	0.132577	-0.201627	-0.000717747	-0.00469477	-0.125056	-0.89644	-0.0885893	-0.0808699
2	2	23	9.52436	3.74482	0.814681	0.507877	0.00610664	0.00136117	0.56607	-0.0183921	0.0190186	-0.000921576	-1.67232	0.0830342	-0.00427143
2	2	23	9.3696	5.11877	0.170625	0.433723	-0.110371	0.0206234	-0.238926	-0.0287856	-0.0585722	0.091923	-0.45304	-0.163833	0.172359
2	2	23	8.81786	3.15184	0.0400909	0.342039	-0.00183999	0.000688742	-0.212163	-0.0319563	-0.0195912	0.0601409	3.7034	-0.0892394	-0.0373128
2	2	23	9.29626	20.0935	-0.123613	-0.0843429	-0.0467044	0.667368	-0.049104	-0.00636388	-1.04436e-05	-0.0234499	-3.1968	-0.037924	-0.00591159
2	2	23	10.0089	5.10061	0.03536	-0.0831021	0.053041	0.0400332	0.03831	-0.0266647	0.0227058	0.106442	-0.91296	-0.0276498	0.0219385
2	2	23	9.32573	5.49134	-0.1305	0.11375	0.145471	-0.1013	-0.115227	-0.00632743	0.000350214	-0.155624	0.9618	0.184856	0.108963
2	2	23	9.36167	5.0062	0.479345	0.17409	-0.00400819	0.032266	0.3462	-0.0378476	0.00314742	0.194622	-0.032436	-0.0241488	0.0221519
2	2	23	10.8784	5.15512	0.294429	0.482753	-0.0798947	-0.115987	-0.35574	0.00612035	-0.00154053	-0.0146901	0.61972	-0.200252	0.178681
2	2	23	9.03529	8.92206	0.0686305	0.288021	0.0497788	0.239011	-0.141471	0.0213688	-0.031616	-0.0684059	3.1316	-0.0057422	0.00780608
2	2	23	10.6848	9.40108	-0.107873	0.0504045	-0.372819	0.076914	-0.055857	0.0126203	0.0263114	0.168904	1.90654	0.0820618	0.0714313
2	2	23	10.9845	9.91799	-0.0442366	0.0137477	-0.226528	0.108034	0.0115341	0.0359853	0.0247325	0.00190236	-2.2416	-0.0300763	-0.0476404
2	2	23	9.28727	9.65205	0.0256247	-0.064752	0.388838	-0.197078	0.053484	0.0027193	-0.00526881	-0.0894795	-0.21204	0.0845533	0.111859
2	2	23	10.7051	7.20342	0.267733	0.438428	0.209857	0.213113	-0.262887	0.0118965	-0.0192393	0.0312555	0.1351	-0.230775	0.111961
2	2	23	9.05974	13.7421	0.236224	0.416848	-0.0346996	0.474834	-0.290775	0.00371831	-0.0119303	-0.14458	0.002209	-0.00231865	0.000543962
2	2	23	9.71434	3.05457	0.547048	0.798345	0.00101892	0.0051777	-0.54702	-0.00486703	-0.00279214	0.0846134	0.27202	-0.190259	0.0242175
2	2	23	8.90802	2.83663	0.264863	-0.0141356	-0.0549313	-0.0391191	0.2343	-0.0116684	-0.0236787	0.0488252	0.178366	-0.0365002	0.105397
2	2	23	9.48026	3.84463	0.152766	0.435413	-0.00791194	-0.0284017	-0.32112	-0.00431266	0.0156236	0.0888503	1.33954	0.122894	0.0552008
2	2	23	9.77875	10.068	-0.084674	0.00444417	0.257466	0.226341	-0.0268017	-0.036282	0.0290973	-0.229368	2.6978	-0.0130416	-0.0539192
2	2	23	10.0124	6.12779	0.0665625	-0.0431255	0.195092	-0.0609049	0.126582	-0.0102249	-0.021825	0.0284211	-2.1956	-0.278529	0.112043
2	2	23	13.7444	9.18789	0.763588	0.803951	0.0317626	-0.173422	-0.67539	-0.0155417	0.024771	0.1653	1.09108	0.0748498	0.344871
2	2	23	9.36799	5.19461	0.208048	-0.074163	-0.00257682	0.00157685	0.240735	0.0177761	-0.0318776	-0.0894062	-2.8924	-0.130779	-0.0380228
2	2	23	9.51037	10.0046	-0.067507	0.186267	-0.238014	0.320347	-0.051684	0.0272276	-0.036902	0.00622484	0.351	0.0236503	-0.0210481
2	2	23	11.7931	7.26389	0.43752	0.140303	-0.00710384	0.0067746	0.48117	-0.00435983	-0.0703197	0.194976	-0.25624	0.0370619	-0.276588
2	2	23	9.08886	4.28095	-0.0616623	-0.0188532	0.148641	-0.0859074	-0.0246	-0.00774542	0.00656655	-0.0374363	-0.40818	-0.0419846	-0.211106
2	2	23	9.28364	10.0353	0.0800037	-0.165903	0.0263495	0.33003	0.13491	0.0439032	0.0197417	-0.0671659	2.097	0.189562	-0.0796097
2	2	23	10.46	5.30126	-0.120643	0.0976332	0.155284	0.00974366	-0.0182337	-0.0137716	-0.0471476	0.125105	-0.37748	-0.171961	-0.210977
2	2	23	11.1479	6.12934	0.290327	0.520845	0.0664104	-0.0336278	-0.261408	0.0680792	0.00215382	0.187157	1.92224	0.00796762	0.0495596
2	2	23	8.40032	4.10939	0.0695699	0.372467	-0.0771845	-0.0136083	-0.254694	-0.00329055	-0.00593108	-0.160548	-5.0472	0.0535614	-0.141464
2	2	23	9.18114	7.16908	0.473026	0.244313	-0.0343809	0.239898	0.3624	-0.0310739	0.00519118	0.0132729	0.99968	-0.164108	-0.214781
2	2	23	8.35023	7.14602	-0.123186	0.0403474	-0.163395	-0.146016	-0.073437	0.0260958	-0.0189447	-0.19665	-0.95234	0.367286	0.0972396
2	2	23	10.014	12.9835	-0.0965363	0.0169776	0.262097	0.126567	-0.171801	-0.0358215	0.0382542	0.0957043	-1.38728	-0.0355088	-0.356054
2	2	23	10.3046	10.0577	-0.114982	0.028553	0.144494	0.287211	-0.0108237	-0.00753153	0.0123521	0.0613663	-1.02332	-0.0436021	0.0849856
2	2	23	10.0089	7.99619	0.951775	0.84137	0.241352	-0.280867	0.66429	-0.00796084	0.0270866	0.0279349	0.5306	-0.107289	-0.00497145
2	2	23	10.4447	16.1727	0.678882	0.656173	0.0705282	-0.433135	-0.63138	0.0211416	-0.00437405	-0.0228879	-1.43386	-0.218161	0.0438297
2	2	23	9.60183	11.744	-0.0929698	-0.0521714	0.46401	0.128372	-0.0221178	-0.0210627	0.00468099	0.328817	0.81114	0.0777179	0.0157412
2	2	23	9.40051	11.2519	0.36616	0.361907	0.567943	-0.186017	0.36543	0.0231777	-0.0405047	-0.00233094	1.22722	-0.0110524	0.00314373
2	2	23	10.1252	9.63207	0.221086	-0.00655008	0.171898	0.152916	0.183465	-0.0460201	0.00357967	-0.0289061	-2.2704	-0.0599153	0.0730678
2	2	23	9.51566	3.65167	0.37017	0.111858	0.105363	-0.0139398	0.272088	-0.0129759	0.0176944	0.085752	1.2845	-0.178015	-0.149866
2	2	23	8.34967	9.15714	0.201016	-0.026539	-0.0915927	-0.284078	0.15015	0.0108769	-0.0138777	0.0658281	1.08328	0.0493076	-0.023981
2	2	23	10.5452	7.21605	-0.0942339	-0.0572187	0.338706	-0.0654392	-0.0271566	0.0226967	0.0575312	-0.0384711	0.92852	-0.00588926	-0.339569
2	2	23	8.9251	12.0295	0.196376	0.025999	0.173316	-0.250801	0.151065	-0.0515445	-0.0512377	0.201085	-1.13242	0.003389	-0.0221907
2	2	23	10.07	4.85018	0.121908	0.363001	0.011653	-0.0225193	-0.250533	-0.0117549	-0.0090426	0.209319	0.070578	-0.227066	-0.294332
2	2	23	9.14241	5.56704	0.221194	-0.0525108	0.0816723	-0.023934	0.147087	-0.039645	0.0108965	0.0018877	-2.0944	-0.00107345	-0.109865
2	2	23	8.89716	8.1894	0.18098	-0.0600753	-0.0652887	0.423578	0.289503	-0.000835042	-0.0558366	-0.129259	-2.1112	0.0740668	-0.0680149
2	2	23	9.24277	5.3566	0.646925	0.896061	0.0197646	0.102179	-0.62982	-0.0113124	-0.00110201	0.147267	2.7074	-0.0163224	-0.254838
2	2	23	8.94966	7.27045	-0.128961	0.0243585	0.197685	-0.0830578	-0.066288	-0.00457998	0.00310289	-0.231713	-2.1942	-0.00094423	-0.0253304
2	2	23	10.1421	9.62632	0.307868	0.162887	0.127139	-0.316488	0.30021	0.0394204	-0.00570136	0.049127	1.06528	-0.114233	-0.0622729
2	2	23	11.2039	12.068	-0.106882	-0.0853869	0.637098	0.0607688	0.0170706	0.0235963	0.0367085	-0.0296221	1.25294	0.00712448	-0.0177625
2	2	23	9.54026	11.4392	-0.00530465	0.249762	-0.0461498	0.36193	-0.114756	0.0664412	0.00239017	0.119723	-0.30574	0.217931	-0.0410335
2	2	23	10.9439	8.49746	0.155362	-0.144024	-0.0254732	0.160213	0.207501	0.0494607	0.00875497	0.0540652	-2.6784	-0.0319463	-0.0416288
2	2	23	11.6269	3.6721	0.304193	0.522424	0.000153089	-0.121824	-0.35142	-0.0368353	-0.0234739	-0.0143785	5.1314	0.0730245	0.345242
2	2	23	11.9233	9.81433	0.4969	0.196448	-0.279301	-0.281149	0.32592	0.0105591	0.070173	-0.0109841	-4.9374	0.0502363	-0.0518431
2	2	23	9.80781	12.4427	0.0333437	0.269866	-0.542391	0.32031	-0.191391	0.00422306	-0.0232514	0.0925131	-1.73834	-0.0199529	0.0121171
2	2	23	17.3573	10.1186	-0.0759111	0.199753	-0.0592561	0.303173	0.055671	0.0231216	0.0229493	0.0848797	0.84604	-0.0160094	0.541964
2	2	23	11.1031	6.52459	0.516959	0.20975	-0.109348	0.00776639	0.37788	0.00513805	0.0506183	-1.11515e-05	-1.77626	-0.126347	-0.0401876
2	2	23	11.5559	8.45653	0.00741849	-0.0846106	-0.269196	-0.0178935	0.0206343	-0.0674243	0.0713311	0.104336	1.63162	0.0265391	-0.0436211
2	2	23	9.47245	14.8001	0.0944186	0.207217	0.051064	-0.577557	-0.180162	0.01067	-0.0856297	-0.0456109	3.2144	-0.0341614	0.104014
2	2	23	10.5943	6.76974	0.132544	-0.159436	-0.0758753	0.0729619	0.30093	-0.0186171	-0.0900554	0.0539724	2.0352	0.0991211	0.00193481
2	2	23	10.4618	12.2028	0.250915	0.523204	-0.523962	0.185261	-0.3339	0.0221583	-0.0202748	0.0458589	1.06078	-0.0690561	-0.00301769
2	2	23	16.3753	11.0052	0.47392	0.203438	-0.195437	0.145122	0.47397	-0.0011154	0.112352	-0.275952	1.8455	0.1325	0.171295
2	2	23	15.562	26.5691	-0.0933484	-0.04602	0.307323	-0.0916567	-0.13992	-0.14224	0.0284977	-0.154793	-4.1038	0.143863	-0.171879
2	2	23	10.5263	14.2461	0.681411	0.445418	-0.302678	0.439679	0.54033	0.0236146	0.0100503	-0.196454	-0.64716	-0.0617802	0.0584148
2	2	23	10.5572	11.4324	0.0842937	0.00467038	-0.0998549	0.276268	0.11436	0.0105932	0.0123143	0.0577365	-3.1562	0.0694493	-0.483619
2	2	23	9.3267	10.3909	-0.0427914	0.182096	-0.00302058	-0.301395	-0.178203	-0.0132782	-0.0239423	-0.0154634	-1.98062	-0.0959981	-0.20903
2	2	23	10.852	8.82413	0.187554	0.0507615	-0.20496	-0.240896	0.182835	-0.0160613	-0.0243742	0.0880684	2.4692	-0.145388	0.298006
2	2	23	12.3301	2.9241	0.0113784	0.192855	-0.0605306	-0.0443598	-0.122958	-8.13337e-05	0.00204228	0.0332298	-1.76478	-0.531989	-0.366545
2	2	23	10.3797	8.14787	-0.0249181	0.263733	-0.315609	-0.126832	-0.214791	0.00588991	0.0315651	0.0199802	-2.102	-0.0256762	-0.0265825
2	2	23	9.26767	13.7799	0.324184	0.455041	0.198087	0.647947	-0.178851	0.04233	-0.0628415	0.140719	-1.04414	0.163261	0.0820198
2	2	23	10.6571	9.95827	-0.0493662	0.257061	-0.224113	0.12786	-0.116784	0.0439961	-0.00994174	-0.0852084	-2.4406	-0.0142829	-0.0104341
2	2	23	10.006	5.04956	0.635512	0.91575	0.0108147	0.0565573	-0.50934	0.0465084	-0.0309177	0.0862297	0.32728	-0.00280325	-0.0321902
2	2	23	9.36103	5.59735	0.0828985	-0.136714	0.280283	-0.0704177	0.081153	-0.00663324	0.00801924	0.0325591	1.3082	0.0569446	0.0406689
2	2	23	10.2271	5.45226	0.123642	-0.142115	-0.0221881	0.00132879	0.112203	-0.0276418	0.0118392	-0.221524	2.7676	-0.235287	0.0675803
2	2	23	10.226	5.63503	-0.0692246	0.0189245	0.0295927	-0.0279086	-0.034113	-0.018587	0.021368	0.158348	-4.4524	-0.00587727	0.064065
2	2	23	9.9069	6.30327	-0.137315	0.128723	0.0702494	0.162926	-0.0281931	-0.0107993	-0.0283987	-0.013957	2.3816	-0.148267	0.141975
2	2	23	9.11409	5.43217	0.0987997	0.40272	-0.121888	0.126859	-0.19443	0.0191299	-0.0307879	0.0817032	-0.22998	-0.0107956	-0.0134899
2	2	23	9.10249	4.14399	0.0875979	0.35336	0.0302311	-0.0639781	-0.25731	-0.00761137	-0.00105363	0.157872	-0.092372	-0.153728	-0.127999
2	2	23	10.3594	12.0854	0.168787	0.161304	0.24683	-0.304196	-0.295302	0.00972957	0.00228252	-0.116935	-1.22382	0.0149565	0.204313
2	2	23	16.9791	4.55998	-0.0271996	0.0356658	0.00275043	-0.00550707	-0.053736	-0.00598806	0.0404076	-0.0607518	3.018	0.0583598	0.466443
2	2	23	12.7309	5.83987	0.504741	0.725675	0.0297736	0.211678	-0.45654	0.0288306	0.0628758	0.0710937	3.9732	-0.087508	0.0196268
2	2	23	10.4033	7.24401	-0.0552273	0.0303694	-0.00453072	-0.0521596	0.125727	0.00864546	-0.0803692	0.0917104	-0.0195064	0.0654451	-0.0822857
2	2	23	10.181	8.6174	-0.130982	0.182446	-0.176147	0.181873	-0.0104088	0.042014	-0.0349553	-0.130921	-0.8561	0.0485452	0.125646
2	2	23	9.94084	6.04727	0.341006	0.64378	-0.0594644	0.00533279	-0.43479	0.0318574	0.0339653	-0.0525918	-0.80476	0.0914768	-0.119163
2	2	23	10.3445	13.2378	-0.109862	-0.166181	0.529908	-0.306772	-0.134112	0.00797056	0.029003	-0.00531196	1.19068	0.16813	0.0846113
2	2	23	9.24882	4.54778	-0.0944282	0.0237533	-0.0879832	-0.162682	-0.054312	-0.0052976	0.00974553	-0.0834234	-2.5514	-0.10478	-0.0271729
2	2	23	9.18403	9.11243	0.288313	0.0169525	-0.0122372	0.00410829	0.230211	-0.0578168	-0.0235092	-0.326153	-2.105	-0.0746542	-0.146802
2	2	23	13.5132	14.2221	0.0738477	0.277004	0.42482	0.051166	-0.171153	-0.118311	0.0129224	-0.0258543	0.22576	0.110123	0.194027
2	2	23	9.51456	5.9206	-0.0175314	0.249798	-0.00603866	0.00335321	-0.091827	-0.0275709	-0.0539683	-0.0721297	4.376	-0.0485178	-0.0713146
2	2	23	8.94144	6.10905	0.0573269	0.356393	-0.0916999	0.0243508	-0.14163	0.012974	-0.050842	-0.153205	2.4338	0.0290773	0.020633
2	2	23	9.81167	15.2673	-0.0177426	-0.133618	0.142612	0.521108	0.061707	-0.041863	0.00641625	0.0696484	1.93342	0.0116934	0.0363221
2	2	23	10.1375	5.87189	0.406689	0.201533	0.0429193	-0.178204	0.31935	0.0192969	0.0244527	-0.064208	1.30606	-0.0833343	-0.00427741
2	2	23	8.90618	5.54225	-0.0497224	0.251426	-0.22729	0.0688386	-0.170454	0.000258604	-0.00355104	-0.0156333	0.673	0.166635	0.0505653
2	2	23	9.4405	9.44402	-0.0793786	0.0313688	-0.403669	0.0565452	-0.0192477	0.0122316	-0.0175311	0.0412749	0.043614	0.0394996	-0.107401
2	2	23	9.43134	5.74109	0.534293	0.808128	-0.177809	-0.0739717	-0.57798	-0.0174556	0.00333154	-0.225092	0.80696	-0.113641	0.0430271
2	2	23	11.77	14.3111	-0.114336	0.192379	-0.221217	-0.055828	-0.093465	0.0469472	-0.00837458	0.301364	-4.2764	-0.0807047	-0.209921
2	2	23	9.56651	3.95236	0.0265472	0.261038	0.128311	0.0483418	-0.185133	0.00329285	0.000697066	0.0869823	-1.52556	-0.153484	-0.110785
2	2	23	9.40368	5.50883	0.201839	0.441323	-0.0164248	-0.169938	-0.3225	0.00790389	-0.00119312	-0.0660138	0.33596	-0.166113	-0.0879124
2	2	23	13.9871	14.9229	0.242006	0.107582	-0.253187	0.479681	0.42051	0.0598063	-0.0436703	-0.00517623	-2.179	-0.212278	-0.238356
2	2	23	10.4586	6.51516	-0.0224215	-0.00801206	-0.169626	-0.00972588	0.069495	0.0672129	0.0293819	-0.100316	3.0114	0.152456	-0.169452
2	2	23	9.55191	4.89897	0.512175	0.328217	0.375903	0.0335802	0.49446	0.0338622	-0.0240059	0.0531123	-1.21436	-0.0544409	0.0318831
2	2	23	9.11635	8.15848	-0.0185391	0.241081	-0.1737	-0.13986	-0.169542	0.00271837	-0.0253602	0.0211982	-2.3164	-0.132813	-0.0446206
2	2	23	8.6033	4.89321	0.491437	0.213735	0.0167554	-0.122241	0.34098	-0.0311084	-0.00676193	0.0904948	-1.57322	0.0522631	-0.0528875
2	2	23	9.26707	7.12478	0.488482	0.291791	0.278404	0.150795	0.40908	0.001717	-0.00278751	0.0298774	-2.215	-0.0730951	-0.108316
2	2	23	13.044	21.5502	0.213343	0.226552	0.195248	0.143201	-0.36825	-0.123465	-0.0303737	0.0209759	-3.7108	-0.0668462	-0.134286
2	2	23	8.63065	3.38145	0.436351	0.146091	0.078872	0.0549597	0.33468	-0.00958982	-0.00680893	0.10146	-0.26834	0.0216312	-0.120583
2	2	23	9.12525	5.40519	-0.102089	0.205754	0.18894	-0.00552181	-0.152631	-0.0301985	0.0122151	0.193327	3.2666	0.173973	-0.22579
2	2	23	8.78811	8.29941	-0.00222127	0.273098	-0.196334	-0.0549327	-0.158847	0.00676892	-0.0538673	-0.0659612	-1.83446	0.0434891	0.0425351
2	2	23	11.6389	5.07201	0.363525	0.561249	0.023725	0.0254755	-0.36144	0.0150951	-0.00106117	-0.165923	2.2334	-0.200695	0.198475
2	2	23	8.75276	5.59266	0.679164	0.946837	-0.139933	-0.127796	-0.67146	-0.00387401	-0.00420278	-0.128514	-3.1588	-0.0710815	-0.0449657
2	2	23	9.67278	14.7995	0.182766	0.0656839	-0.371008	-0.379258	0.106701	-0.0132328	-0.00455058	0.177872	1.92494	-0.223892	0.0580708
2	2	23	10.7866	7.97677	-0.0730956	0.228834	-0.321027	-0.00138463	-0.081891	0.0609974	0.00130954	0.00416097	2.6216	0.0898255	0.0793073
2	2	23	10.4399	4.27158	0.476982	0.20192	-0.120485	-0.0454841	0.38229	0.00377981	0.0103024	0.030459	-0.61996	-0.265347	0.0197345
2	2	23	9.72013	9.93098	0.152203	0.37936	-0.174707	-0.215049	-0.30786	0.0127198	0.00428764	0.165716	-2.3762	-0.0843469	0.0292846
2	2	23	8.77511	4.1389	0.244547	0.499375	0.129339	-0.070187	-0.3651	0.0039793	-0.000263287	-0.0634897	1.2179	0.0454545	-0.00677099
2	2	23	8.71197	2.97709	0.0863471	-0.118094	-0.0120486	-0.0777469	0.058401	-0.0256404	0.00249365	-0.0207059	0.42454	0.0427131	-0.146367
2	2	23	12.0911	6.76643	0.402457	0.101223	-0.131327	0.150241	0.34239	-0.0153827	0.0200594	0.171763	1.61534	-0.0963525	0.222427
2	2	23	8.87454	4.66134	0.255884	0.489496	0.150451	-0.0927889	-0.36849	0.00257715	-0.00210635	-0.0494483	0.057324	-0.000274763	0.000411885
2	2	23	9.85749	24.8495	-0.119135	-0.0763796	-0.482209	-0.700188	-0.224196	-0.0123305	-0.0791383	0.0113673	-0.3631	0.0347806	0.0158503
2	2	23	11.9306	4.60689	0.481085	0.21115	0.0910004	0.0848866	0.40533	-0.0151114	0.00992835	0.139131	3.1544	0.0211793	0.258614
2	2	23	8.91612	3.20417	-0.0957194	0.2091	-0.0185941	0.00690156	-0.126924	-0.0460837	-0.0188008	0.0395315	0.62394	0.0131701	-0.0382861
2	2	23	9.3232	3.20375	-0.116679	0.0508802	0.0450092	0.00753738	0.013497	-0.00868486	-0.0359115	0.0167511	3.0708	0.0176802	-0.195902
2	2	23	9.96748	5.28043	0.397766	0.0881531	-0.175115	0.085754	0.296505	0.000689407	0.0253046	-0.070456	1.89234	-0.0928803	-0.029951
2	2	23	11.4454	7.96834	0.0738309	-0.0415428	-0.0606796	-0.218753	0.136323	0.0111603	0.000204903	-0.150395	-0.76998	-0.294883	0.177648
2	2	23	10.2808	7.8572	-0.126271	0.0918367	-0.324107	-0.148601	-0.055644	-0.00265939	-0.000970105	-0.171482	1.8586	-0.274484	-0.249777
2	2	23	8.69808	8.09263	-0.105213	0.154135	-0.318422	0.211549	-0.134916	-0.00443577	-0.00204627	0.106694	-2.5528	0.226373	-0.0822715
2	2	23	11.623	8.72549	0.649519	0.419624	-0.434932	-0.0914874	0.46077	-0.00711398	0.0272763	-0.137506	1.85874	-0.0886151	0.156534
2	2	23	8.79797	8.99757	0.375387	0.241023	0.197869	-0.208782	0.288099	-0.0037861	-0.0134894	-0.0937654	-3.4902	-0.112421	0.000455606
2	2	23	14.8294	13.8419	-0.0248081	0.272975	-0.0368714	0.147013	-0.151095	-0.0016292	0.11653	-0.0314217	-1.10906	0.148593	0.00885057
2	2	23	8.54601	4.07174	0.136296	0.421213	0.0778977	-0.0678884	-0.286383	-0.0118872	-0.0185082	0.0620273	-1.44408	0.0868458	-0.157246
2	2	23	9.04101	6.27552	0.491492	0.270143	0.0078611	-0.260302	0.32649	-0.0145492	0.013148	-0.0860734	-2.4842	0.0446798	0.0184938
2	2	23	9.38335	15.2005	0.211056	0.355284	-0.055531	0.611223	-0.288909	0.000383449	0.000308985	0.222465	-1.84832	0.484517	0.0147129
2	2	23	11.3889	13.5339	0.0495534	-0.166318	0.0445615	0.461202	0.199833	0.0543362	0.00969248	0.00166449	0.22586	-0.00818621	0.0864272
2	2	23	18.8058	9.59543	0.278352	0.501548	0.0117557	-0.000554012	-0.076644	-0.110643	-0.0584359	0.0409255	1.01316	0.457893	-0.355639
2	2	23	9.27257	9.22534	-0.015172	0.263857	-0.204805	0.30846	-0.155904	-0.00970542	-0.0104281	-0.0621274	1.165	-0.025266	0.0484046
2	2	23	9.10331	15.8695	-0.166407	-0.128218	0.347925	-0.396197	-0.067947	0.0213504	-0.0148197	-0.167646	-0.041898	-0.0362409	0.00362805
2	2	23	9.79679	6.69544	0.426763	0.686422	0.0130442	-0.0607268	-0.39228	-0.0428549	-0.0658247	-0.142735	1.42802	-0.258744	0.0340918
2	2	23	9.84605	3.24131	-0.0404143	0.231927	-0.0748436	0.0386039	-0.130902	0.000524422	-0.00786979	-0.0753295	-0.86584	-0.225612	0.046626
2	2	23	9.43546	18.6438	0.182336	0.201268	0.531866	0.38988	-0.283287	-0.017547	0.00347944	0.209197	2.6566	0.113435	-0.168904
2	2	23	12.17	5.92313	0.409212	0.701657	-0.00127417	0.000952551	-0.45678	0.0133292	0.0424759	0.0831107	-2.3252	0.220706	0.165158
2	2	23	10.2659	10.9362	-0.0744979	0.109002	-0.315799	0.305838	-0.115251	0.00621162	0.00652581	-0.000348987	1.57766	-0.192025	-0.258975
2	2	23	9.8687	5.06132	-0.0522484	-0.0749904	0.108127	0.0289051	0.117987	0.0264581	-0.0365466	-0.0184958	3.8134	-0.0886423	-0.0992239
2	2	23	9.43404	5.97348	0.26569	0.0785504	0.333074	-0.0362422	0.232878	-8.98605e-05	-0.000137703	0.0971239	-0.59292	-0.0321033	0.0260742
2	2	23	9.75108	7.28191	0.480816	0.295189	0.0278079	-0.265162	0.34134	0.00436654	0.0201923	0.0927232	-1.02988	0.0410857	0.0710061
2	2	23	9.54862	4.96313	0.208644	0.505621	-0.100289	0.00045685	-0.33441	0.0148132	0.0113088	-0.136541	-0.2763	-0.0377696	-0.0325281
2	2	23	8.90682	10.6017	0.876328	0.764645	0.243784	-0.242166	0.57939	-0.0483056	-0.00708747	-0.0320313	-2.0218	-0.0506939	0.0221607
2	2	23	8.2125	3.95942	0.196937	-0.111891	0.0945247	-0.0178808	0.216015	0.0453566	-0.0216031	-0.0605746	-0.64334	0.249865	-0.0201941
2	2	23	9.14959	9.66358	0.273452	0.0255093	-0.277684	0.327556	0.30555	0.00274922	-0.0410814	-0.0141159	0.81774	-0.0179185	-0.00365166
2	2	23	9.49322	4.92233	0.0491111	0.344088	-0.00216285	-0.00114587	-0.139347	0.0322451	-0.0385368	-0.0236429	-0.61426	-0.0079878	-0.0700319
2	2	23	10.8533	9.36958	0.0985581	-0.00255396	0.124206	-0.321352	0.111918	0.0266203	0.0383025	-0.0731377	0.33242	-0.0421397	0.0137814
2	2	23	15.8396	7.81851	0.274271	0.483456	-0.230541	0.0270733	-0.293352	0.00400698	0.0508114	0.120738	-0.077858	-0.00822954	0.348743
2	2	23	13.3285	8.40637	0.314106	0.017679	0.0700424	-0.0225928	0.3234	0.0638712	0.100757	-0.00524892	0.32222	0.166728	-0.126755
2	2	23	9.55012	5.40368	0.171662	0.403571	0.12509	0.110163	-0.283005	-0.00137622	9.25759e-05	-0.0492174	-2.0934	-0.142221	-0.0483839
2	2	23	10.4767	8.14033	-0.0822475	0.217828	-0.28239	0.227946	-0.14682	0.00770675	0.0354981	0.00521178	2.682	0.139682	0.0355618
2	2	23	8.44381	5.43337	0.1431	-0.148677	-0.103706	0.129521	0.12963	0.00171581	-0.00449078	-0.10627	2.228	0.139523	-0.117229
2	2	23	9.32389	23.9654	-0.138638	0.194464	0.532793	-0.702326	-0.140217	0.000924683	0.00458022	0.116066	1.92374	-0.0281268	-0.120778
2	2	23	8.88646	7.47408	0.477206	0.203113	-0.138402	-0.246734	0.33633	-0.0543085	-0.020018	-0.0499529	0.26924	0.0200919	-0.103714
2	2	23	10.845	13.3095	-0.089366	-0.0252784	0.186968	0.362403	0.0058857	0.0100495	0.0340115	0.0204567	-0.83466	0.0509694	0.0322138
2	2	23	9.23161	7.26454	0.466793	0.702518	-0.17706	-0.206706	-0.56256	-0.0170828	0.0173893	0.0403	-0.159246	0.000567033	-0.006076
2	2	23	10.0925	5.07352	-0.138985	0.0361379	0.106486	0.0413696	-0.022803	0.00274106	-0.000327133	-0.146437	-2.1442	-0.186245	0.0571556
2	2	23	10.3653	6.70252	0.0913444	-0.0781353	0.431424	-0.126473	0.225945	0.067961	-0.0093327	-0.0424038	-2.596	0.0832623	0.0990778
2	2	23	8.47227	25.6264	-0.105911	0.0815464	0.191612	-0.740769	-0.227631	0.00108299	-0.000238399	0.0660284	1.48192	0.208391	0.129365
2	2	23	10.6038	11.3762	0.376114	0.161132	-0.57665	-0.0349849	0.30711	-0.00829132	-0.0435166	0.153022	3.4836	0.0348276	0.20271
2	2	23	9.70476	6.71504	0.136003	0.439634	-0.136056	-0.0456816	-0.200928	0.032343	-0.0439158	0.0636424	0.6615	-0.0122134	-0.00761966
2	2	23	11.9604	12.0659	0.0102428	0.303625	-0.0772939	0.360446	-0.149667	-0.00133709	0.0190116	-0.0882456	-1.81674	0.0103067	0.200235
2	2	23	9.26494	5.37507	0.0772941	0.298518	0.217374	0.0157155	-0.215202	-0.00206085	-0.0126463	-0.0590413	2.3758	-0.0643903	0.0385927
2	2	23	9.29488	5.69006	-0.030973	-0.0334723	-0.0552194	0.154995	0.079035	-0.0170533	-0.0380234	-0.204273	-2.412	-0.138689	-0.164235
2	2	23	8.86339	7.94297	1.4507	1.25265	0.0640568	-0.24363	1.06083	0.00793422	-0.034913	-0.0455437	-0.30368	-0.114504	0.0261958
2	2	23	10.5574	6.7069	0.325885	0.156374	0.340392	-0.0515913	0.299577	0.0136653	-0.00345746	-0.0553725	2.9052	0.17037	0.213852
2	2	23	8.55136	5.14579	0.517046	0.265404	0.0652824	-0.114854	0.3726	-0.0282819	-0.016963	0.00822945	-1.53748	0.0265096	0.0126008
2	2	23	9.411	3.2028	-0.0585668	0.208517	-0.0310799	-0.0820167	-0.15936	0.000182105	0.00410545	0.0232923	-3.6844	-0.0365088	0.0589598
2	2	23	10.7813	8.65518	0.720789	0.568893	-0.474992	0.359419	0.60153	-0.0797475	-0.0176267	-0.0499993	-2.2446	-0.022613	-0.308372
3	2	18.5	13.2305	2.46709	0.224304	-0.148324	-0.061525	-0.00783624	0.132804	-0.00178842	0.00546328	0.0449475	-0.128268	0.0390175	0.0123055
3	2	18.5	15.0225	5.86603	0.406651	0.0760025	0.0927458	-0.0276195	0.295419	-0.023125	0.0181456	0.0548178	-1.84348	-0.170986	0.0947924
3	2	18.5	14.2831	7.05307	-0.162301	0.244154	-0.0647056	-0.103825	-0.20088	-0.00499004	0.00596675	-0.120547	4.541	-0.144318	-0.191411
3	2	18.5	12.4375	4.92297	0.648826	0.269168	0.0831235	0.202294	0.56955	0.010615	-0.0166803	-0.0529645	1.8712	0.237598	-0.104443
3	2	18.5	13.7756	4.49383	0.0773117	-0.00012874	-0.00590549	0.0283238	0.032109	-0.0103972	-0.0157893	0.131666	-2.0672	0.00509349	-0.113143
3	2	18.5	15.4657	10.5242	-0.145093	0.107438	0.151652	0.292549	-0.033594	0.00960676	-0.0328892	0.0726123	0.54962	-0.221321	0.0999891
3	2	18.5	14.1798	5.97183	0.203295	-0.122814	-0.0140357	-0.0687764	0.197796	0.0241934	-0.0646271	-0.0152631	-0.44206	0.177093	-0.250871
3	2	18.5	15.6438	6.68744	-0.0849286	0.0456313	-0.139829	-0.220841	-0.142026	-0.0189761	0.0823504	-0.0288047	0.50262	-0.0195627	-0.0156142
3	2	18.5	13.51	4.33714	0.085511	0.00105813	-0.143961	0.0840676	0.0287148	0.000533789	-0.00362321	0.0452285	1.12572	-0.0267525	-0.0276255
3	2	18.5	14.5967	23.6838	0.360152	0.482596	0.328445	0.789008	0.43467	-0.00147962	-0.0216304	-0.0733955	-0.80014	-0.157877	0.0830781
3	2	18.5	13.4009	9.25364	0.353083	0.00810122	0.307305	0.0212665	0.279516	0.000684223	0.00145109	0.126034	-0.063512	0.0784611	0.0382179
3	2	18.5	14.1163	2.92098	-0.0712546	0.296295	0.000786055	-0.010701	-0.231198	0.0027637	-0.00867802	-0.0290686	-1.66276	0.0490354	0.162125
3	2	18.5	13.137	7.28664	-0.0797132	0.321738	-0.205961	0.229182	-0.213603	0.0473191	-0.0155608	0.0271114	0.52366	0.0659501	-0.0233091
3	2	18.5	13.322	5.05731	0.384371	0.0384182	-0.103425	-0.155759	0.240954	-0.00546565	-0.00947824	0.0981257	1.61482	0.143262	0.0551138
3	2	18.5	13.1199	10.3993	0.0799144	-0.079587	0.211674	0.322618	0.060663	0.00171101	0.0177087	-0.0285274	2.1146	0.0470926	0.00187665
3	2	18.5	13.6858	9.13321	-0.0259746	0.273517	0.304305	0.0144925	-0.275031	0.00427312	0.0291317	-0.0801223	1.75366	0.0267633	0.0122606
3	2	18.5	13.1272	11.9811	0.48851	0.140114	0.170266	0.344891	0.41709	-0.00546792	-0.00215299	0.207144	-1.64354	0.0780105	-0.00122058
3	2	18.5	14.0902	6.27163	-0.0505512	0.118791	0.0569529	0.0597208	-0.105897	-0.038077	0.00933401	-0.0289306	-1.70908	0.0354837	0.00545107
3	2	18.5	15.9585	4.34752	-0.0799095	0.0863037	0.0293754	0.014132	-0.033276	0.00933954	0.0503416	-0.0207389	0.62786	0.29352	0.209196
3	2	18.5	17.0702	12.4967	0.196352	0.0856905	0.375112	-0.00715405	0.248373	0.00377642	-0.000617356	-0.147915	1.45306	-0.125162	0.330322
3	2	18.5	14.5284	8.60599	-0.129962	0.213176	0.0883212	0.0130697	-0.192156	0.00250929	0.0574262	-0.235574	2.932	0.144539	0.0507993
3	2	18.5	13.8684	7.192	-0.048696	0.125347	0.0709063	0.0342408	-0.05949	-0.0521766	-0.0070985	-0.202306	0.3902	0.225241	-0.0979076
3	2	18.5	15.0772	3.74266	0.134832	-0.0803567	-0.0312882	0.0990949	0.141453	0.014607	0.0180772	-0.0154109	0.54424	-0.153051	0.192745
3	2	18.5	13.4847	4.77553	-0.121452	0.29364	-0.0147873	0.00645594	-0.196761	0.0114449	-0.0185976	-0.100292	-0.47932	0.00802461	0.00398544
3	2	18.5	14.5303	8.25033	0.0520353	0.0303683	-0.150318	-0.166791	-0.0222204	0.031542	0.0246096	0.0484331	-2.1378	-0.152184	-0.0974735
3	2	18.5	13.5989	20.2115	0.102316	-0.11729	0.122988	-0.349237	-0.086589	-0.0605942	-0.0529089	-0.294999	-1.49354	-0.0830828	-0.0949161
3	2	18.5	15.1515	10.509	-0.0385623	0.307753	0.232363	0.148272	-0.21132	-0.0376617	-0.066581	0.0370245	-0.8683	0.0121831	0.0124071
3	2	18.5	14.1495	6.5189	-0.157723	0.170059	0.0523233	-0.173074	-0.205167	-0.00820196	0.007785	0.182282	2.9928	-0.142074	0.00661505
3	2	18.5	14.24	27.6344	0.0585972	0.02265	0.655786	-0.434378	-0.4107	-0.0135531	-0.0136926	0.00278298	-0.36238	-0.262219	0.138353
3	2	18.5	13.2226	3.96303	0.676886	0.257948	-0.086735	0.0405551	0.51693	0.00233379	-0.00273757	-0.0499052	-1.65806	0.0276666	0.0149427
3	2	18.5	12.8535	9.13052	0.245108	-0.0621175	0.00763455	0.409759	0.196014	-0.0109495	0.00239555	-0.132619	-0.61076	0.0723793	-0.0891211
3	2	18.5	13.8125	4.16363	-0.10831	0.27552	-0.0783728	0.0670859	-0.24255	-0.01096	0.0210891	0.0860697	0.39838	-0.0895861	-0.284949
3	2	18.5	13.5617	7.76527	-0.0974827	0.272767	-0.0893193	0.365659	-0.198144	-0.0156426	-0.00493034	0.00785047	-2.0838	-0.0021741	0.01127
3	2	18.5	13.8286	5.21052	-0.163907	0.226384	-0.0312269	-0.0766178	-0.161958	0.027425	-0.00149633	0.00084121	-1.74604	-0.071571	0.0361224
3	2	18.5	12.4257	3.09183	0.735549	0.313407	0.0120975	0.014273	0.58848	0.0323148	0.00467824	0.0363905	0.41358	0.144529	0.00556169
3	2	18.5	12.8622	10.9825	0.116497	-0.0898116	0.0142759	0.498125	0.179385	0.0105361	-0.0250902	-0.141574	2.6084	0.203691	-0.0914544
3	2	18.5	14.5611	4.37418	0.232465	0.621668	0.0109271	0.00444031	-0.45951	0.00806503	-0.0176973	0.12254	0.69264	-0.0385801	-0.21846
3	2	18.5	13.1591	3.04429	0.475476	0.0831769	0.035844	-0.109952	0.33294	-0.00345107	0.000306542	0.0200718	0.43294	0.0618404	-0.0019123
3	2	18.5	15.0062	8.6677	0.0780752	0.45685	-0.0380786	-0.0935383	-0.40038	-0.036317	-0.00285419	-0.199961	3.5844	-0.199515	0.0217792
3	2	18.5	16.0093	22.7976	-0.116222	-0.119135	-0.74979	0.0756797	-0.276678	0.041416	-0.0196082	0.0555619	-0.40222	0.0166838	-0.00884972
3	2	18.5	18.8118	5.20749	0.0770308	-0.0800109	-0.0443284	-0.0780917	0.164007	0.000721884	-0.00148392	0.154524	2.1376	0.273177	0.488621
3	2	18.5	15.4738	10.4036	-0.119526	0.186561	0.0623382	0.362083	-0.067719	-0.0220476	-0.0021241	-0.256075	2.7736	-0.0343925	0.247219
3	2	18.5	16.7615	4.68533	0.00505281	-0.0144984	-0.00279648	0.00425956	0.111993	0.0337644	-0.0114146	-0.0450134	-0.5357	-0.378038	-0.0269933
3	2	18.5	15.1642	9.79663	0.180344	-0.103755	-0.161889	0.275971	0.134379	0.0125827	0.0360328	0.0926059	-1.49378	-0.218079	0.0943144
3	2	18.5	16.5687	18.9673	-0.0122127	0.172653	0.34311	0.0348941	-0.32619	-0.0427995	0.0326146	0.144421	-1.80678	-0.0687171	0.154633
3	2	18.5	14.8812	13.5374	0.039378	-0.144714	0.28214	0.224324	0.050889	-0.019992	-0.0306044	0.0825902	-3.1266	-0.0858974	-0.0655505
3	2	18.5	13.37	5.41978	0.258802	-0.163498	0.00378023	-0.000219595	0.2358	0.066375	0.00830462	0.0149467	-0.190116	-0.00397686	-0.00418696
3	2	18.5	13.6333	5.13127	-0.00362869	0.0845726	-0.0847851	0.199633	0.0095295	0.0275821	-0.0102258	-0.095058	-0.25636	-0.0458458	-0.000124342
3	2	18.5	13.7341	6.93506	0.0816188	0.470065	-0.186653	0.266593	-0.35754	-0.0076453	-0.00966987	-0.0678158	2.5068	-0.0164618	0.0167119
3	2	18.5	13.671	4.71994	0.644814	0.271389	-0.0614842	-0.0634587	0.47124	-0.0446644	-0.000824234	0.0685036	2.84	0.108892	-0.0507276
3	2	18.5	13.8004	6.40444	0.0777976	-0.00470038	-0.151183	-0.000863998	0.0053298	-0.0197302	-0.00434714	-0.154182	-1.23096	1.78966e-05	-9.07065e-06
3	2	18.5	14.9842	4.27257	0.136	-0.0943056	-0.00580283	-0.0447907	0.073338	-0.0525219	-0.0113859	0.0421143	-0.22868	0.112165	0.140014
3	2	18.5	12.9057	6.07065	0.233608	-0.155811	0.125246	0.144168	0.176085	-0.0050725	-0.00126023	-0.135038	-1.27368	0.0987893	-0.0810016
3	2	18.5	13.5552	7.42591	0.00564798	0.0463882	0.135348	0.0213721	-0.032841	-0.00897391	0.00518385	-0.199948	1.5767	-0.0121167	0.00219639
3	2	18.5	13.4716	7.44129	-0.0131656	0.0289021	0.209586	-0.0771781	-0.047805	-0.000970646	0.0118295	-0.133718	-2.2716	0.00929138	-0.00484429
3	2	18.5	14.0331	7.20408	0.189457	0.59787	-0.217819	0.108155	-0.46713	0.0134573	0.00229307	0.110932	-0.5995	-0.0380811	0.101076
3	2	18.5	14.9702	11.3661	0.0522396	0.356849	0.299172	0.116433	-0.24132	0.00503031	-0.0373799	0.115111	1.79268	0.0194417	0.252713
3	2	18.5	15.5449	8.70043	0.0326117	0.339174	-0.0361575	0.45649	-0.193287	0.00606298	-0.0252926	0.0639845	-2.9134	-0.262408	0.0139699
3	2	18.5	14.7341	6.78524	-0.0404753	0.0953403	-0.0288444	0.0139279	-0.059826	0.0157186	0.0663167	0.134891	1.40452	-0.0115729	0.0245997
3	2	18.5	13.2129	5.82302	0.502107	0.136334	-0.132137	-0.0158138	0.36507	0.000737341	0.00642153	-0.139766	5.2648	0.195905	0.0633072
3	2	18.5	12.0308	4.15691	0.0200567	0.0410105	0.0946988	0.0534607	0.0051726	0.0171197	0.00636043	0.0424612	3.8128	0.280836	-0.290147
3	2	18.5	13.1378	5.33905	-0.00212605	0.0688484	0.00657195	0.0131857	-0.0078111	0.0073726	-0.0158494	-0.152814	0.79522	0.241578	0.106818
3	2	18.5	14.5487	9.58901	0.353935	0.645818	0.298952	0.115256	-0.54525	0.000952349	0.0103311	-0.0720577	1.94884	0.0154663	0.152703
3	2	18.5	15.3462	4.68218	0.0823537	0.441893	-0.146178	0.00164412	-0.33423	0.0136054	0.0298323	0.00580212	1.94126	-0.230971	0.104908
3	2	18.5	16.5042	7.31686	-0.092452	0.300297	-0.228823	0.105637	-0.191886	0.0434794	0.0716067	-0.0240766	1.66436	-0.0500793	0.0769847
3	2	18.5	12.9207	9.39575	0.116936	0.484649	0.236709	-0.0968654	-0.4002	0.00488532	0.00509992	-0.21621	0.80168	0.19573	0.0100441
3	2	18.5	15.266	11.1028	0.190855	0.347317	0.0588713	0.155488	-0.227889	0.0837598	0.0447097	-0.092744	3.3164	-0.153162	-0.0651682
3	2	18.5	13.303	12.9144	0.327378	0.0513478	0.0958946	0.491859	0.34197	0.049561	0.032413	-0.00641018	1.4791	-0.0496027	0.0395019
3	2	18.5	14.6793	13.0304	0.322524	0.735754	0.142576	0.0322498	-0.46923	0.0109528	-0.0839833	0.38983	-2.1904	0.169986	-0.146033
3	2	18.5	15.2482	2.48282	-0.0646364	0.0771095	-0.0244458	-0.0631238	-0.056652	-0.00260371	0.00908762	0.0413324	0.29454	-0.314686	-0.0367093
3	2	18.5	13.1057	7.33732	-0.108467	0.188975	0.216063	-0.0804279	-0.04482	0.0790684	0.00186136	-0.0168147	-2.0738	0.0739195	-0.0560287
3	2	18.5	13.6688	14.351	0.197486	-0.0981323	-0.167614	-0.30333	0.0094371	-0.000831817	-0.0483119	-0.114358	-2.4518	-0.114316	-0.0973124
3	2	18.5	14.1545	7.55167	0.184954	-0.110436	-0.254623	0.191352	0.107388	0.0091223	0.00589263	0.0366397	-1.72766	-0.146964	-0.0714996
3	2	18.5	15.3198	12.2437	0.163328	0.485137	-0.424009	0.151435	-0.45744	-0.0116176	-0.0572211	0.0516425	-3.2312	0.0113736	0.0564006
3	2	18.5	13.2713	13.1729	0.519279	0.702318	-0.264465	0.514836	-0.71085	0.00152087	-5.72671e-05	0.00667358	-0.91534	0.0554199	-0.187845
3	2	18.5	12.7355	6.22047	0.157742	-0.0832639	0.00230238	-0.00478122	0.101343	0.0225261	0.0132856	0.200303	2.8646	0.00490241	-0.0835763
3	2	18.5	14.2069	10.983	-0.119393	0.144787	-0.17062	0.0525308	-0.168534	0.0273404	-0.0334856	-0.132655	-4.8804	-0.0428448	0.0819566
3	2	18.5	13.3787	10.2205	-0.0361714	0.272429	-0.0285226	-0.309308	-0.36339	-0.0132308	-0.0178837	-0.100974	0.8388	0.000877115	0.00115312
3	2	18.5	15.6215	20.3494	0.299514	0.139979	0.749676	0.186391	0.30231	-0.00957793	-0.0037165	0.00686564	2.584	0.293416	0.227597
3	2	18.5	17.9223	5.36065	0.0612526	-0.143373	-0.0441329	0.0527239	0.171783	-0.0564439	0.00369003	-0.0418663	2.8936	0.366771	0.328777
3	2	18.5	13.6307	2.27913	0.239893	0.647313	-0.024112	0.0913907	-0.49167	-0.000251745	-0.00760718	-0.0177579	-5.2246	-0.0369571	-0.0459551
3	2	18.5	12.8355	6.26509	-0.102241	0.140723	0.205944	-0.157899	-0.143592	0.00113541	0.0108794	0.097532	-0.694	0.0951142	-0.0902335
3	2	18.5	14.0892	7.32095	0.177494	-0.127661	0.156087	-0.25378	0.054129	-0.0239543	0.0386958	0.0106337	0.3423	0.0211392	-0.012448
3	2	18.5	13.7138	4.762	0.104646	0.498612	0.0826536	0.10666	-0.36927	-0.00640506	-0.0123587	0.0513493	-0.66564	0.000664248	0.0170703
3	2	18.5	15.3981	6.08988	-0.0187686	-0.057611	-0.104092	0.255583	0.0151089	0.00136536	0.00135145	-0.0990176	5.0702	-0.0772678	-0.409453
3	2	18.5	16.4486	11.8512	0.432033	0.538195	0.247071	0.135717	-0.44865	0.0512184	0.0458112	-0.0221341	0.5769	-0.271211	0.0483091
3	2	18.5	13.3152	6.72841	0.365449	-0.00558967	-0.215269	-0.129124	0.202479	0.000730482	0.000185048	0.00106453	3.3138	0.0443724	-0.0471775
3	2	18.5	13.5142	4.65447	0.289391	-0.0690176	0.0308924	-0.213313	0.146772	-0.0214349	0.0140676	0.0296856	-0.66196	0.0392271	-0.0136981
3	2	18.5	15.7833	6.21713	0.22791	0.540668	0.0580874	0.06322	-0.4587	-0.0163471	0.0181133	0.0715115	-0.28644	-0.244232	0.142015
3	2	18.5	14.068	7.51036	0.322107	-0.0466304	-0.0468336	0.313926	0.273123	-0.027189	-0.0163598	0.0425187	1.74724	-0.017665	-0.0237459
3	2	18.5	13.7248	12.6318	0.313573	-0.00121461	0.14278	0.412329	0.259788	-0.0199576	0.000396308	0.140401	1.65306	-0.0436227	0.000991005
3	2	18.5	14.4985	14.9957	0.0767007	0.233393	-0.472199	-0.223706	-0.49749	0.0047807	0.0118457	0.128196	-0.68554	0.0616732	0.0169498
3	2	18.5	12.6706	12.5596	0.19976	-0.0574686	0.231015	0.411143	0.196143	-0.000655039	-0.00092085	0.129674	0.10788	0.189341	-0.172385
3	2	18.5	14.5433	5.46038	0.601978	0.199808	-0.0423561	-0.0549251	0.4677	-0.0620243	-0.0371376	-0.00781443	0.85034	0.0832893	0.013284
3	2	18.5	13.5813	11.1257	0.504629	0.142491	0.224832	0.290624	0.49374	0.00984992	-0.0339116	0.274376	-2.3472	0.083236	-0.0346185
3	2	18.5	13.5295	6.29113	0.196535	-0.118703	-0.145138	0.244135	0.134367	-0.00776312	0.00202159	-0.120498	-1.53932	-0.0194282	0.0517001
3	2	18.5	13.3538	9.00245	0.103829	0.466166	0.264465	0.0938922	-0.36198	0.00386359	0.0074286	0.0896836	0.154918	0.10031	0.0448789
3	2	18.5	14.6134	6.99851	0.293992	-0.0699172	0.0916856	0.0905407	0.217026	-0.0288941	-0.0451089	-0.0874393	-3.2178	-0.0503785	-0.0745572
3	2	18.5	15.1618	6.90655	-0.0842989	0.00218157	0.163137	-0.0639511	0.0202593	0.0278546	-0.048813	-0.0805426	1.45602	-0.211072	0.0257758
3	2	18.5	13.743	17.7465	0.0480427	-0.139381	0.0489811	0.564097	0.0082128	-0.0276612	0.0128427	-0.12154	-4.497	0.0150937	0.0340659
3	2	18.5	15.8812	3.86848	0.0682495	-0.112325	0.0658966	-0.0324134	0.068166	-0.00755095	-0.0156404	0.0647933	-1.81834	-0.129121	0.276717
3	2	18.5	13.4581	6.39199	0.144403	-0.0846071	0.0614515	-0.151279	0.041676	-0.0172079	-0.024393	0.174781	-0.9013	0.0301527	-0.0959287
3	2	18.5	13.4735	7.45908	-0.154216	0.157619	0.228304	-0.133571	-0.11499	0.0274989	-0.0402211	0.0071558	2.7416	0.0218028	-0.0260238
3	2	18.5	13.2436	7.0808	-0.067454	0.298971	-0.172742	0.286129	-0.224775	-0.0069423	0.000883442	-0.00700601	-0.92446	0.232588	0.0780684
3	2	18.5	12.9782	5.92162	0.0262332	0.0275183	0.0774517	-0.0389897	0.0101778	0.00846361	0.00251633	-0.161281	0.56122	0.298218	0.0748172
3	2	18.5	13.2894	4.6497	-0.15654	0.213532	0.125956	0.0311587	-0.156435	-0.00297539	-0.00121125	-0.0876311	-0.089282	0.0281703	-0.041217
3	2	18.5	15.4128	8.24577	-0.148073	0.217053	-0.187552	0.139121	-0.124194	0.0139589	-0.0156786	-0.21048	0.98646	0.180018	0.318715
3	2	18.5	13.3418	8.63545	0.0353891	0.375709	-0.320379	0.137781	-0.39594	-0.0066463	0.0316974	0.0631586	1.61622	0.0963504	-0.0327989
3	2	18.5	14.0268	9.69436	-0.145101	0.126816	-0.385409	-0.0276608	-0.228006	-0.00902358	0.015487	0.0160877	1.60052	0.00148947	0.0141856
3	2	18.5	15.5686	8.1007	0.769799	0.375919	0.236925	0.0125737	0.70875	-0.0926813	-0.054906	-0.0853672	3.5066	-0.0639649	-0.0941533
3	2	18.5	14.0655	5.59914	0.183481	-0.116579	-0.109974	0.0293479	0.097983	0.00740202	0.0346294	-0.0251896	-3.7728	-0.200604	-0.124505
3	2	18.5	19.2586	15.4142	0.0611157	0.439423	-0.48602	0.168896	-0.237351	0.0197985	-0.0856488	-0.123138	-0.170048	-0.213961	-0.0770761
3	2	18.5	13.0621	6.01682	0.583512	0.217002	-0.0495252	-0.13401	0.39855	0.00697997	-0.0307006	0.114442	-1.87958	0.0572615	0.020451
3	2	18.5	13.2913	3.61137	0.964748	0.548696	-0.0167345	-0.00690455	0.77634	0.00618845	-0.021184	0.0297088	-1.64318	0.119557	-0.243736
3	2	18.5	14.4171	10.6854	0.204706	0.0400877	0.0980062	-0.344313	0.094875	-0.0142211	0.00195973	0.0420642	-0.29622	0.15029	0.185267
3	2	18.5	15.0341	5.20914	1.01676	0.608923	0.00163616	0.0278634	0.85629	-0.023139	-0.0568553	0.0505173	-0.154348	-0.0157652	-0.167847
3	2	18.5	14.5603	8.44803	0.0468647	-0.069196	0.18242	0.101972	0.086031	0.0120319	-0.0159779	0.165997	0.152558	-0.0668525	-0.196246
3	2	18.5	12.4503	7.57348	0.287437	0.649626	0.0873138	0.199958	-0.5061	0.00232322	0.00031473	0.16789	-0.71446	0.240613	-0.204629
3	2	18.5	16.0552	6.82293	0.797335	0.422403	0.00704391	0.0222775	0.76104	0.0464136	-0.00110693	-0.0777338	-1.3556	-0.341765	-0.00716082
3	2	18.5	12.7744	15.4879	0.349389	0.2383	0.0317563	0.650375	0.263478	-0.0285512	0.0190164	-0.071062	1.7344	0.0311686	-0.209555
3	2	18.5	13.0643	7.05067	0.18509	-0.137576	-0.0846946	-0.0836159	0.085761	-0.0140463	0.0203752	-0.218006	-0.36036	0.200991	-0.0339605
3	2	18.5	13.7158	2.69539	-0.0509737	0.135522	-0.0192785	0.0192277	-0.043473	0.0103894	-0.0283454	0.0403403	2.2752	0.0360551	0.0552814
3	2	18.5	14.1155	4.50102	0.105759	-0.0336172	0.107851	-0.0356281	0.058434	-0.0315834	-0.0360086	-0.0548777	1.12718	0.0833825	0.0532475
3	2	18.5	14.0335	7.38435	-0.0171339	0.395907	-0.0346983	0.0887437	-0.32427	-0.0101639	0.047354	0.168257	0.54326	-0.000595318	0.0183734
3	2	18.5	16.7525	5.56298	0.0696081	0.395918	0.17663	0.079511	-0.259752	-0.00662716	-0.0172153	0.0365102	-0.25514	0.140687	0.391042
3	2	18.5	13.5802	13.4947	-0.0513154	0.238597	-0.281736	0.452571	-0.251262	-0.00948322	-0.00616511	0.312873	1.88842	-0.01715	-0.0756524
3	2	18.5	13.7654	7.27588	-0.0280672	0.0822449	0.00496186	0.00354909	-0.0176982	0.0523448	0.0657084	0.0028448	2.5392	0.220731	-0.040965
3	2	18.5	13.889	11.8708	-0.162693	0.144429	0.260609	0.153804	-0.205269	-0.0223727	0.0378031	-0.0447642	-0.154898	-0.00932778	-0.0735952
3	2	18.5	15.8322	3.97306	0.191607	-0.150555	0.0214641	0.0719194	0.250776	0.0201092	-0.0544925	-0.063183	1.77778	-0.0860075	-0.133958
3	2	18.5	13.3316	2.73249	0.336328	-0.0763424	0.0415576	0.0425511	0.247632	-0.0077824	-0.00155745	0.0230284	-0.79264	0.1031	0.0377634
3	2	18.5	14.3568	7.29306	0.0499651	-0.0180299	-0.0631389	0.188698	0.03912	-0.0547695	-0.00950846	0.0164201	3.5312	0.0887522	0.0143449
3	2	18.5	16.4684	6.64554	0.00307649	0.0441928	-0.000399043	0.0181168	0.034434	0.0266904	0.0480728	-0.0687956	-2.3072	0.21996	0.2494
3	2	18.5	12.7186	3.35434	0.18692	-0.10806	0.0267253	-0.018983	0.098826	0.0105835	0.0270282	0.0553749	-0.03565	0.0192305	-0.138744
3	2	18.5	13.1611	12.1087	-0.121568	0.0904306	-0.291295	-0.367175	-0.33501	-0.000573481	0.0107594	0.0447239	-0.21052	0.125425	-0.109712
3	2	18.5	16.4282	6.42109	-0.091812	0.205915	0.125783	-0.284636	-0.193872	-0.0036699	0.0417625	-0.00401705	-6.328	-0.0694245	0.189631
3	2	18.5	16.8367	9.18082	0.175258	-0.00446439	-0.123352	-0.3127	0.129498	-0.012427	0.0470834	-0.0451307	-0.133146	-0.240877	0.15827
3	2	18.5	15.6304	9.65307	0.293925	0.0832814	-0.300547	0.0722948	0.31419	-0.0652986	-0.0194259	-0.0155734	1.6795	0.23936	-0.333665
3	2	18.5	14.1363	14.7852	0.11133	0.203433	0.336614	-0.211418	-0.41487	-0.00818637	-0.0188056	-0.0336684	-0.95872	-0.0951826	0.134218
3	2	18.5	19.7906	10.6845	-0.118054	-0.141727	0.250788	0.221576	0.071388	0.0155942	0.0634852	0.00622887	5.1946	-0.132781	0.312261
3	2	18.5	12.8803	5.09632	0.367369	-0.00615936	0.0449286	-0.163605	0.245706	0.0152364	0.0175205	0.0753099	1.93942	0.0127851	-0.0635446
3	2	18.5	16.65	8.62895	-0.125919	0.266055	-0.00194078	0.0178154	-0.075387	0.0661671	0.0505992	-0.096127	-1.48722	-0.272464	0.0180273
3	2	18.5	15.1136	8.42722	-0.144653	0.144722	0.0158109	0.273215	-0.108327	-0.027679	-0.0115119	0.0688018	1.22014	-0.223781	-0.0440759
3	2	18.5	13.7329	2.87811	-0.113148	0.287457	-0.0275259	0.101368	-0.187464	0.00842179	-0.00416754	-0.0472199	1.50676	-0.0851858	-0.0576539
3	2	18.5	14.8629	15.9128	0.0725943	0.274522	0.388205	-0.0837697	-0.40809	-0.0613946	-0.0508258	-0.0475461	-0.59922	-0.035153	-0.0142461
3	2	18.5	13.2632	7.20553	0.00833608	0.0233028	0.209598	-0.241617	-0.06711	-0.0131338	0.0341206	0.0242697	-0.77288	0.268814	-0.072732
3	2	18.5	12.0687	7.06702	-0.00814835	0.0900018	0.0784887	0.0228172	-0.038463	0.0691151	0.0321288	0.10336	-0.68558	0.341088	-0.185108
3	2	18.5	13.1155	4.36946	0.195194	-0.121303	-0.0798372	-0.0558935	0.087636	0.0112006	0.0432901	0.0452883	-0.26084	0.0702576	-0.0474251
3	2	18.5	14.103	5.9439	0.0617661	0.0175012	-0.00778643	-0.017319	0.05475	0.0361773	-0.00734511	0.17428	-0.48678	-0.0896794	-0.135132
3	2	18.5	13.5126	4.5885	0.72721	0.356952	0.112307	-0.0956691	0.621	0.0400841	0.000899504	0.0633321	-0.103272	-0.0787112	-0.0134969
3	2	18.5	13.3739	3.84344	0.459991	0.0475775	-0.0807962	0.101378	0.35307	-0.00470049	-0.00275997	0.0744376	-1.79268	0.0835995	0.0597213
3	2	18.5	14.7721	5.09472	-0.0748481	0.253759	0.0542189	-0.0449255	-0.18987	0.0171783	0.00127667	0.144702	0.94284	0.179933	0.264621
3	2	18.5	14.4459	8.77607	-0.0348162	0.329036	-0.107133	0.306951	-0.21186	-0.0321944	-0.0277089	0.158532	-0.59356	0.082633	-0.0794701
3	2	18.5	13.1629	13.8469	-0.153008	0.0779146	0.264496	-0.203201	-0.129264	0.0377414	-0.00398316	-0.218568	2.0082	0.0847607	0.112221
3	2	18.5	13.1923	9.8019	1.1039	0.796904	-0.198906	0.459921	0.86541	0.0199346	0.0184727	-0.0308927	-2.2062	-0.0893771	-0.0768905
3	2	18.5	13.0014	7.05034	-0.109631	0.191651	0.0124248	0.0130327	-0.123051	0.00974404	0.00357843	-0.210248	-1.48692	0.0437923	-0.0210575
3	2	18.5	14.9894	5.29031	0.246481	0.658543	-0.148667	0.00173751	-0.44724	0.0319939	-0.0420287	-0.0604561	1.48858	-0.111279	-0.0470174
3	2	18.5	15.2685	8.00271	0.287503	0.0016258	0.163723	-0.194425	0.225678	-0.000465565	-0.0155783	0.189136	3.4208	-0.239019	-0.132813
3	2	18.5	14.5005	14.0956	0.615818	0.313733	-0.488462	-0.169728	0.31086	0.0156827	0.0157014	-0.080523	-3.437	-0.0124726	-0.194158
3	2	18.5	13.4134	10.6909	-0.0389407	0.256585	0.222789	0.309886	-0.226977	0.00353679	0.00754805	-0.107096	2.0424	-0.0189848	0.0170752
3	2	18.5	14.3324	5.50402	-0.101086	0.13698	-0.0319585	-0.0997316	-0.109515	0.00759651	-0.00571221	-0.0639796	0.77468	-0.158836	0.0540864
3	2	18.5	17.4105	9.2216	0.146454	-0.0682127	-0.0583021	0.192719	0.089556	-0.0796851	0.066361	-0.032465	0.6841	-0.194538	0.146016
3	2	18.5	16.8725	23.3206	0.350184	0.40469	0.525476	0.460314	0.42783	-0.0518421	-0.0587773	-0.119897	2.9586	-0.0923682	0.0269519
3	2	18.5	13.3936	4.11246	0.0735514	0.483658	-0.0893162	-0.095418	-0.39798	0.00350087	0.000231068	0.0276404	0.44858	0.004063	-0.148276
3	2	18.5	13.4786	6.04117	0.0272141	-0.0128266	0.203452	-0.124509	-0.0176886	-0.0010742	-0.0102617	-0.0425431	2.6782	-0.00994095	-0.0226069
3	2	18.5	15.07	7.89728	0.55553	0.165788	0.0444236	0.138332	0.4056	-0.0449536	0.0178409	0.0879438	0.161624	-0.164168	0.0833558
3	2	18.5	15.9111	6.39836	-0.0910726	0.172945	-0.151727	0.181749	-0.045954	0.00539643	-0.0385421	-0.051579	-2.9202	-0.190548	-0.0817902
3	2	18.5	13.1207	10.3043	-0.125107	0.26287	-0.0357424	0.227799	-0.032475	0.0850671	-0.00121338	0.218946	1.59368	-0.00654067	0.0836447
3	2	18.5	13.5794	8.48958	0.242937	-0.0685776	-0.217593	-0.244416	0.07917	-1.94219e-05	0.000487296	0.0439676	0.47166	0.0188943	0.00200848
3	2	18.5	13.2546	3.10559	0.516492	0.105774	0.04425	0.0488393	0.3993	-0.000442572	0.000362582	0.0638073	1.03232	0.0227919	0.0151649
3	2	18.5	12.7232	16.9537	0.056899	0.166667	0.0608259	-0.479669	-0.50379	-0.0311905	-0.0144468	0.0467483	-1.71364	0.00914382	0.0304529
3	2	18.5	14.1051	8.5178	0.232953	-0.164111	-0.0162877	-0.0409949	0.124953	-0.00761929	0.0480868	-0.242562	-1.62052	-0.0877829	-0.0107115
3	2	18.5	13.1943	4.81599	0.295261	-0.0916783	-0.0543252	-0.204448	0.132027	-0.0286913	0.028952	-0.0367924	0.0834	0.0414572	-0.160294
3	2	18.5	14.4414	7.54258	0.341898	-0.0346488	0.056476	0.103275	0.239166	-0.0364856	-0.0271494	0.0813636	-4.0106	0.0209716	0.0753645
3	2	18.5	14.3883	3.47908	-0.139044	0.27209	-0.0304384	0.121931	-0.139065	0.0116508	-0.0241674	-0.0556694	-0.81924	-0.0753211	0.149728
3	2	18.5	14.1888	4.00122	0.0433345	0.0169682	-0.0122135	-0.0363838	-0.023679	-0.0268451	-0.00381365	-0.0682202	-0.4536	-0.053707	0.0300619
3	2	18.5	14.1094	5.5046	0.614606	0.231374	-0.0583408	-0.115965	0.49314	0.0317693	0.0247388	0.0325359	0.45206	-0.13296	0.0249352
3	2	18.5	14.9636	17.619	0.21569	0.0478758	0.578503	0.086136	0.129894	-0.0256158	0.0323302	0.00405602	1.3318	0.0548436	0.053204
3	2	18.5	15.7552	20.6611	-0.162094	0.0355738	0.442142	-0.103171	-0.123747	-0.0106944	-0.0253199	-0.00169613	-2.5002	-0.331646	0.152626
3	2	18.5	14.6013	6.9087	0.701385	0.32007	-0.0163685	0.0341919	0.51975	-0.0375059	0.0260807	-0.164482	4.0728	-0.119182	0.0520107
3	2	18.5	15.1544	11.4433	-0.160707	0.207486	0.0150228	-0.0994133	-0.113508	0.0433049	-0.0676677	-0.0158727	-2.3812	-0.115384	-0.10557
3	2	18.5	12.8222	6.34615	-0.0243734	0.382396	0.0628841	0.1389	-0.205962	0.0372566	-0.0224734	0.149882	1.25556	0.109974	0.0187811
3	2	18.5	13.0018	12.2499	-0.0739528	-0.0336285	0.394663	-0.247652	-0.143217	-0.011472	-0.0249423	-0.0317283	0.69582	0.0136737	-0.0622929
3	2	18.5	13.5638	3.92744	0.493104	0.110982	0.0474833	-0.089551	0.36723	0.00306904	-0.00337581	-0.0338994	-0.7413	-0.0313751	0.0398996
3	2	18.5	13.809	5.94582	0.556936	0.157134	0.0163394	-0.0291568	0.42144	-0.0054286	-0.000667485	-0.141843	1.49746	-0.0999341	-0.0334383
3	2	18.5	13.5161	7.92392	0.0431795	0.029157	-0.0153339	-0.0421218	0.052635	0.0373639	-0.0255851	-0.199521	2.1156	-0.0284982	0.00787421
3	2	18.5	14.0051	11.2373	0.122892	0.372577	-0.261445	-0.28631	-0.49974	0.00810035	0.00881889	0.000682508	-3.0876	0.0263326	0.0318735
3	2	18.5	13.5828	3.81678	0.120893	-0.0615583	0.00379532	-0.0721012	0.053331	0.00560021	-0.0184364	0.064219	-1.88102	-0.0177684	0.00964215
3	2	18.5	15.0673	6.76776	-0.11227	0.285951	0.0929593	-0.00670809	-0.247041	-0.0305647	0.0528348	-0.00252837	-0.44	0.101185	0.0480689
3	2	18.5	14.6128	12.594	-0.10391	0.0582541	-0.103648	-0.523997	-0.186915	-0.0465742	-0.0749674	-0.0171934	2.5332	-0.00909159	-0.0470334
3	2	18.5	16.0958	13.3263	-0.0600687	-0.106618	0.0887373	-0.395005	0.0103842	0.0551196	0.0286455	0.0328255	1.46532	-0.268593	-0.211195
3	2	18.5	12.9479	10.3696	0.271043	-0.148251	-0.0111073	0.0102145	0.180675	1.85896e-05	-0.000264795	-0.3441	0.089504	0.0607785	-0.0753484
3	2	18.5	15.1261	8.39978	0.0864668	0.498758	-0.171926	-0.0829901	-0.38634	0.0452259	0.0604169	-0.0843739	0.051502	-0.0917587	-0.0511453
3	2	18.5	13.209	7.24412	0.0550478	-0.0350099	-0.13585	-0.161613	0.040149	0.0459065	-0.0623531	0.0454581	1.1482	0.111299	0.161611
3	2	18.5	23.5466	7.79204	0.0347093	0.257291	-0.0290564	0.177986	-0.062574	-0.0101637	-0.00459599	-0.141122	-4.0136	0.175739	0.721711
3	2	18.5	13.631	4.98924	0.329579	-0.056662	-0.00589403	-0.162787	0.232383	0.0221903	-0.00368488	0.116866	1.54104	-0.085981	-0.0774552
3	2	18.5	14.625	4.40626	-0.164555	0.201309	0.0325406	-0.0958087	-0.179442	-0.00450707	0.0448792	0.0491624	-1.1391	-0.0220013	0.0672527
3	2	18.5	15.3758	4.42188	-0.0924766	0.101788	0.00137881	0.00514277	-0.047325	0.0141939	-0.00637395	-0.0999742	3.3752	-0.19212	-0.226178
3	2	18.5	14.218	3.80649	0.453881	0.0782169	0.0759412	-0.157829	0.3225	-0.00547649	0.0064642	0.0560005	-1.54726	-0.131939	-0.253838
3	2	18.5	13.6734	5.00728	0.664727	1.06667	0.0102833	0.0868131	-0.83133	-0.0216071	-0.0143159	0.0934233	1.10782	0.124398	-0.0321858
3	2	18.5	13.0005	2.84887	-0.0740729	0.156855	0.0176345	0.09083	-0.085797	0.000212255	-0.00159506	0.0333105	1.35656	0.101886	0.0135082
3	2	18.5	13.2758	5.77397	-0.0775263	0.325269	0.0211243	0.00732452	-0.237189	0.013192	0.00947859	0.177688	0.22628	-0.0465635	-0.117433
3	2	18.5	13.2533	6.72546	0.0123441	-0.000961266	0.0967593	0.239428	0.036459	0.0402366	0.0163446	-0.0100221	-1.54978	-0.0464534	-0.126162
3	2	18.5	16.1077	13.811	0.219614	-0.12915	0.0817778	0.365206	0.27045	0.0277597	0.0268351	0.267669	1.0796	0.103079	0.326432
3	2	18.5	13.4139	4.13939	-0.12332	0.202444	-0.0524156	0.014318	-0.140181	0.00134841	-0.0013387	-0.0936615	1.28998	0.00206234	-0.00548126
3	2	18.5	12.5937	10.7457	-0.0318218	0.321958	0.0133561	0.155575	-0.196275	0.0549955	0.0203714	0.244041	3.9426	0.0340219	-0.125011
3	2	18.5	14.8141	7.90111	0.227714	-0.161212	0.100736	0.134908	0.176925	-0.0522688	-0.0452703	-0.00158886	-1.45318	0.0670229	0.0667246
3	2	18.5	13.8941	10.5477	0.276307	0.016109	0.209987	0.240444	0.246108	0.000885458	0.00401639	0.0770154	-1.58728	-0.116634	-0.105941
3	2	18.5	15.5371	2.58543	0.623475	0.28296	0.0173793	0.0384201	0.55947	0.00713489	-0.00891097	-0.0243442	1.75758	-0.298316	-0.0850381
3	2	18.5	14.1991	9.54359	-0.112308	0.229283	0.179735	-0.075802	-0.192036	0.0322784	0.0837784	0.0847356	1.891	0.0868064	-0.152834
3	2	18.5	15.0514	19.4667	0.103555	0.18837	-0.695415	-0.231862	-0.124347	-0.000413066	0.00207594	-0.080374	-1.39566	0.297871	0.00232857
3	2	18.5	16.788	5.70036	0.114629	-0.118466	0.100377	-0.0182083	0.166758	-0.000141853	0.000111604	-0.102823	0.40506	-0.317543	0.242089
3	2	18.5	15.1114	13.5434	0.244204	-0.156992	0.354456	0.0377454	0.192081	0.00316779	0.058807	0.158202	-2.2442	0.323187	0.0585042
3	2	18.5	14.2508	8.08901	0.293204	0.629699	-0.150405	-0.122606	-0.59901	-0.0475573	0.0145864	-0.193937	1.52804	0.0365537	-0.0168251
3	2	18.5	13.0437	6.33702	0.207571	0.585236	-0.129928	0.23618	-0.43674	0.011018	-0.0167606	-0.108589	2.6752	0.113731	-0.0373846
3	2	18.5	14.2404	8.2599	-0.0691893	0.309185	0.0215222	-0.0155368	-0.234051	0.00206659	0.000146864	-0.217566	-5.7184	-0.163519	-0.055813
3	2	18.5	11.8247	6.29412	0.223507	-0.149162	0.1446	0.223483	0.209955	0.0538805	0.0103825	0.0561446	-1.05338	0.306397	-0.0376414
3	2	18.5	15.0396	7.30916	-0.117824	0.0715373	0.0311778	-0.187679	-0.106347	0.00732679	0.0250807	-0.108097	-1.21108	-0.113607	0.152474
3	2	18.5	14.4947	9.36988	0.124298	-0.0258864	-0.313397	-0.0937545	0.0093837	0.0442032	0.0335725	0.060621	1.83188	-0.0817043	-0.330964
3	2	18.5	12.9953	7.16413	0.595521	0.178887	-0.013538	0.0565542	0.48207	0.0289013	0.016706	0.224432	1.68986	-0.00726274	0.00934426
3	2	18.5	15.0163	13.4455	0.102819	0.439277	-0.17311	0.626286	-0.2961	-0.0183149	-0.0131725	0.13202	0.94742	0.152219	0.276762
3	2	18.5	14.9888	8.44179	-0.157269	0.196271	0.259757	0.129691	-0.069774	0.0250947	0.0159876	0.0666723	-1.01386	0.0694885	0.251061
3	2	18.5	18.9727	10.168	0.0198982	-0.135523	0.254198	-0.314366	0.237348	0.0712106	0.0530235	0.155343	-2.6628	-0.416987	-0.151161
3	2	18.5	16.694	23.0291	0.938221	0.979634	-0.610676	-0.358362	0.51138	0.0537084	0.000818454	0.0634408	-2.4462	-0.0862487	0.0320067
3	2	18.5	16.205	15.8372	-0.0419886	0.102395	-0.537822	0.550092	-0.220344	-0.00749397	-0.0348027	-0.0777265	1.2521	-0.0951458	-0.0819366
3	2	18.5	14.357	5.83873	-0.155494	0.173774	-0.10826	-0.217894	-0.198981	-0.01307	0.0140927	0.188159	-4.2452	-0.141642	0.0215908
3	2	18.5	14.7581	5.62389	0.710296	0.308027	0.0134318	0.0295671	0.53727	-0.0525758	-0.0201144	-0.0752097	-0.749	-0.0416307	0.0495667
3	2	18.5	13.831	5.98134	0.0292801	0.0546345	-0.106579	0.133961	0.051897	0.0181501	-0.0264275	0.100936	4.5902	0.00762307	0.10527
3	2	18.5	13.4204	6.69662	0.397153	-0.0116685	-0.139955	0.183218	0.32406	0.0172167	-0.0288794	-0.14111	-0.90844	0.0988466	-0.0415854
3	2	18.5	13.974	2.99616	0.316044	0.68769	-0.0384039	-0.0320335	-0.56289	0.00114166	-0.0024787	0.0407753	-0.35922	0.0110938	0.119199
3	2	18.5	14.6804	23.9201	-0.153047	0.190025	0.576371	-0.455756	-0.168306	0.00747754	0.0128123	0.129039	1.39914	-0.222898	-0.0274381
3	2	18.5	14.6333	13.2006	-0.0753528	0.13567	0.0187208	0.203784	-0.082593	0.0648995	0.030023	0.205898	-4.6906	0.0297104	0.10248
3	2	18.5	13.7064	4.99159	-0.0987359	0.279983	0.0750574	-0.0835513	-0.234339	-0.000896733	-0.00188212	0.139289	-0.70378	-0.0705301	-0.071198
3	2	18.5	17.7346	12.0877	0.154489	0.236548	0.0289494	0.366659	-0.0085503	0.0742199	-0.0542416	0.0490732	1.9972	-0.34311	0.160232
3	2	18.5	15.5431	11.3398	0.631823	0.274132	0.248427	0.0937301	0.47955	-0.0121657	0.0842472	0.0555521	0.647	-0.00695433	-0.0236758
3	2	18.5	15.8131	8.91221	0.281212	0.14859	0.250501	-0.123462	0.26196	-0.00142447	-0.0072638	0.0235489	-1.27754	-0.238862	0.203631
3	2	18.5	13.0899	10.8022	0.263306	0.526012	0.37011	0.199491	-0.42291	0.0250883	-0.00951341	-0.0466261	-0.73336	0.079812	-0.0906897
3	2	18.5	15.4321	8.84997	0.168508	-0.083136	-0.216588	-0.0586358	0.09882	0.0325901	0.0489875	0.123957	-0.5954	-0.193116	-0.00252094
3	2	18.5	13.5779	3.17403	-0.096143	0.301524	0.0860752	0.0303855	-0.212064	-0.0025575	-0.013742	-0.0387594	0.9851	0.0136886	-0.0436982
3	2	18.5	14.2186	12.0317	0.642078	1.02583	-0.169694	-0.00430446	-0.77868	0.101492	0.0114695	-0.0893537	-0.75556	0.0821861	0.0205569
3	2	18.5	12.761	14.8537	0.0924723	0.279533	0.442296	-0.340793	-0.44778	-0.00415671	0.00811887	0.232398	1.1933	0.122934	-0.0631787
3	2	18.5	14.7618	11.309	0.489585	0.144821	0.22241	0.192582	0.3732	-0.0609723	-0.0239282	-0.0202013	-0.50206	-0.0010794	0.00124184
3	2	18.5	19.013	6.73048	-0.0418021	0.162056	0.0142951	-0.0559528	-0.213861	-0.0363814	0.0658048	-0.114443	1.84608	-0.0706884	0.259546
3	2	18.5	13.4015	8.7848	0.246996	-0.0325866	0.178204	0.256941	0.206142	-0.00253482	0.00329708	-0.118267	-1.97292	-0.0115624	-0.171723
3	2	18.5	17.2317	17.5877	0.291061	0.382329	0.139916	-0.0497383	-0.61821	-0.0866374	-0.00292105	-0.0862957	-1.9785	-0.256948	0.199167
3	2	18.5	14.0104	12.9686	0.622556	0.803044	0.327093	0.0912024	-0.64956	0.0417644	-0.0347232	0.0364858	2.2006	0.0272433	-0.0268575
3	2	18.5	13.5899	2.1334	-0.0227958	0.0868233	-0.0306873	0.0210799	-0.05037	-0.00560303	-0.00114617	0.0339275	1.6872	0.111073	0.0940179
3	2	18.5	14.4501	12.9957	0.398595	0.0560954	-0.376639	-0.24975	0.274425	0.0550913	-0.0689914	-0.0245812	1.16896	0.0171674	-0.00565504
3	2	18.5	12.8663	2.94553	0.0707955	0.470884	0.0769056	-0.0243752	-0.3594	0.00830608	0.000151069	0.0444722	1.11998	0.134618	0.0124833
3	2	18.5	14.1257	4.64175	0.224218	0.589346	0.0619699	-0.042586	-0.46986	-0.000353782	0.0283644	-0.102678	-0.60332	0.286935	0.111837
3	2	18.5	13.6897	4.45003	-0.158243	0.227047	0.13449	-0.0434931	-0.180177	-0.0112194	-0.0161635	0.0551758	0.36024	0.0182892	-0.00639689
3	2	18.5	15.4337	12.3825	0.274264	-0.0610934	-0.437841	0.446033	0.201153	0.00802383	-0.00738682	0.0843018	-0.37446	-0.230311	-0.0362063
3	2	18.5	14.0099	4.8183	0.245635	0.61009	-0.0233735	0.0122256	-0.45576	0.0383091	0.0300466	-0.0167377	2.2112	0.0447922	0.129183
3	2	18.5	13.4138	4.88167	0.338048	0.745909	0.0775754	0.0100136	-0.58995	-0.0287837	-0.00352824	0.0600713	-0.7543	0.182631	-0.0985422
3	2	18.5	12.9206	7.44268	0.247649	-0.152326	0.156699	0.214853	0.165105	0.00589508	0.0446439	-0.0155404	2.4282	0.128976	-0.0699685
3	2	18.5	16.4026	14.644	0.416134	0.813176	-0.0292128	0.0927346	-0.68817	0.0122296	0.098171	0.137921	-2.4218	0.00198289	0.00324561
3	2	18.5	13.8909	8.91821	0.861572	0.502041	-0.353372	0.081194	0.63225	0.000974768	-0.00166228	0.0227804	-0.189256	0.0396363	0.0330319
3	2	18.5	14.7713	6.96245	0.593637	0.176747	0.00256072	0.00330405	0.48138	-0.0732733	-0.0369902	0.073806	0.139582	0.0788481	-0.179233
3	2	18.5	14.0622	9.61611	0.065233	-0.101498	-0.270089	-0.216243	-0.057588	0.00478398	0.0227694	-0.0408473	1.83208	-0.0563325	0.0102644
3	2	18.5	12.8443	5.44724	-0.114545	0.252036	0.00233133	-0.144926	-0.220209	0.0202505	0.000625578	0.00306886	6.5242	0.0287762	-0.0206486
3	2	18.5	13.8184	2.89975	-0.12485	0.278334	-0.0595834	-0.0345762	-0.22887	-0.0217841	-0.00808249	0.0180071	0.78424	0.0192616	-0.00222271
3	2	18.5	13.866	5.23024	0.298182	-0.0918284	-0.0206072	-0.0773573	0.219435	0.0316873	-0.00693573	0.0500164	-1.92994	-0.0544262	0.0822465
3	2	18.5	16.4278	9.97646	0.104158	-0.0712856	-0.441703	0.101344	0.054681	-0.0755549	-0.00275701	0.195318	-0.9769	-0.165953	0.14452
3	2	18.5	13.4049	5.63007	0.0711341	0.460855	0.076369	0.092539	-0.31992	0.0366867	0.0269	-0.0822127	-0.68612	-0.0576057	-0.0484412
3	2	18.5	16.03	6.05018	-0.0789096	0.101772	0.145744	-0.03649	-0.124677	0.013576	0.00364908	0.0578489	1.18214	-0.357174	0.0382856
3	2	18.5	13.7954	12.8829	0.224919	0.0559452	0.312411	-0.195069	0.264348	0.0536783	0.0044184	-0.0349586	3.2002	0.215516	0.222857
3	2	18.5	15.1295	4.84828	-0.0620456	0.0792417	-0.00415262	-0.0471876	-0.086604	-0.0239351	-0.00482402	-0.0908943	-0.080656	-0.061387	0.175368
3	2	18.5	15.4225	12.5786	0.141312	-0.164917	-0.474762	-0.0189477	0.0065595	-0.00607543	0.0174917	-0.212471	2.4816	-0.106968	0.110091
3	2	18.5	13.2144	9.09556	0.0386921	0.0453156	-0.00531501	0.0181348	-0.004665	-0.00261715	-0.00692938	0.323001	0.4484	0.0543847	-0.0395755
3	2	18.5	13.0398	6.80113	-0.00234333	0.0200767	0.0460451	-0.17067	-0.050688	0.0203963	0.0328513	-0.0271481	1.75312	0.00557389	-0.0604034
3	2	18.5	14.5111	16.8427	0.191021	0.364246	0.378943	0.251106	-0.42669	-0.0235771	-0.0109871	0.0282476	0.68836	-0.0537551	-0.084546
3	2	18.5	14.2656	4.63334	0.817662	0.472271	0.0106626	-0.136137	0.66348	0.017626	0.00169833	0.00404991	0.063598	-0.106984	0.125374
3	2	18.5	13.2246	7.09916	0.130749	-0.150887	-0.121029	-0.171039	0.032685	-0.00545056	-0.0245729	-0.0987232	0.109754	0.236356	0.0704095
3	2	18.5	15.4192	17.6793	-0.0133899	-0.0649259	0.152802	-0.301904	-0.156444	-0.0526438	0.0143964	0.208953	-4.0854	-0.232835	0.0343845
3	2	18.5	13.102	7.9466	-0.0805458	0.279202	0.119123	-0.159971	-0.243837	-0.00249205	0.00816714	-0.201793	-2.2464	0.30672	0.0323366
3	2	18.5	14.8526	13.7243	0.282991	0.532394	0.311311	0.293207	-0.43962	-0.0136502	-0.0485985	-0.325298	-2.2714	0.00361957	0.0262355
3	2	18.5	15.3406	10.844	0.132355	-0.149447	-0.0362073	-0.170967	0.033885	-0.0421088	0.0175957	-0.275219	-1.0109	-0.0780187	0.12024
3	2	18.5	13.4018	14.0732	0.134455	-0.10559	-0.0353954	0.688911	0.154266	-0.0253796	0.00338537	-0.0620395	1.48768	0.281284	0.088772
3	2	18.5	14.3866	4.01551	-0.0407971	0.0885225	-0.00075286	0.00306829	-0.058602	-0.00539339	0.00127514	-0.0913915	-1.48162	-0.169425	-0.119138
3	2	18.5	13.9131	7.75143	0.248872	-0.0964746	-0.247324	-0.144459	0.104475	-0.00872369	-0.0120333	-0.0186998	0.047132	0.010556	0.0156446
3	2	18.5	18.0788	10.5165	0.217715	0.629138	-0.114942	0.0652558	-0.45351	0.0155936	0.0757781	0.0376525	-2.5048	0.0132528	0.209702
3	2	18.5	14.1824	5.82843	-0.0193704	0.348291	-0.118663	-0.0832977	-0.3213	-0.0165144	0.0480277	0.139021	-2.1196	0.220213	0.0112415
3	2	18.5	17.365	13.5598	-0.10791	0.310593	-0.0792484	-0.244843	-0.13296	0.0163715	-0.0865311	-0.198971	0.140058	-0.0803352	-0.276548
3	2	18.5	15.9595	11.4214	0.101559	-0.134108	0.246786	0.12853	0.058662	-0.044736	-0.00752761	0.0146143	-0.77724	-0.0759032	0.208749
3	2	18.5	12.9885	2.76387	0.305407	-0.110724	0.0106475	0.0309592	0.246855	0.0146128	-0.0131323	-0.0171152	4.1958	0.101364	0.0314258
3	2	18.5	13.2872	6.90918	0.502385	0.0916876	-0.213319	0.21145	0.38721	0.0316728	-0.00620088	-0.0555948	0.53762	0.120883	0.0937662
3	2	18.5	15.3424	8.11786	0.299746	0.0564173	0.281411	0.101104	0.46929	0.0748095	0.0061909	-0.0355438	0.163414	-0.0983833	0.249955
3	2	18.5	17.1642	6.59752	-0.145928	0.142259	-0.0245554	-0.0277681	-0.148923	-0.0658469	0.0104737	-0.124116	0.115856	-0.0866882	0.25505
3	2	18.5	15.6176	4.2805	-0.0751709	0.127938	0.0216018	-0.0938397	-0.089739	-0.0366455	-0.0362949	-0.0271908	2.8174	-0.205896	0.106568
3	2	18.5	14.58	11.3557	-0.117627	0.237875	0.310598	0.0469708	-0.25971	-0.0686491	0.0172244	-0.0849628	0.67368	0.0240651	-0.00771654
3	2	18.5	14.845	10.0742	-0.100742	0.140204	-0.210799	0.145028	-0.101175	-0.0552024	-0.0163465	-0.268072	2.1236	-0.000567518	-0.00552875
3	2	18.5	13.6364	7.8112	0.200717	0.54759	-0.0750979	0.430052	-0.41145	-0.00734911	-0.0138045	-0.0387215	-3.4466	-0.00200282	0.00075896
3	2	18.5	13.6839	4.87826	0.0614784	-0.0332078	0.0354224	-0.16511	-0.0233475	-0.0139063	-0.0204265	0.0343282	0.24986	0.0112515	0.0460494
3	2	18.5	14.2618	9.41571	-0.113634	0.130175	0.128245	0.0342097	-0.103767	0.0251587	0.067972	0.133645	0.77356	-0.101135	-0.134858
3	2	18.5	12.264	6.32978	0.197914	0.600939	0.0623876	0.00948822	-0.30822	0.0868407	-0.0391083	-0.0404747	1.1237	0.174961	0.0548781
3	2	18.5	13.5631	4.16909	0.888308	0.482427	-0.00753302	0.121008	0.70512	-0.00503704	0.015579	0.033352	-0.107288	-0.0850816	0.0059865
3	2	18.5	12.9449	2.76333	-0.0118839	0.0915074	-0.000208083	0.000411546	-0.0224355	0.0266363	-0.00363139	0.0532125	1.67408	0.035437	-0.0287615
3	2	18.5	13.0411	10.019	0.530566	0.181878	-0.270044	0.409866	0.36219	-0.00354588	0.0259239	0.137897	2.1634	-0.0207693	-0.0995505
3	2	18.5	12.3052	10.7051	0.501555	0.179251	0.266052	0.15496	0.55668	0.0684765	-0.00616052	-0.167719	2.836	0.22145	0.140127
3	2	18.5	14.4137	5.17888	-0.120743	0.198663	-0.143699	-0.0282407	-0.185391	-0.0225633	0.0366982	-0.010068	2.1598	-0.240196	-0.240467
3	2	18.5	12.3844	11.2498	0.103589	-0.154206	0.308464	-0.156049	0.091641	0.0302108	-0.0514076	-0.122151	-0.48698	0.126013	0.149835
3	2	18.5	16.1451	5.84813	0.409503	0.137078	0.0317382	-0.0143244	0.29214	-0.0553479	0.0807525	0.0623388	3.7222	-0.122379	0.00658838
3	2	18.5	14.0426	4.6502	0.236181	0.604168	0.0318781	-0.075184	-0.5007	9.1953e-05	0.00478202	-0.0757522	-1.16948	-0.13765	-0.0739485
3	2	18.5	14.0116	6.44882	0.109322	0.456837	0.056137	-0.0662531	-0.36831	0.0180509	0.0173873	0.17588	0.66222	0.0615714	0.148528
3	2	18.5	14.1833	7.08702	0.168178	0.579853	-0.0573976	-0.00763348	-0.42282	-0.0107492	-0.0355681	-0.197016	2.3766	0.0761523	0.000501477
3	2	18.5	13.9235	18.1068	0.416082	0.56757	-0.187033	-0.60411	0.181269	-0.012869	0.0370772	-0.0998093	2.0422	0.224866	-0.0383942
3	2	18.5	14.0922	4.07054	-0.123358	0.252139	0.0529469	0.0199481	-0.21708	-0.0125998	0.0190545	-0.0858229	1.95562	-0.119973	0.0259636
3	2	18.5	13.8063	10.2396	-0.000818125	0.381709	-0.12527	0.0382927	-0.38694	0.000142522	0.0581615	0.0243014	-5.0236	0.00957401	-0.0472926
3	2	18.5	13.8762	8.73152	0.0019476	0.330808	0.144514	-0.101234	-0.29721	0.0125317	0.0322268	0.210565	-0.106678	-0.143615	-0.162036
3	2	18.5	14.9253	5.75467	-0.149963	0.1889	-0.145318	0.191159	-0.131304	0.0216558	-0.00181049	-0.0992815	1.81094	-0.105566	-0.280599
3	2	18.5	13.8107	3.85194	0.101556	-0.0252549	-0.0626962	0.0168578	0.042525	-0.00153352	0.0137991	0.100818	-1.36964	-0.131616	-0.0229494
3	2	18.5	15.722	5.58509	-0.104169	0.251225	0.0505527	0.176129	-0.120579	-0.0141572	-0.0783248	-0.0127585	-1.5202	0.0882104	0.37221
3	2	18.5	13.2825	4.54292	0.519033	0.109959	-0.000482547	0.00362018	0.37428	-0.0095385	0.0200103	0.141684	0.26936	0.0904361	0.0267665
3	2	18.5	14.3534	6.57091	0.496608	0.122685	-0.0929716	0.155296	0.39015	-0.0458505	-0.0114634	-0.0588129	3.2592	-0.02661	-0.15981
3	2	18.5	13.2299	9.74343	-0.106663	0.180057	0.0451377	-0.309688	-0.284946	-0.000455137	-0.000950574	-0.0422816	-1.01588	0.0168561	0.0155866
3	2	18.5	13.3466	14.0348	-0.0503471	0.0591581	0.497586	-0.247049	-0.237831	0.0220651	-0.000670527	0.0687431	-1.77948	0.000511705	-0.0171946
3	2	18.5	12.76	15.0366	0.459804	0.670574	-0.0636689	0.696667	-0.64992	0.00496679	0.0166059	-0.0179497	4.0724	-0.00122838	-0.0148332
3	2	18.5	15.0753	10.1231	0.280276	-0.0183008	-0.425881	-0.124586	0.127149	-0.017359	0.0319099	-0.103022	-0.089168	-0.107518	0.0692847
3	2	18.5	12.4567	10.3822	-0.164783	0.193434	0.209872	-0.350687	-0.21852	0.0244735	-0.00125742	-0.0908442	-0.92408	0.115336	-0.218645
3	2	18.5	12.9565	10.0555	0.484815	0.236143	0.271647	-0.122397	0.44298	0.0509141	0.0328205	0.0829286	2.6002	0.0101977	-0.19715
3	2	18.5	18.6367	15.3025	0.01408	0.367544	-0.254309	0.0687302	-0.237978	-0.0591107	-0.12932	0.0741383	-2.5596	-0.0841388	0.0153528
3	2	18.5	13.4535	10.001	0.354522	0.0368939	0.303162	-0.0193602	0.259974	-0.0039095	0.00564179	0.15654	0.99578	-0.0144962	-0.0774043
3	2	18.5	15.2262	14.1488	0.221326	-0.0148804	0.279958	-0.0547185	0.149319	-0.0237681	-0.00912914	0.286838	-1.98202	-0.0277293	0.214777
3	2	18.5	13.7797	7.76389	-0.0545286	0.0999234	0.0747029	0.044522	-0.07404	-0.0449791	0.00491569	-0.0320509	-2.4088	0.280585	-0.329632
3	2	18.5	15.2972	3.57911	0.0956553	-0.123925	-0.0826524	-0.0796388	0.063702	-0.00251417	-0.000614853	0.0278506	1.75382	0.081884	0.254953
3	2	18.5	16.9827	11.0499	0.0163903	0.425136	-0.0805013	0.295283	-0.209829	0.0636308	0.0128892	-0.185471	-2.6892	0.0466607	0.364022
3	2	18.5	13.4906	4.40594	0.144975	-0.0716855	0.010173	-0.00492793	0.058779	-0.0090346	0.0274967	0.101215	-0.69436	0.00925104	-0.00432945
3	2	18.5	13.8585	7.62628	0.0567037	0.361948	0.377446	0.104181	-0.08517	0.0919446	-0.0394387	-0.0496902	-1.46212	-0.00708706	0.0529276
3	2	18.5	13.64	17.5131	0.584507	0.348387	0.373565	0.466796	0.50865	0.00211119	0.0176238	-0.0197297	-3.5352	0.159415	0.1113
3	2	18.5	15.7073	11.9687	0.319536	0.12847	-0.255358	-0.44209	0.185265	-0.00124453	0.0392872	0.164017	-1.77628	-0.192228	0.076794
3	2	18.5	13.4034	22.0478	0.460695	0.430665	0.374538	-0.657979	0.188748	-0.0710393	0.003867	-0.0846122	-0.37766	0.299679	-0.0683716
3	2	18.5	13.5487	5.51848	0.311453	-0.0487934	-0.0500432	-0.205766	0.201243	0.017477	-0.00924658	0.0180828	3.803	-0.0471636	0.0457795
3	2	18.5	13.8817	6.65048	-0.0750712	0.138031	0.00424618	-0.0229197	-0.128874	-0.0197263	0.0212766	0.160291	-2.2584	-0.0529162	-0.0121447
3	2	18.5	19.739	5.21303	-0.0435325	0.0782444	0.0278594	0.00217409	-0.156576	-0.0486511	-0.00685298	-0.00777424	0.11339	-0.585999	0.274582
3	2	18.5	15.2258	11.7798	-0.0384002	0.321251	-0.228745	-0.199302	-0.33939	-0.024241	-0.0677458	-0.00456988	-1.4827	-0.131437	-0.0965841
3	2	18.5	13.7779	9.45522	0.585143	0.28727	0.000535875	-0.270752	0.37338	-0.0319567	-0.00852283	-0.153352	-0.54756	0.0387007	0.0728935
3	2	18.5	14.1185	6.24351	0.0318796	0.0577339	-0.143077	0.0736957	-0.0108735	0.0238435	0.0229756	-0.0581629	-1.42392	-0.15916	-0.0956926
3	2	18.5	13.0607	5.59808	-0.0961691	0.175009	0.0820929	0.000589704	-0.123861	-0.0218669	0.0071217	0.109043	-2.017	0.221811	-0.0821075
3	2	18.5	17.1665	9.73924	-0.137093	0.278592	-0.2226	0.0892761	-0.120951	0.0164999	-0.0420713	-0.083961	-2.2168	-0.352074	-0.0296517
3	2	18.5	14.9649	5.40879	0.18656	0.577926	-0.0839858	0.0728792	-0.42405	-0.00333402	-0.0117819	-0.131788	0.134964	-0.160285	0.140186
3	2	18.5	15.6957	22.468	-0.110791	-0.00387965	-0.813978	-0.283667	-0.299694	-0.0298036	-0.0179573	0.00806073	-1.04036	0.138725	-0.118505
3	2	18.5	17.0447	8.57873	0.181989	-0.130414	-0.119702	-0.00173085	0.15414	-0.0147517	0.0435229	-0.207535	-3.057	0.0193095	0.266421
3	2	18.5	13.0923	8.82735	-0.0767013	0.175048	-0.1656	0.26972	-0.193332	-0.0120425	0.0144956	0.137665	0.27358	0.476212	-0.101743
3	2	18.5	13.0238	3.07686	0.0930414	0.50335	-0.0265481	0.101725	-0.38505	0.00266352	0.00711362	-0.00631219	-0.92292	0.0259168	-0.0540718
3	2	18.5	13.508	3.54852	0.162505	-0.0815945	-0.0667236	0.134463	0.109575	-0.000372178	-0.000557193	-0.0367264	0.22468	-0.0520457	-0.0101592
3	2	18.5	14.2595	9.11064	0.269585	-0.0749526	0.266774	-0.0252514	0.206862	-0.0272542	-0.0491975	0.108718	0.26794	-0.00545474	-0.100498
3	2	18.5	17.1231	15.9139	-0.100305	0.21194	0.393668	0.026966	-0.043236	0.0632521	0.0707536	0.202746	-2.2366	-0.0258561	0.136568
3	2	18.5	12.6786	9.74056	0.299848	0.0408959	-0.167955	-0.367048	0.099042	-0.00136983	0.00102326	0.0259935	-0.79014	0.174566	-0.088642
3	2	18.5	16.0027	3.69316	0.210277	-0.152064	-0.0139534	0.00973153	0.2001	0.00448162	-0.00951927	-0.0283808	-3.704	-0.301156	-0.160765
3	2	18.5	14.5506	6.54592	0.115149	-0.109142	0.187136	0.0532413	0.157137	0.0233999	0.000653317	0.139131	-2.6046	-0.121847	0.164286
3	2	18.5	14.2686	5.78045	0.568266	0.232786	0.0660317	0.0858828	0.45795	-0.00709331	0.00731926	-0.146082	-4.1932	-0.18729	-0.106353
3	2	18.5	14.7588	7.66679	-0.151958	0.268165	-0.00623855	-0.00539981	-0.121143	0.0565938	0.0268616	-0.129357	-1.49234	-0.141389	0.00618701
3	2	18.5	13.8856	6.26725	0.173132	-0.137554	-0.168064	-0.134532	0.062454	-0.00246743	0.000624696	-0.0281181	-0.069014	-0.0449114	0.0308176
3	2	18.5	13.2693	19.5442	0.309459	0.385256	0.0221342	-0.633904	0.108099	0.0151375	0.0223314	-0.0158043	0.72736	0.255599	0.0345226
3	2	18.5	15.176	11.9799	0.256345	0.143472	0.213078	-0.322412	0.200517	0.0130352	-0.00139725	0.165239	2.6546	0.141336	0.287564
3	2	18.5	13.9332	7.40105	0.231074	-0.139412	0.13466	-0.0359536	0.139839	-0.0205313	-0.00594812	-0.166974	-0.43822	-0.0220315	0.028223
3	2	18.5	14.0002	9.88306	0.0800713	0.469968	-0.102054	-0.0750076	-0.40233	-0.017389	-0.0110599	-0.269929	-0.34202	-0.0129665	0.0191417
3	2	18.5	16.9327	4.56866	-0.0578421	0.0198312	-0.0327987	-0.0866428	-0.069567	-0.049101	-0.00456656	-0.0152667	2.3824	-0.133638	0.281421
3	2	18.5	14.1514	6.18999	0.607123	0.287757	-0.207133	0.133808	0.51264	-0.0203283	0.00196993	0.071773	-0.025184	0.315523	0.132824
3	2	18.5	13.4267	3.4901	0.153881	-0.0703861	-0.0502492	0.110263	0.08928	0.0074866	0.0273495	0.000862505	1.31308	-0.0478904	0.0136511
3	2	18.5	15.4774	4.74885	-0.0844015	0.294155	0.00128858	0.0541017	-0.233025	-0.0414211	-0.0113643	-0.0175709	-1.2137	-0.0136316	0.188656
3	2	18.5	13.4863	3.77255	0.269494	-0.13881	-0.0407634	-0.0127101	0.175515	-0.00499937	-0.0128398	-0.0511991	-2.9268	0.0205785	-0.00117401
3	2	18.5	14.5342	8.28906	0.301537	0.707279	-0.0387577	0.221128	-0.46968	0.0105001	-0.029786	0.179142	0.44298	-0.0765884	0.145212
3	2	18.5	14.8922	19.3005	0.0180633	0.0612063	0.11349	-0.458297	-0.36708	-0.00881457	0.0244208	-0.184713	1.19932	-0.253315	-0.012845
3	2	18.5	13.7628	12.6466	-0.092661	0.00225338	0.318175	0.0603606	-0.089835	0.00670575	0.0290759	0.0647676	-3.8736	-0.0930623	-0.0843015
3	2	18.5	16.6028	10.0863	-0.0297503	-0.00799788	-0.191469	0.0725081	-0.0268947	0.0516552	0.043219	-0.174243	-1.20306	0.317374	0.244937
3	2	18.5	13.8252	4.20254	-0.051323	0.103421	-0.0709156	-0.00631303	-0.118974	-0.0179198	0.031601	0.116111	2.6658	-0.0408403	-0.0101139
3	2	18.5	14.2351	4.31703	0.13281	-0.141126	0.105053	-0.103872	0.089079	0.00620428	0.0252411	0.0442242	0.53012	-0.217312	-0.121844
3	2	18.5	13.8314	9.97861	0.712303	0.472991	-0.15982	-0.29043	0.47025	0.0104508	-0.0052713	0.175208	-1.67622	0.053781	0.10754
3	2	18.5	12.2742	5.06991	0.959005	0.607838	-0.192249	0.049329	0.73011	0.0120099	0.0308935	-0.0803068	2.2938	0.353233	-0.127385
3	2	18.5	14.4227	11.1427	0.205949	0.0344988	0.195026	-0.359633	0.128679	-0.00361672	0.0104722	0.114253	-0.9361	0.295393	0.175158
3	2	18.5	18.4624	12.1027	-0.0394472	0.127522	-0.0191453	0.0759914	0.040182	0.0600143	0.0632803	0.0645281	-3.1146	-0.069112	0.27016
3	2	18.5	14.146	5.83647	-0.10314	0.306056	0.0139088	0.0522649	-0.141294	0.0268884	-0.0603226	-0.127903	0.070546	-0.0219796	0.0392532
3	2	18.5	13.2925	9.08636	-0.01371	0.0895859	-0.0158853	0.193672	-0.0206349	0.00721169	0.00469966	0.252165	1.01716	-0.0418344	0.00258186
3	2	18.5	13.1216	7.20824	0.179298	-0.131963	-0.257733	0.1952	0.0927	-0.0142232	0.00486871	-0.103798	-0.6721	0.0775626	-0.0396245
3	2	18.5	14.9572	15.9533	-0.0190861	-0.0846769	0.31469	-0.374679	-0.04266	0.00847237	0.0591966	0.0622838	3.0238	0.378391	0.025055
3	2	18.5	13.6632	4.4479	0.00238471	0.0719968	0.0151919	0.12912	-0.0219255	-0.0129225	0.00159456	-0.0555362	-2.811	0.0416643	0.0573688
3	2	18.5	13.3565	12.4665	0.10076	0.407986	-0.137465	-0.180616	-0.38136	0.0412695	-0.0618861	0.303453	0.55094	0.0890441	0.171378
3	2	18.5	12.7587	4.88554	0.0902122	-0.0138316	-0.140794	-0.0180179	0.004722	0.0167316	0.025735	-0.0372689	3.6984	0.0388158	-0.103986
3	2	18.5	14.0863	14.1441	0.120952	0.299162	0.368239	0.0374649	-0.43245	-0.0106111	0.0387065	-0.130041	-0.65356	-0.107226	-0.150658
3	2	18.5	14.2915	4.98027	0.516402	0.896747	-0.00404694	0.0425128	-0.68766	0.0357628	-0.000700043	0.0352567	-1.5888	0.0367688	-0.329535
3	2	18.5	14.4911	5.53913	0.52355	0.104483	-0.00556913	0.107733	0.46095	-0.0170933	-0.0601595	0.0654652	-0.0143366	0.0827615	0.0124993
3	2	18.5	13.1904	8.01987	-0.0577805	0.0286303	0.302895	-0.120894	-0.066066	0.0140005	0.00223392	-0.0330759	0.2174	0.00250902	-0.0959692
3	2	18.5	15.3316	5.67973	-0.113164	0.0263748	0.180764	-0.019629	0.0134901	0.0357263	-0.0404748	0.0263051	0.31226	-0.104637	0.32728
3	2	18.5	16.0624	5.66276	0.034344	0.0116017	0.088442	0.102134	0.089823	7.00027e-05	0.0119797	0.06504	-2.1	0.251882	0.319057
3	2	18.5	16.0164	8.34426	0.143185	-0.125465	0.011974	-0.0182951	0.091374	-0.0204936	0.0334001	-0.150639	-5.037	-0.140537	0.17175
3	2	18.5	13.9291	8.76171	0.122536	-0.0571386	-0.136306	0.322378	0.095805	-0.0019164	0.0014636	0.151812	-1.37364	-0.145044	0.0437948
3	2	18.5	14.5036	10.2096	-0.0981146	0.0588345	0.219726	0.0693156	-0.137199	-0.032385	0.00928416	0.0698476	0.3152	-0.166993	-0.0680241
3	2	18.5	13.5173	8.9495	0.392036	0.086277	-0.157156	-0.272927	0.217854	0.0214814	-0.009062	-0.00741089	1.24052	-0.0045109	0.0616211
3	2	18.5	14.3234	14.874	-0.112109	0.121349	0.118797	0.286421	-0.100725	0.0697813	0.0594739	0.162673	-3.651	-0.000180764	0.00172003
3	2	18.5	13.3346	5.54514	0.129208	-0.0469978	0.00365245	-0.0207314	0.114624	0.0527645	0.00589624	-0.0761859	0.030316	0.0205698	0.050024
3	2	18.5	14.3839	10.617	0.14069	-0.0302817	-0.193491	-0.333771	0.00223896	-0.0235148	0.00440611	0.122662	0.12755	0.0679509	0.111207
3	2	18.5	15.8267	6.62002	-0.158586	0.101774	0.0265867	0.26693	-0.055458	-0.00290665	-0.00137268	-0.111535	2.2952	-0.364647	0.045542
3	2	18.5	13.2348	8.22695	0.143721	-0.156796	0.17066	-0.224245	0.064719	0.00696992	-0.00104139	-0.0429817	3.6198	0.0784384	0.074105
3	2	18.5	14.3273	8.66964	0.272815	-0.0371728	0.279649	-0.227232	0.184764	-0.0259718	0.0143558	0.0650413	0.30948	0.32942	0.095343
3	2	18.5	13.444	5.50742	0.197198	-0.120151	-0.178217	-0.0672466	0.114387	0.0373109	0.000675495	0.06137	2.007	-0.0170895	0.0276065
3	2	18.5	12.9629	13.1868	-0.159979	0.0427905	0.0762002	-0.443014	-0.263847	0.000281947	0.00046316	-0.0141147	3.1008	-0.0134837	-0.043722
3	2	18.5	17.4921	7.30197	0.388861	0.314882	-0.120697	-0.186258	0.3636	-2.14881e-05	-6.81423e-06	0.12348	-1.299	0.332512	0.396354
3	2	18.5	16.3584	10.2137	0.419383	0.0116629	-0.217444	0.0427695	0.37191	-0.14855	0.0259117	0.0745683	-0.40922	-0.0220841	-0.030951
3	2	18.5	15.909	25.0092	0.446686	0.518417	-0.602969	-0.0892581	0.125649	0.0567905	-0.0195275	0.191946	-2.964	0.106306	0.0475171
3	2	18.5	16.8648	7.93519	0.373492	0.717891	0.186185	-0.102501	-0.4791	-0.0228999	-0.0817473	0.0235024	3.0874	-0.0700994	-0.071843
3	2	18.5	13.5094	3.05392	-0.0344687	0.365382	0.0190401	0.0426434	-0.283185	-0.00639521	0.00449583	-0.0448155	-3.0784	-0.0351313	-0.0350476
3	2	18.5	14.1989	11.3912	0.866384	1.15107	0.284596	-0.0574838	-0.92805	0.0115731	-0.0493863	0.129479	2.3444	0.0201019	0.0279105
3	2	18.5	13.6696	5.20374	0.00895442	0.040384	0.0280231	0.00611156	0.0138678	0.0155272	-0.0139628	0.134549	4.7698	-0.00597639	-0.13697
3	2	18.5	14.4128	5.36462	0.500854	0.0940599	-0.0179378	-0.00532099	0.34068	-0.0564892	0.0153527	0.121749	0.62764	-0.00286955	0.00247462
3	2	18.5	13.157	3.9949	0.0581128	0.4649	0.0392204	0.0403884	-0.3225	0.0304335	0.016315	0.052681	0.239	0.0379213	0.0423302
3	2	18.5	13.5021	7.89979	0.230791	-0.165122	0.068874	-0.0049831	0.156363	-0.00341641	-0.00466152	0.249428	-1.78062	-0.021146	-0.018645
3	2	18.5	14.8607	5.44237	0.565637	0.172088	0.119338	0.0786372	0.55302	0.00118842	-0.0789679	0.0126669	0.57238	0.0374737	-0.0209739
3	2	18.5	12.0666	3.80589	-0.141273	0.204486	-0.01551	-0.000857916	-0.176232	-0.0017295	0.0191836	-0.083256	4.6356	0.284586	-0.227688
3	2	18.5	14.8741	14.9937	0.263833	-0.0208989	-0.589802	0.152305	0.101895	0.0203238	-0.0198118	-0.0110146	1.52	0.0029789	0.00789468
3	2	18.5	13.0182	8.70539	0.118108	-0.103699	0.0674804	-0.336868	0.0110202	0.00423258	-0.0331774	-0.0982076	3.5322	0.00557738	-0.00290679
3	2	18.5	15.8964	11.8283	0.227535	0.3841	0.204728	-0.296994	-0.42978	0.0191539	0.0438758	0.22442	-0.34626	0.0820481	0.197625
3	2	18.5	14.6999	11.081	0.452665	0.137518	0.0119327	-0.25542	0.31098	-0.0158998	0.0351522	-0.255415	-2.2004	-0.201639	-0.000480918
3	2	18.5	18.3007	7.10044	-0.110658	0.0312445	-0.0436685	0.194358	0.030774	-0.0171663	-0.0199198	-0.186815	0.5205	-0.521278	0.00927003
3	2	18.5	13.0636	4.09453	-0.104214	0.172668	0.0391102	-0.0585524	-0.098667	-0.0137984	-0.0282266	-0.0929224	0.71258	0.305124	-0.086323
3	2	18.5	14.1792	5.59931	-0.14938	0.25993	-0.156267	-0.05359	-0.217356	-0.0347407	-0.0291468	0.0633907	-4.1046	0.0646878	-0.186468
3	2	18.5	13.0606	16.8091	0.271476	0.0980837	-0.117832	-0.425309	0.041277	-0.00362722	-0.0562706	0.184799	-1.56338	-0.115661	-0.00633676
3	2	18.5	12.2443	21.341	-0.0757407	-0.165053	0.106091	-0.498322	-0.145956	0.0668406	-0.0499264	0.201341	-1.3196	0.0182838	0.034011
3	2	18.5	14.0807	5.99277	0.462649	0.0519845	-0.0621297	-0.0262924	0.3084	-0.0650372	0.00870647	-0.10675	-1.23008	0.0599119	-0.262182
3	2	18.5	14.242	8.47504	0.254923	-0.115327	-0.212516	-0.111753	0.156351	-0.000986945	0.00661834	-0.161122	1.60168	0.121479	-0.51737
3	2	18.5	13.7065	4.9489	-0.0319026	0.366516	-0.117645	-0.0708938	-0.31041	-0.00213573	-0.00261527	-0.043854	2.2632	-0.0324235	-0.000540527
3	2	18.5	13.3325	9.12428	-0.0803684	0.308082	-0.184299	-0.0598479	-0.266337	-0.00190184	-0.0205043	-0.247694	2.1388	0.162464	-0.0303997
3	2	18.5	14.4033	3.13404	0.0606871	0.465095	-0.0188377	0.0889083	-0.34539	-0.0174714	-0.00831883	-0.0292323	0.94404	-0.0710521	0.0990589
3	2	18.5	13.4178	11.0819	0.685805	0.268648	-0.0443919	0.218576	0.58593	0.0661775	0.0365983	0.288255	0.080518	-0.000367939	-0.00710468
3	2	18.5	13.2534	6.0964	0.5331	0.20569	0.100174	-0.230672	0.37596	0.00722599	-0.00177086	0.071156	0.98006	0.0197713	0.0408443
3	2	18.5	21.503	7.33295	0.143375	-0.031402	-0.00794902	-0.0036697	0.30459	0.0148602	0.0101113	0.22872	1.60224	0.197726	0.604336
3	2	18.5	15.3572	8.95526	0.222379	0.610697	-0.318723	-0.0907102	-0.53001	-0.0198973	-0.00737177	0.137762	0.55162	-0.221013	-0.0519654
3	2	18.5	14.6195	7.67045	-0.107803	0.243744	-0.061492	0.14937	-0.143706	-0.00448852	-0.0344758	-0.234707	1.8014	0.0851816	-0.190328
3	2	18.5	13.5331	7.1992	-0.0161778	0.0636503	-0.112148	-0.125425	-0.078348	0.00897426	0.00251272	-0.118571	3.8026	-0.0281826	0.0144167
3	2	18.5	13.6348	4.74406	-0.085687	0.163355	-0.00598065	-0.00375209	-0.101229	0.00647047	-0.00248969	-0.108866	-3.7986	-0.0171605	-0.223061
3	2	18.5	16.0646	8.49643	0.4395	0.0327417	-0.104413	0.214273	0.3963	-0.0574167	-0.0261029	-0.0991251	1.41196	0.0166691	0.233345
3	2	18.5	14.5754	7.92008	0.442913	0.0300062	-0.116303	-0.110794	0.31863	0.0082797	0.00794477	-0.114646	1.5921	-0.194661	-0.192061
3	2	18.5	14.37	4.84828	0.487384	0.080268	-0.0480437	0.0444084	0.37566	-0.0139912	-0.00758162	-0.10395	0.79324	-0.140334	0.0285564
3	2	18.5	13.953	4.93135	-0.0590536	0.131141	0.136344	0.0691634	-0.040467	-0.00913098	-0.0233381	0.0164506	3.3768	0.0768379	0.0903327
3	2	18.5	14.3285	9.65545	-0.0979731	0.17098	0.00271702	0.0159069	-0.129759	-0.0295915	-0.00784137	0.287375	0.52146	-0.0814818	0.000191987
3	2	18.5	13.9291	8.69049	0.114863	-0.0568579	-0.330867	0.0466546	0.0098172	0.00847857	0.00261412	0.102436	1.27754	-0.0382221	-0.0149834
3	2	18.5	15.3129	14.4929	0.360071	0.142926	0.133683	-0.147101	0.31404	0.0192352	-0.0939681	0.0391125	-2.3024	-0.231603	0.0345076
3	2	18.5	13.3379	4.36964	0.631714	0.266843	0.134123	-0.036045	0.51642	0.0373013	-0.0124785	0.00759794	-4.2188	0.185789	0.164668
3	2	18.5	13.6443	5.82578	0.0638368	0.47204	-0.0106478	0.104214	-0.35277	-0.0129294	-0.00623263	0.142075	-0.65218	0.0102766	-0.00677775
3	2	18.5	14.6991	9.81584	-0.00212869	0.414889	-0.253969	0.0880062	-0.31077	0.00190263	0.00590617	0.26751	-2.296	-0.216956	-0.0708777
3	2	18.5	13.9827	3.53634	-0.161293	0.238182	-0.0474595	-0.12263	-0.191382	-0.00471546	0.00938176	0.00708689	0.142138	0.0479434	-0.446876
3	2	18.5	14.2523	8.05484	0.311633	-0.0747753	0.174339	0.228528	0.288054	-0.011747	-0.0204556	0.0259825	0.47466	0.0489889	0.143202
3	2	18.5	13.439	4.99929	-0.140757	0.214189	-0.0569801	0.0191374	-0.149769	0.00842346	0.00662209	-0.126657	-1.11404	0.0527624	0.0728328
3	2	18.5	13.0471	9.80377	0.202248	0.571923	0.010416	0.255685	-0.41154	0.0123782	-0.01531	0.270809	0.95426	0.104295	-0.102786
3	2	18.5	14.1646	5.46162	0.716619	0.310716	0.115438	-0.17098	0.57735	-0.0444351	-0.0696166	0.0399762	1.40998	0.114651	0.0423012
3	2	18.5	13.0402	11.2242	-0.135591	0.0437804	0.0276655	-0.414969	-0.221787	0.00883439	0.0180074	0.0847441	-0.034386	0.0480487	-0.0397849
3	2	18.5	13.4174	5.85743	0.195895	-0.15638	0.122534	-0.0704239	0.132207	0.00537553	-0.00151259	-0.110162	1.17794	-0.0140882	-0.00622303
3	2	18.5	13.763	11.7789	0.0205386	0.0395651	0.0485997	-0.0586081	-0.0235104	-0.00208676	-0.000696999	-0.343551	-0.178092	-0.0736145	-0.126261
3	2	18.5	13.527	7.37582	0.224492	-0.102161	0.443001	0.124636	0.33303	0.0650971	-0.00226073	0.00315622	-3.1014	-0.00283984	0.0398951
3	2	18.5	12.0194	6.30889	0.343246	0.0117178	-0.0647744	0.286317	0.275247	0.0267497	0.0130286	-0.106339	3.0058	0.212418	-0.287799
3	2	18.5	14.1804	15.8176	-0.0714989	-0.160341	0.448749	0.166177	-0.051189	0.0031549	0.0163709	-0.0971373	0.26244	0.00270739	-0.336629
3	2	18.5	13.9662	8.18432	0.424088	0.0191922	-0.194761	0.362946	0.31734	0.0171221	0.0307298	-0.137799	1.36578	-0.12172	0.0428009
3	2	18.5	15.5626	6.46093	0.118958	-0.0458143	-0.0980195	-0.0388015	0.061806	-0.0399833	-0.0521831	-0.0706783	0.53726	-0.173537	0.0674313
3	2	18.5	13.6424	5.8757	0.124522	-0.0779297	0.153451	0.137051	0.110205	-0.00135116	-0.0084382	-0.0141501	3.9024	0.0125133	0.0544527
3	2	18.5	16.7872	26.4822	-0.0708908	0.152829	-0.520086	-0.627029	-0.16053	-0.077917	-0.082874	0.120338	0.41852	0.213612	-0.121887
3	2	18.5	14.9707	2.87422	0.0881971	-0.0663274	0.0388658	-0.0609544	0.055857	-0.00147219	0.00696557	0.0152741	4.9432	-0.241485	-0.19079
3	2	18.5	14.7376	7.84514	-0.032336	-0.00934144	-0.128141	0.164643	0.03096	0.0164376	-0.0263531	-0.217944	2.7964	0.139753	-0.348331
3	2	18.5	13.9419	7.85953	0.285056	-0.104034	0.0193337	0.0119029	0.255129	0.0387923	-0.0553954	-0.0897703	-2.097	-0.0885922	0.0633846
3	2	18.5	17.7621	13.1036	0.494983	0.838112	0.152364	0.308997	-0.54876	0.0292716	0.0307579	-0.022756	-4.6096	-0.214606	0.323199
3	2	18.5	12.8205	3.03323	0.466661	0.0510358	0.0283336	-0.0160587	0.34806	0.0177376	0.019957	0.0157334	-0.86522	0.06614	-0.0172479
3	2	18.5	13.3551	7.51965	-0.0616575	0.0551263	0.357707	-0.0729531	-0.0120705	0.0346366	-0.00445524	-0.0962834	-3.8812	-0.0131801	-0.016679
3	2	18.5	14.3622	4.43437	0.34606	-0.0702986	-0.143144	0.236683	0.278364	0.0141775	0.0312556	-0.0366629	4.9068	-0.022552	0.134371
3	2	18.5	14.0443	11.4804	0.155327	0.380321	0.333262	-0.0945323	-0.37533	0.0145608	-0.0509298	-0.0983957	-0.76506	-0.0794895	-0.0503685
3	2	18.5	13.1675	8.26486	0.301049	0.00609351	0.0771167	-0.327462	0.146946	-0.000535921	-0.00138114	0.108465	4.487	-8.89198e-05	-0.00326379
3	2	18.5	14.8169	6.77945	-0.147145	0.243013	-0.0787326	0.164742	-0.140124	-0.00455882	-0.00626929	-0.192838	-1.41268	-0.224221	0.0629861
3	2	18.5	12.6554	15.5642	0.219983	0.0628556	0.0306169	-0.443695	0.076764	0.039585	-0.0273828	0.0628275	-0.55364	-0.0503703	0.0590436
3	2	18.5	13.1073	7.96376	0.206469	-0.139455	-0.2468	0.20913	0.111534	0.0398866	0.00640659	-0.0134989	0.067652	0.0850143	-0.00217183
3	2	18.5	13.3053	11.8209	0.526662	0.161259	-0.280086	-0.24354	0.38148	0.0717698	-0.0309185	-0.155135	1.0982	-0.00711506	-0.0152494
3	2	18.5	14.9865	9.24947	0.437371	0.0380788	-0.0226899	0.000371414	0.30144	-0.0227923	0.0476451	0.239557	-0.86808	-0.0773988	0.0754397
3	2	18.5	13.6106	6.08617	0.840195	0.42275	0.060542	0.234207	0.71403	-0.000109708	0.00315331	-0.00880403	3.6178	0.148231	0.158318
3	2	18.5	14.8195	2.74706	0.203354	0.593558	-0.00891888	0.103356	-0.41655	0.00523633	-0.00856423	-0.00827185	1.58496	-0.0236866	0.228073
3	2	18.5	13.9417	7.5883	-0.101718	0.31412	-0.0755876	0.169348	-0.205608	-0.00412925	0.000605292	0.197309	3.5552	-0.00624677	0.113835
3	2	18.5	15.0884	5.74989	0.243606	-0.130962	-0.016629	0.122261	0.262638	-0.00360638	-0.0520014	0.0437441	2.5132	0.0307513	-0.0781924
3	2	18.5	13.4064	3.76688	0.0368497	0.443019	0.00519129	0.00752531	-0.30315	0.0287567	-0.00839675	-0.0553652	0.4686	-0.0177402	-0.00910518
3	2	18.5	16.2461	4.79474	0.0533709	0.409804	0.0184766	0.164376	-0.233214	0.0149123	0.00191557	-0.10522	0.050154	-0.165082	0.302644
3	2	18.5	12.9146	21.0214	0.051404	0.0837797	0.29832	-0.479917	-0.0294687	0.0236748	-0.0239576	-0.137958	1.07506	0.038866	0.191337
3	2	18.5	17.3982	4.69839	-0.0977984	0.0897179	0.0567245	-0.0950483	-0.095742	0.0117261	0.00322837	-0.00894453	-0.711	-0.338826	0.261595
3	2	18.5	14.9939	14.6363	0.58151	0.298161	0.0872103	0.0270263	0.38322	0.0207644	0.103946	-0.25996	-2.4118	-0.15224	-0.28562
3	2	18.5	13.4212	5.24993	-0.163763	0.256765	0.111295	0.100538	-0.090171	0.0637721	-0.00552528	0.00997518	-2.2976	0.0173869	0.0283089
3	2	18.5	12.825	11.4529	0.426015	0.112378	0.38808	0.074149	0.42453	0.0355594	-0.0208432	0.236894	0.26798	0.19402	-0.168661
3	2	18.5	14.0477	24.7896	0.0259901	0.138968	0.303195	0.769524	0.098895	-0.0062514	-0.0067406	-0.00660113	0.65624	-0.190919	-0.0113193
3	2	18.5	14.6734	5.23394	-0.0614008	0.134667	-0.0678492	0.215762	-0.031893	-3.96342e-05	-0.00156492	-0.00517268	0.025282	-0.155591	0.154772
3	2	18.5	14.3121	14.1819	0.065893	0.380444	-0.433158	0.335643	-0.40158	0.00293646	0.00796733	0.245763	-2.5234	0.0121838	0.0973546
3	2	18.5	14.149	8.13436	0.0681667	0.45587	-0.180682	0.241625	-0.3639	-0.0144556	0.0210509	0.143382	0.68824	0.0910643	0.119401
3	2	18.5	13.4828	4.56773	-0.0576643	0.308333	0.00259246	-0.124824	-0.258204	0.0161551	-0.0233886	-0.00121028	1.56724	0.0701906	0.123589
3	2	18.5	13.8093	4.5451	0.388824	0.79015	-0.0663995	0.0765089	-0.66981	-0.0230102	0.0408555	0.0640614	1.14798	0.0273553	-0.0266746
3	2	18.5	12.8817	3.95751	0.00103975	0.0909669	-0.0727836	-0.0204205	-0.048819	0.0244611	0.0117593	0.00722678	0.3727	0.0240843	-0.124742
3	2	18.5	14.5943	10.2314	-0.142832	-0.00764037	0.328715	0.00404556	-0.068613	0.0108217	-0.0218548	0.0152093	0.15444	-0.156978	0.0150328
3	2	18.5	13.4184	3.84787	-0.0786751	0.152223	0.0202782	0.0589497	-0.097254	-0.00570116	0.000677683	-0.0900428	-3.785	0.000698707	-0.000457019
3	2	18.5	14.1711	5.6836	-0.0190474	0.37577	0.00559472	-0.0218813	-0.32544	-0.0133303	0.0409477	0.0662764	-1.87624	-0.0651126	0.0105016
3	2	18.5	13.7869	3.14836	0.263669	-0.151304	0.00239032	0.0062911	0.251847	0.0301248	-0.0524233	-0.00290393	0.942	0.0325311	-0.0562298
3	2	18.5	15.3347	6.78137	0.167255	-0.145551	-0.248951	-0.156141	0.050505	-0.0301526	0.0639575	-0.0423378	0.6126	-0.0964809	0.0123331
3	2	18.5	12.3857	7.03568	0.434148	0.0367687	0.102807	-0.0483102	0.280539	0.00875414	0.0447666	-0.150138	-2.159	0.115732	-0.24261
3	2	18.5	14.2365	7.94112	0.157073	-0.116039	0.157283	-0.00831884	0.085482	-0.0305918	-0.0276281	0.137481	-0.29672	-0.0304475	-0.0177071
3	2	18.5	12.6882	5.15349	-0.145333	0.217941	0.00751585	-0.119521	-0.17331	0.0275089	-0.0146195	0.0389036	-0.86144	0.115619	-0.0752059
3	2	18.5	15.4057	14.8607	0.0719249	0.0404613	0.122981	-0.489044	0.0137175	-0.0100383	0.0202198	-0.154134	-2.6182	0.28079	0.200282
3	2	18.5	13.6988	8.11959	0.144882	-0.0853931	0.0232826	0.195765	0.054309	-0.0187656	0.035762	0.149784	1.32296	-0.120864	-0.0777022
3	2	18.5	12.096	7.88211	0.291148	0.0287928	-0.0424406	0.37555	0.286107	0.014841	-0.00336685	-0.00195391	0.84502	0.434318	-0.228459
3	2	18.5	14.1532	8.19189	0.393686	0.0462821	0.00478895	0.0230702	0.36297	0.0456436	-0.0501902	-0.191115	-1.40894	0.0369866	0.29241
3	2	18.5	14.3532	4.68393	0.371591	-0.0304446	-0.0176308	-0.019436	0.236199	-0.0227237	0.0495163	0.00419689	-0.52082	0.0600036	0.0291877
3	2	18.5	14.3668	4.33474	0.117511	-0.082566	-0.0383878	-0.00552936	0.167133	0.0624454	-0.00670148	-0.0208684	1.5106	0.0448169	0.25895
4	1	23	13.8311	4.60232	0.532427	0.192202	-0.236812	-0.0154376	0.52353	-0.0582509	-0.0310652	-0.00742336	0.158566	-0.318542	0.070268
4	1	23	15.1231	7.27924	0.126861	0.53166	-0.111302	0.167644	-0.279216	-0.0241056	0.0228643	0.134818	-1.63384	0.0113042	0.0223835
4	1	23	18.1814	10.0163	1.07562	0.664398	-0.141642	0.259245	0.8475	0.00134723	-0.00116115	0.0199997	-1.5933	-0.111866	0.18515
4	1	23	15.0297	5.25815	0.139138	0.453519	-0.00404528	0.0136074	-0.293385	0.010999	-0.0415252	0.0228146	-1.7318	0.0289906	0.0220214
4	1	23	15.5061	7.82506	0.376816	0.54635	-0.00650907	-0.18344	-0.50568	0.00163077	0.00760593	-0.0880709	0.52254	-0.0125624	0.058844
4	1	23	12.9758	13.2525	-0.0615423	0.124187	0.301422	0.7429	-0.133239	-0.00825222	-0.0338386	0.00317088	0.85382	0.218666	-0.331592
4	1	23	11.9667	3.50689	0.796418	0.40197	-0.00148431	0.000258572	0.51954	-0.0208443	0.0029726	0.0868003	-0.068288	0.225369	-0.184092
4	1	23	15.8477	4.15043	0.256204	-0.0417948	-0.0225162	-0.0323713	0.180531	0.000635582	-0.000152548	0.0926145	-3.4476	0.0250574	0.0760524
4	1	23	16.1318	6.61095	-0.135703	0.155076	0.0483044	0.122735	0.041661	-0.0558609	0.0179662	-0.118108	1.6978	0.091539	0.135748
4	1	23	14.3852	3.846	0.0750263	-0.0206129	0.0643009	0.0729119	0.033528	0.00651535	-0.00755754	-0.00148929	1.08794	0.0124679	-0.0280849
4	1	23	26.1954	5.5161	-0.0357577	0.00959441	0.15248	-0.0360758	0.192177	0.0316466	0.00561403	0.124287	1.31722	-0.223447	0.482778
4	1	23	14.0414	11.8664	0.211518	0.0892579	-0.18797	-0.202347	0.105648	-0.0135366	0.034347	0.137054	2.174	0.0222723	-0.04282
4	1	23	17.2598	5.81352	-0.0368983	0.243603	0.0489816	-0.0381051	-0.179136	-0.0188567	0.0534971	-0.0872462	-0.48282	-0.0233193	0.0816326
4	1	23	15.8605	11.6481	-0.0337569	0.0247232	-0.260801	-0.23262	-0.209571	-0.0090567	0.0286495	-0.0450098	1.02516	0.0288725	0.0596986
4	1	23	13.9946	5.1571	-0.126182	0.164541	-0.0431043	0.085238	-0.039288	-0.0358372	0.0122874	-0.105835	3.3848	-0.00286029	0.00386516
4	1	23	13.8707	7.56482	-0.163174	0.257768	-0.0649894	0.114548	-0.132747	-0.000739397	0.000123308	-0.198275	-3.5622	0.0795037	-0.0639985
4	1	23	15.1752	6.55398	0.330789	-0.0174614	0.00526242	0.0662533	0.222801	0.00171153	-0.00173013	0.209014	1.61342	0.261254	0.0067122
4	1	23	15.9067	10.0084	0.144566	0.0620564	0.0356561	-0.302315	0.0296253	0.0178881	0.0350175	0.111717	-0.0180722	0.0206023	0.0129344
4	1	23	15.4031	3.25824	0.253295	-0.0757355	-0.0256045	0.00876637	0.202659	-0.0106452	-0.00318643	-0.0700467	-0.41068	-0.0700067	0.0790409
4	1	23	18.73	10.58	0.576212	0.985876	-0.0131538	0.179765	-0.289365	-0.0390504	-0.10529	0.120232	2.067	0.0718857	0.0346664
4	1	23	23.9219	10.8046	0.228211	0.093949	-0.0265343	-0.135758	-0.270324	0.0400319	-0.0248737	0.0498796	-0.27964	0.293646	0.431912
4	1	23	17.1237	8.47869	-0.00709601	0.0810843	0.122953	0.225391	0.0049911	0.0479792	-0.00532442	-0.0626088	-2.3446	0.0297388	0.0580318
4	1	23	14.7041	6.82509	-0.100747	0.129834	0.102996	-0.110797	-0.177192	0.0165777	0.0718805	0.216625	-0.84312	0.0346196	-0.163953
4	1	23	14.3219	5.49964	-0.0314226	0.167413	0.303025	-0.128539	-0.298149	0.0161279	0.0190682	0.076914	1.88256	-0.00451167	-0.0596496
4	1	23	16.122	13.3367	0.539215	0.152027	0.361197	0.279664	0.278187	0.00753871	0.0765418	-0.16585	-0.51332	0.263763	-0.125924
4	1	23	14.6952	6.8979	0.514639	0.13198	-0.172816	0.0708143	0.35454	0.027354	-0.0230272	0.0371846	-1.67648	-0.0135245	-0.0361275
4	1	23	17.7496	6.63805	0.431078	0.54894	0.36901	-0.0465933	-0.50214	-0.0200303	0.0217494	0.00982943	0.059058	-0.0481449	0.157253
4	1	23	14.9154	4.86296	-0.130811	0.156932	0.015359	-0.00307114	-0.162156	0.0158279	0.0376785	-0.0706417	0.59328	0.0865968	-0.0776557
4	1	23	13.9024	4.79196	-0.0593482	0.286531	0.0866267	0.00264292	-0.198798	-0.0117298	-0.00358956	0.156003	-0.7846	0.00248328	-0.0214427
4	1	23	18.4654	2.87754	0.142821	-0.103457	0.109811	0.0186334	0.163455	-0.0131428	0.00771591	-0.00222575	3.1328	0.0812836	0.204024
4	1	23	9.72048	5.873	0.0576755	0.0192244	-0.0398292	0.119546	0.131568	-0.059043	-0.0228676	0.0990567	0.70326	-0.378078	-0.350307
4	1	23	15.3928	10.3223	-0.160373	0.169858	-0.310131	0.106476	-0.101301	0.0199008	-0.00242328	0.155233	0.77888	-0.0122125	-0.00498191
4	1	23	13.8933	8.98237	-0.109003	0.0405489	-0.114247	-0.142392	-0.059385	-0.0151139	-0.0173148	0.164066	1.9913	-0.0100237	0.00766779
4	1	23	13.2653	9.63893	-0.128239	0.170279	-0.0188938	-0.0270925	0.130941	-0.09342	-0.0422903	0.0544928	4.6448	-0.01868	-0.156646
4	1	23	16.3265	8.52331	0.12645	0.455735	0.000808924	-0.0150698	-0.35085	0.0668973	0.00826006	0.210712	0.37632	0.0364229	0.00287219
4	1	23	12.045	12.2397	0.224021	0.439454	-0.365902	0.112377	-0.34431	-0.033118	0.0166249	0.0193913	-0.172026	0.229706	-0.18021
4	1	23	12.0751	6.30651	-0.00931649	0.312479	0.224909	-0.170207	-0.252699	-0.0206338	-0.0223652	0.0954074	1.87012	-0.0249748	-0.161458
4	1	23	21.4315	12.4109	0.563203	0.739847	0.186666	-0.352711	0.47091	0.00527401	-0.0330435	-0.0778694	2.9344	0.0960242	0.397712
4	1	23	17.8308	8.48855	0.585977	0.184546	-0.0701192	0.237037	0.54228	-0.0243722	-0.0175047	-0.0271957	0.44896	-0.0432998	0.212412
4	1	23	17.0984	4.00324	0.126217	0.421401	0.0122183	0.00236237	-0.29901	0.0141161	0.0119569	-0.0634213	-1.09106	-0.089985	0.0995877
4	1	23	19.1326	11.9337	0.253579	-0.137795	-0.00727535	0.149968	0.219243	0.0682642	0.00302047	-0.255586	-1.59336	-0.0472286	0.145495
4	1	23	14.6832	4.65526	0.24233	-0.125051	-0.0233265	0.0335947	0.145305	0.00481412	-0.0012881	0.121271	2.678	0.109919	-0.00878637
4	1	23	12.9057	5.74932	0.0549417	-0.0420781	-0.132514	-0.121571	-0.00264795	-0.00667987	0.00702172	-0.1745	-0.048408	-0.0355046	-0.107115
4	1	23	17.7405	9.99	0.499923	0.127499	-0.278443	0.0692028	0.40872	0.0729634	-0.0414385	0.125374	1.6655	0.0788018	0.101078
4	1	23	19.2278	12.9678	-0.112934	0.252119	-0.235662	0.0456151	-0.15225	0.0887838	0.0540277	0.0296722	-0.69294	-0.0595697	0.0013926
4	1	23	15.8965	8.8125	0.131853	-0.0681939	0.0217735	0.157054	0.081762	0.0384363	-0.000944464	0.270674	3.0582	0.0130633	0.010036
4	1	23	15.2768	3.74627	-0.123258	0.241353	-0.0337355	0.0640554	-0.132876	0.000245017	0.000124464	0.0414423	-0.27692	-0.0588693	0.0326557
4	1	23	14.2742	4.63033	0.165714	-0.156442	-0.196375	-0.101101	0.116586	-0.0203754	0.0249232	-0.060709	-1.08806	-0.0959073	-0.0173163
4	1	23	15.3417	8.07698	0.393851	0.186628	-0.0658948	-0.0415167	0.47928	-0.0887586	-0.04639	0.0797497	-1.21002	-0.09007	0.203389
4	1	23	19.089	8.493	0.627512	0.311425	-0.0196665	-0.143614	0.40101	0.0364511	0.0803329	-0.103575	-1.51812	0.12324	0.0289987
4	1	23	13.7018	6.07156	0.0826241	0.270067	0.313503	-0.104844	-0.33672	-0.00656839	0.00978896	-0.0285873	-0.52368	-0.138493	-0.0516075
4	1	23	13.4604	7.82964	0.0872554	-0.151366	-0.200589	-0.117974	0.072711	-0.0258646	0.00457693	0.138605	-0.81364	-0.0272288	-0.0236414
4	1	23	14.0581	5.14143	0.877555	0.615473	-0.0986501	-0.157287	0.59778	-0.0116399	-0.00382332	0.033082	1.21168	0.0100461	0.00459004
4	1	23	13.7818	5.07236	0.0820796	-0.149053	0.191907	-0.168697	-0.0158844	0.0132527	-0.00740167	0.0314767	3.8298	0.0663798	-0.0635586
4	1	23	20.3084	10.6693	0.200964	-0.0700865	-0.404169	0.0229433	0.266688	0.011738	0.00192378	-0.22938	-2.3172	-0.206784	0.270846
4	1	23	14.8489	3.47169	0.111613	-0.0905883	-0.0108269	0.00137813	0.109101	-0.0020616	-0.0279694	0.0497977	0.77596	-0.0156139	0.0234348
4	1	23	14.6188	8.97217	-0.0769033	0.0114458	-0.0695742	-0.123188	-0.059895	0.0264548	-0.0399555	0.0966254	-0.76776	0.0214174	-0.0191346
4	1	23	19.9592	13.6712	0.674569	0.662294	-0.153096	0.0215239	0.56346	0.0166669	-0.0453004	0.169943	-3.4744	0.200406	0.306998
4	1	23	13.5306	3.90019	0.276358	-0.078195	-0.00567825	-0.0536252	0.205611	-0.0104616	-0.0280236	0.0660907	0.57726	-0.0176316	-0.0569114
4	1	23	12.9843	12.1201	0.166138	0.320221	0.285014	-0.266956	-0.32124	-0.0498931	-0.0264953	-0.132912	1.85986	-0.0221886	0.0131958
4	1	23	13.2194	4.71759	0.0749842	0.0174888	-0.0766963	0.201896	0.157818	-0.035979	-0.0400127	-0.0681396	-1.29774	0.0153148	-0.0774504
4	1	23	15.926	7.07099	-0.0285864	0.223649	-0.0850979	0.0397571	-0.176367	-0.02201	0.0311919	0.162307	1.70712	0.157049	0.052983
4	1	23	15.1107	12.9354	-0.14857	0.230937	-0.311074	0.0902801	-0.126399	0.00266237	0.0166236	-0.33115	0.65572	0.0570571	-0.0129308
4	1	23	15.3587	3.14806	0.130485	-0.157669	0.0887378	-0.0377072	0.057918	0.00901724	0.0146146	-0.0194047	-0.49126	-0.0545053	0.0152778
4	1	23	14.4453	8.94475	-0.0320772	-0.071074	-0.0883088	-0.154731	-0.089805	0.0158115	0.0122186	0.159937	1.17778	0.122125	-0.0432409
4	1	23	14.6995	6.9867	-0.084175	0.336851	-0.019835	0.066598	-0.101454	0.000694479	-0.0442082	-0.135771	4.345	-0.0557314	-0.0389442
4	1	23	11.7961	5.69497	-0.0268207	0.316262	0.268522	-0.0155816	-0.219726	-0.0451269	0.003857	0.11805	1.32204	-0.0630493	-0.116904
4	1	23	12.4737	12.3878	0.139782	-0.13985	0.0448137	0.262315	0.110337	-0.0889401	0.0161221	-0.0448253	-4.0732	-0.0878684	-0.170882
4	1	23	12.8072	5.62709	0.452739	0.0863832	0.0481048	-0.120261	0.275553	0.0535258	-0.0218821	0.130261	1.33466	-0.101193	-0.288678
4	1	23	15.7594	6.84994	0.227682	0.558266	0.190658	0.141388	-0.245616	-0.0410732	-0.059596	0.0373043	-0.61894	-0.0496413	0.105244
4	1	23	15.5272	6.90362	0.228921	0.0713939	0.0633494	-0.126226	0.222951	0.0186184	-0.0273925	-0.138984	0.48696	-0.336373	0.090059
4	1	23	16.3692	9.39602	-0.00806228	0.383606	-0.304838	0.180384	-0.120507	-0.0376076	0.0258458	0.108692	-4.239	0.0669838	0.0879358
4	1	23	15.043	5.7888	0.0474525	-0.00253761	-0.132663	0.121057	0.056478	-0.0105446	0.00456618	0.0663607	0.46572	0.0613253	0.0240156
4	1	23	11.484	5.20081	0.594096	0.276411	-0.0701717	-0.213092	0.36813	-0.0213903	-0.00405724	-0.0545307	0.76416	-0.0188517	-0.16939
4	1	23	15.8489	4.55095	0.0371203	-0.087361	0.181615	-0.0696717	-0.0117156	0.0350151	-0.0141275	0.0270723	1.75616	0.108447	0.0305499
4	1	23	11.5993	4.94291	0.397042	-0.0289264	-0.120655	0.0988668	0.246375	-0.00850346	0.00874571	-0.0625599	1.57736	-0.155194	-0.223015
4	1	23	15.9704	3.69281	0.0519647	-0.0664457	0.103366	0.0139357	0.00126747	0.0173685	0.0158201	-0.00938546	0.79368	0.0055327	0.023039
4	1	23	16.7059	4.75496	0.866483	0.625226	-0.0937414	0.0368358	0.63249	-0.017389	0.0358999	-0.0362353	4.3346	0.0756538	0.0908379
4	1	23	13.7498	3.64844	0.296827	-0.0095672	0.0819826	0.0122923	0.236403	0.0093864	-0.0189546	-0.067949	1.7767	-0.29553	-0.0566988
4	1	23	13.985	8.69133	0.516949	0.107717	0.184205	0.342292	0.3576	-0.00868307	-0.00172805	-0.00735237	-1.01722	0.110391	-0.0625118
4	1	23	13.1132	3.46237	0.270813	-0.120763	0.00044389	0.00172053	0.113778	0.0138908	0.00635673	0.0693674	1.79368	0.056246	-0.151888
4	1	23	14.3895	9.33905	0.359802	0.673223	0.547141	0.142448	-0.52575	0.000591439	-0.00740489	0.185337	1.3802	0.106535	-0.0704362
4	1	23	14.3428	4.93393	-0.00337543	0.0654394	-0.126304	0.0699695	0.00150804	-0.0115568	0.0105086	-0.048284	-0.52542	-0.0118731	-0.0128499
4	1	23	14.7782	3.66267	0.505108	0.807731	-0.0623306	0.032177	-0.49023	-0.0409674	0.0136835	-0.0148892	0.40424	-0.334484	0.0617719
4	1	23	14.4663	5.88918	0.0946449	-0.0833258	-0.0919713	-0.00363179	-0.0237168	0.0204113	0.0586647	-0.103652	2.1386	0.0999107	-0.153842
4	1	23	11.5656	7.86474	-0.166098	0.0783684	0.0310888	-0.260982	-0.176967	-0.00830628	0.00242735	-0.0957348	-0.075908	-0.159675	-0.179416
4	1	23	14.4629	4.85517	0.275554	-0.106393	0.0411909	0.0792472	0.142125	0.0161397	0.0218099	0.0480079	0.63586	-0.0667894	-0.0792178
4	1	23	14.9416	12.0652	-0.065841	-0.00697292	-0.0221315	-0.235946	0.00036078	0.0188448	-0.0816402	-0.253643	0.073596	-0.00194039	-0.0376741
4	1	23	13.144	6.06083	0.214272	-0.163402	-0.00315531	-0.0130884	0.0269121	0.0232248	0.0310644	0.0457953	-2.3116	0.303501	-0.216108
4	1	23	13.675	22.854	-0.118903	0.0820444	-0.715406	-0.183038	0.0108657	-0.0365532	-0.0202346	0.0975527	0.9361	0.0173821	-0.0188786
4	1	23	11.807	7.34868	-0.163233	0.212747	0.0545332	-0.0736044	-0.068421	-0.0492721	-0.0374248	0.0456829	-1.29402	0.0296813	-0.244586
4	1	23	15.1745	19.2882	0.24974	-0.0369949	-0.113027	0.752115	0.238986	-0.0312301	0.0414914	0.107732	-0.55466	-0.0271636	0.00396875
4	1	23	13.7989	13.2937	0.253339	0.497897	-0.458994	-0.133521	-0.45351	0.0253407	0.00690327	-0.0459212	0.82342	-0.0482939	-0.130226
4	1	23	15.8088	8.18249	0.0566553	0.36375	0.0413232	-0.0630595	-0.296568	0.0573871	0.00567544	-0.215697	-0.45584	-0.0685925	-0.021623
4	1	23	16.3726	7.93906	-0.114236	0.310069	0.0511327	0.249554	-0.086748	0.0444029	-0.0465463	0.087862	0.66782	0.0942186	0.0250741
4	1	23	14.9458	12.6653	-0.103405	0.0571374	-0.259474	0.00813799	-0.114462	-0.0143843	0.0963142	0.161818	-1.08644	0.215865	-0.206456
4	1	23	15.6924	5.28666	0.263695	0.0305869	-0.0357326	-0.132495	0.23019	0.00704794	-0.0246167	0.0961795	1.404	-0.215519	0.105053
4	1	23	14.0204	4.56552	-0.0541863	0.296176	-7.55087e-05	-0.00115112	-0.181299	-0.0338512	0.0321567	-0.0727052	0.186046	0.0273943	-0.0162707
4	1	23	15.5558	5.33564	0.0727537	-0.122612	0.383173	-0.114344	-0.045003	0.0167317	0.0429517	0.0787503	-1.90172	0.13676	-0.0398023
4	1	23	13.6923	10.2242	0.765344	0.637396	0.183875	-0.302184	0.46029	-0.0114593	0.00955603	-0.165764	-1.2437	0.055616	-0.0276632
4	1	23	14.601	28.3965	-0.0426489	-0.129723	-0.0807158	-0.241556	-0.181353	0.0114622	-0.112569	0.0132265	-2.8728	0.0355146	-0.0128327
4	1	23	11.4956	5.59043	0.0502606	0.0451475	-0.0314154	0.111834	-0.037428	0.00562893	0.0100987	-0.0877887	-1.09688	-0.0228871	-0.292807
4	1	23	13.6833	5.93994	-0.117877	0.0174634	0.046836	-0.0465866	-0.078063	-0.0291722	0.0344731	-0.0423879	4.2758	-0.189028	-0.0313006
4	1	23	18.5553	9.96017	-0.131816	0.208403	-0.23856	0.276263	0.031137	0.0170944	-0.0193726	0.0474593	1.22708	-0.104944	0.198642
4	1	23	15.3009	8.14053	1.16573	0.752355	-0.00688955	0.052866	0.7428	0.0225009	0.0443844	0.108078	-2.0568	0.00669856	-0.0777399
4	1	23	15.7975	20.2114	0.214449	0.0920397	-0.610745	-0.203355	0.257997	0.0133765	-0.0769148	0.196613	3.1168	0.0358099	-0.131613
4	1	23	16.0161	8.45573	-0.105591	0.1794	-0.0336522	0.0158265	-0.195591	0.0306207	-0.00286443	0.0969614	-4.379	0.180033	0.0169599
4	1	23	17.8056	6.40359	0.215698	0.0882922	-0.113809	-0.00348675	0.143187	0.0124057	0.0450306	0.0373055	4.3528	0.261451	0.0847372
4	1	23	17.6111	24.6162	0.38502	0.300791	-0.599521	0.142399	0.25839	0.0636571	-0.0256256	0.0879145	-1.67866	-0.0153989	-0.0125963
4	1	23	11.8791	11.2151	-0.100422	0.119113	-0.0835948	-0.230646	-0.117165	-0.0514859	-0.0280838	0.0626894	-1.0444	-0.00236288	-0.0725035
4	1	23	14.7691	10.6278	0.199632	-0.144508	0.337307	0.264249	0.138309	-0.0453179	0.0281029	0.0634139	-0.83616	0.138095	-0.0368241
4	1	23	15.7292	9.18079	-0.0940438	0.190791	-0.236765	0.304642	-0.038508	0.0285337	0.00606919	0.0451552	4.2028	-0.022585	0.00430685
4	1	23	16.7288	5.91839	-0.00516878	0.275695	0.0387957	0.0722646	-0.25623	0.0317273	0.0411182	0.182184	3.2748	-0.0143893	0.00393938
4	1	23	12.7407	4.91896	-0.0606261	0.303801	-0.0897057	-0.0606883	-0.230286	6.96456e-05	0.00225451	0.108195	1.77086	-0.0519661	-0.135182
4	1	23	14.2096	10.6391	0.15536	0.0179107	-0.227467	-0.306432	0.063762	-0.0127699	0.0481192	0.0827515	-0.31274	-0.0622009	-0.0700901
4	1	23	16.4201	4.7017	-0.122305	0.10502	0.280562	-0.0487662	-0.186618	0.0170262	0.0113132	0.00640773	0.90102	0.0674029	0.0597027
4	1	23	18.4311	8.80116	0.0912556	-0.042466	-0.202239	-0.163301	0.066087	0.0380695	0.00938365	-0.0808993	0.35314	0.0393941	0.160008
4	1	23	12.2015	6.65416	-0.00434797	0.0771156	0.0520378	0.0900841	0.034752	-0.0455102	0.000639138	0.199728	0.126714	0.107697	-0.103243
4	1	23	14.7894	11.7944	0.569383	0.379134	0.399252	0.0186975	0.35679	-0.00267858	-0.00849745	-0.317161	-2.2832	-0.00670992	0.00606062
4	1	23	17.726	10.0294	0.182266	0.551605	-0.0173415	0.22276	-0.280179	0.00786472	0.00351661	-0.25759	0.89646	-0.157574	0.144325
4	1	23	17.2146	18.5208	0.784211	1.1025	0.171804	-0.471388	0.43905	0.0425134	0.0773373	0.0549754	2.0248	0.0486262	-0.0526533
4	1	23	13.4585	13.725	0.13067	0.0834278	-0.2858	-0.121593	0.110631	-0.0354369	0.0233654	-0.021175	4.7514	0.0747721	-0.033662
4	1	23	15.2765	7.2909	0.453733	0.814446	-0.165713	0.16725	-0.51237	0.00505316	-0.0115921	-0.0322647	-3.4886	0.123419	0.0261084
4	1	23	16.0858	11.0271	0.00105351	0.0119201	0.130635	-0.293544	-0.251979	0.0168753	0.00656517	0.0245055	-0.99324	-0.136162	0.0861111
4	1	23	19.0726	15.4612	0.108381	0.30273	0.189464	0.748349	0.100959	-0.0425461	-0.103358	0.257553	1.3669	0.140524	0.0208038
4	1	23	14.064	8.90791	0.422901	0.0185351	0.205749	0.186745	0.18804	0.0259595	0.0471184	0.109823	-1.07236	0.021948	-0.187762
4	1	23	13.7647	4.37183	-0.100003	0.234234	-0.00111741	-0.0730295	-0.209133	0.00625741	0.00217693	-0.107812	3.7948	0.0206624	-0.0688462
4	1	23	16.5075	7.91284	0.144127	0.530289	-0.034298	0.160706	-0.292977	-0.0106539	0.0189401	-0.119045	0.19639	0.186952	0.0706163
4	1	23	14.8057	5.19552	0.0511902	-0.0127952	-0.051175	-0.0059173	0.042423	-0.029317	0.0435554	-0.021544	-1.35142	0.00885111	-0.00371619
4	1	23	13.7055	7.56426	0.0893433	0.506561	0.13126	0.210219	-0.188421	-0.0432552	-0.0317246	0.1545	0.63946	-0.0207665	-0.0249376
4	1	23	15.5959	3.60644	1.35793	1.05476	0.0147645	-0.069501	0.91587	0.0112967	0.00538798	-0.0474093	0.761	0.0236705	0.0386731
4	1	23	21.0996	4.04862	-0.160572	-0.00132226	0.0375421	-0.0188975	-0.056109	0.00914432	0.0496809	0.0752293	0.68058	0.238005	0.2072
4	1	23	16.5602	5.96014	-0.0241231	0.0262466	0.189375	0.00278893	-0.088008	0.048829	0.0486269	0.0797081	-0.29464	0.034133	-0.0499277
4	1	23	13.2822	14.8345	0.153032	-0.0858619	-0.326735	0.375313	0.17898	-0.0444764	0.058709	0.00769837	3.178	0.0990052	-0.144985
4	1	23	13.9945	7.09638	0.0390382	-0.070166	-0.0490713	-0.110677	0.0130734	-0.00688098	0.00306637	-0.238836	-0.93944	-0.102503	-0.0180057
4	1	23	14.5808	7.16754	0.119629	0.32188	-0.00773322	-0.197615	-0.36003	0.00215895	0.0167719	0.033473	0.151216	0.00112305	-0.0046215
4	1	23	10.7921	6.73918	0.347962	-0.0353557	0.110156	0.0127769	0.134919	0.00601458	0.015302	-0.276392	-2.0294	-0.0651366	-0.366415
4	1	23	12.8235	4.67097	0.276977	-0.140529	-0.107469	0.0767681	0.161712	-0.010169	0.00991288	0.0397783	-1.17306	0.0291538	-0.113281
4	1	23	12.3935	10.6491	-0.145779	-0.0376068	-0.045046	-0.199463	0.0267195	-0.0758605	0.00460288	-0.0825096	3.7688	-0.0171462	0.0252846
4	1	23	20.4054	9.29026	0.170033	0.540958	0.102978	0.244045	-0.248946	0.000535573	0.0094399	0.0565759	-3.0694	0.0416429	0.247785
4	1	23	18.7487	6.09422	-0.12284	0.0600161	-0.0208317	0.107659	0.045597	0.00409134	0.00191097	0.0983285	2.6026	-0.377534	0.216648
4	1	23	18.3239	2.58169	-0.0476683	0.21385	0.0140512	0.00717222	-0.134739	-0.0078112	0.00303237	-0.00963163	-2.3592	0.201424	0.188983
4	1	23	15.7526	22.8052	0.758097	1.00445	-0.398624	-0.536337	0.41115	0.0349289	0.0335708	0.058698	-1.98336	0.0815724	-0.0197872
4	1	23	13.7235	5.77871	-0.00229598	-0.0270557	0.0996932	0.0109799	0.0153309	-0.0452154	0.0595212	-0.0550854	1.94194	-0.100596	-0.0769881
4	1	23	15.2736	4.7411	0.0919031	0.452458	-0.128624	0.0426475	-0.285129	0.0031173	0.0011022	-0.0440348	-1.09388	-0.00856243	0.0270239
4	1	23	14.5003	5.86561	0.046463	-0.00621056	0.0685157	0.0867883	0.059148	-0.0116658	-0.018339	0.179301	-0.69628	-0.000504804	0.0102986
4	1	23	14.0436	12.674	0.299424	0.727164	-0.0300535	0.0725041	-0.37038	-0.0548966	0.0428758	-0.3128	-2.5534	0.29246	-0.0861344
4	1	23	18.219	4.17073	-0.112647	0.183097	-0.0410112	0.0152162	-0.079824	-0.0202012	0.0204554	-0.0382133	-1.762	0.0662254	0.182902
4	1	23	17.6639	10.1635	0.0709366	-0.022658	0.0369755	0.0780418	0.0032982	0.0705992	0.00704032	-0.0737827	-2.9948	0.115664	0.0292063
4	1	23	13.6438	3.503	0.0170127	0.386673	0.000506108	0.000968787	-0.26436	0.01118	-0.00545352	0.078308	0.22338	-0.105485	-0.0865635
4	1	23	14.1392	4.56625	0.628365	0.266472	-0.0626365	-0.0483028	0.40338	-0.000697571	0.00352661	-0.12232	-4.0176	0.0585037	-0.0381436
4	1	23	15.0433	10.4206	0.175984	-0.159868	0.395884	0.381402	0.093768	-0.0107072	0.0290428	0.0657364	2.5306	-0.0620475	-0.0513466
4	1	23	16.7413	4.97317	0.486985	0.257612	0.0948097	-0.123948	0.32589	-0.00256026	0.0391248	-0.0909603	-0.98608	-0.0874505	0.0671148
4	1	23	16.1888	5.89621	0.327778	0.111583	0.162855	-0.125898	0.20838	0.00439925	-0.00238729	-0.109419	-2.334	0.149244	0.0952403
4	1	23	12.7336	14.6416	0.69357	0.660117	-0.0265144	-0.392135	0.45993	-0.0303023	-0.0307821	-0.111026	-0.3191	0.0474767	0.0164384
4	1	23	15.8339	17.8267	0.0509672	0.0111796	0.513227	-0.263985	0.031293	0.0114964	-0.0844053	-0.177591	0.33042	0.118158	0.00216964
4	1	23	18.9615	12.1717	0.366341	-0.0454658	0.0451077	0.0316556	0.206346	0.0564303	0.0682954	-0.112149	-2.363	0.0704539	0.0113106
4	1	23	14.0632	3.92932	0.57034	0.250263	-0.0124963	-0.0753113	0.34353	0.00384981	0.00418682	0.0796055	2.2584	0.163906	-0.053986
4	1	23	15.2991	3.81388	-0.155212	0.146899	-0.0535279	0.0134465	-0.067443	-0.00111176	-0.00201927	0.0732831	2.5974	-0.241362	0.0499678
4	1	23	11.8381	13.4368	0.35588	0.249897	0.181694	-0.357149	0.168174	-0.0243315	-0.0202811	-0.00154134	-1.51968	0.0991059	-0.102604
4	1	23	15.5343	6.69268	0.255585	-0.145417	0.0630632	0.197503	0.194511	0.000429826	-0.00184543	-0.0453934	-1.38704	-0.0021138	0.0482017
4	1	23	13.3846	21.606	0.644255	0.897118	-0.643162	-0.384166	0.4041	-0.00599547	-0.00221506	-0.111985	-0.42308	0.251529	-0.0798525
4	1	23	15.5166	5.49709	0.420306	0.271424	0.315618	-0.171786	0.241659	-0.00265547	0.0163664	0.0542204	-0.73844	-0.0162343	0.048286
4	1	23	14.7139	9.11819	-0.153824	0.10037	0.0350087	-0.0685858	-0.117438	0.0162148	-0.0318431	0.211811	-1.25742	0.10206	-0.00362464
4	1	23	17.4206	23.8681	0.756643	0.973751	-0.557755	0.415822	-0.73008	0.0110205	0.0701801	0.0504049	-0.87412	-0.052034	-0.060082
4	1	23	17.0071	13.5203	0.201456	-0.15006	0.209089	0.555182	0.159735	0.0364127	0.00685354	0.0337479	0.090436	0.0923164	0.0503367
4	1	23	14.0311	7.49178	0.587403	0.266575	0.390799	0.144187	0.34803	-0.00804651	0.0185992	0.109576	0.4436	-0.0264122	-0.0698513
4	1	23	12.4468	6.10889	0.253086	0.54462	-0.0927456	-0.233541	-0.41355	-0.0424655	0.0490429	0.0455986	-1.98554	0.218083	-0.150302
4	1	23	15.4526	19.2093	-0.159071	0.0632368	-0.319523	0.878752	0.067401	-0.0157384	-0.00636321	-0.181366	-4.554	-0.168616	0.0587143
4	1	23	19.9616	7.21286	1.15192	1.42866	0.238701	0.21935	-0.91008	-0.0322992	0.0817586	0.105663	1.7285	-0.0706813	0.109037
4	1	23	14.4726	4.12964	0.590099	0.269535	0.135627	-0.0503505	0.41187	-0.00913485	-0.020142	0.0949871	1.17014	-0.0060314	0.015774
4	1	23	16.6992	7.95735	0.35484	0.0118582	0.0485402	0.0804648	0.287814	-0.0220591	0.0252154	-0.183003	-0.138732	-0.0234732	0.104689
4	1	23	14.0101	6.41927	0.0715025	-0.131123	0.178847	-0.186891	0.014109	-0.0086524	-0.00831598	0.0418675	0.21176	0.000750321	6.80471e-05
4	1	23	17.305	6.6661	0.276902	0.520014	-0.132351	0.0642516	-0.36762	-0.000447321	-0.00120877	0.0513176	2.373	0.267791	0.123412
4	1	23	14.8805	11.2772	0.073246	0.346162	-0.00882112	-0.000597085	-0.239439	-0.0389582	0.0617521	-0.335939	2.5722	-0.162688	-0.0212339
4	1	23	15.9024	16.9593	-0.037924	0.0128269	-0.171204	-0.316821	-0.056616	0.000559122	0.0420717	0.216527	1.48376	-0.0747075	0.0316262
4	1	23	17.1431	3.32461	0.293088	0.576369	-0.0421902	0.0101416	-0.41223	0.0119236	0.00603016	0.00882016	2.1052	-0.00331387	0.114128
4	1	23	15.0792	5.08787	-0.105411	0.151054	-0.00935239	0.0792954	0.044895	-0.0212908	-0.0337078	-0.0494715	3.1594	-0.295947	0.0726752
4	1	23	14.0616	9.96222	0.0378268	-0.134571	-0.0384832	-0.264206	-0.080202	0.0542883	0.0116546	-0.21704	1.1889	0.0685836	-0.115802
4	1	23	15.7537	11.6797	-0.139578	0.164419	-0.0274258	0.154308	0.018345	0.0216242	-0.09557	-0.28663	-3.1452	-0.176624	0.0108393
4	1	23	16.9729	4.79599	0.317727	0.613961	0.0461204	0.00822484	-0.44889	0.00719984	0.022823	-0.0532503	-1.17054	0.432146	0.0383061
4	1	23	21.3273	10.0427	0.312704	0.33329	0.137227	-0.0236036	-0.30021	3.01359e-06	-2.14352e-05	-0.229026	2.5384	-0.282603	0.342112
4	1	23	14.8454	3.3503	-0.044559	0.275597	0.0692651	0.0326016	-0.178656	0.00589632	-0.0291401	-0.00278982	-2.0584	-0.0134352	0.0193805
4	1	23	16.5898	6.9116	0.151362	-0.111423	-0.0463533	0.0823506	0.146718	0.0704591	-0.023958	0.0604903	3.0712	0.0201603	0.058398
4	1	23	14.5926	6.33725	-0.121367	0.117464	0.228603	-0.103106	-0.17154	0.0266156	-0.0239129	-0.062406	-0.097076	-0.047565	-0.0385702
4	1	23	14.3402	8.18952	0.32078	-0.0921836	-0.00254242	0.046145	0.232491	-0.0310688	0.0288794	-0.140047	-3.2156	0.20974	-0.0194474
4	1	23	17.1356	9.26302	0.018436	0.393804	0.0131793	0.0264549	-0.118242	0.0538065	-0.0896333	0.123395	-0.174824	0.0142543	-0.0122683
4	1	23	18.0133	7.66394	0.248836	0.623081	0.102697	0.0407353	-0.286557	0.0459178	-0.0772988	0.0965326	1.15498	0.172347	0.0921842
4	1	23	23.481	7.80727	0.244671	0.319817	0.414856	-0.123784	0.256398	0.0432102	-0.0167933	0.0661591	-2.2742	0.199248	0.399667
4	1	23	14.722	7.32708	0.404766	0.063956	0.13259	-0.110631	0.30111	0.0341457	-0.0535629	-0.132008	2.6488	0.00413217	-0.135139
4	1	23	13.3804	11.567	-0.14777	-0.0206215	-0.0130257	-0.312268	-0.186018	-0.000219067	-0.00922195	0.0219215	0.019262	0.0908113	-0.0265967
4	1	23	14.0367	13.2718	-0.0409929	0.0862248	-0.364917	-0.233114	-0.212904	-0.000724004	-0.00709713	-0.00047821	0.052834	-0.0405767	-0.00478615
4	1	23	21.4205	22.7079	0.391469	-0.135746	-0.297741	-0.512117	-0.41136	-0.00328714	0.0269599	-0.120241	-0.029692	0.0938299	0.452371
4	1	23	15.0089	12.7103	0.195671	0.220298	0.202808	-0.419709	0.0145857	0.0112656	0.0694747	0.0151763	0.57104	0.0975694	-0.0986357
4	1	23	12.6703	13.4301	0.35154	0.408065	0.507499	-0.384819	0.09369	0.00778695	0.00321142	0.0423794	3.1168	-0.0667839	-0.129448
4	1	23	14.7486	6.75783	0.132152	0.55456	0.168231	0.137587	-0.38757	0.0631176	-0.00495948	-0.0463317	-1.08786	0.170196	-0.12667
4	1	23	20.0881	13.1323	0.82304	1.19547	0.17527	0.458213	-0.66219	0.000857732	0.00570394	0.150639	1.35392	-0.170618	0.228286
4	1	23	15.2589	3.74293	-0.0477849	0.00191928	0.184062	-0.0321001	-0.059211	-0.0031535	0.0180721	0.0917593	-0.95454	-0.0601652	0.0190132
4	1	23	15.5489	4.13345	0.147046	-0.130546	0.0889965	0.102781	0.087456	-0.00350322	0.0256902	0.0501887	2.428	0.000113652	0.0197685
4	1	23	18.3654	22.4884	0.151899	-0.109772	-0.506887	0.102466	0.111831	0.0991036	-0.0333682	-0.187817	-0.59472	0.0332229	-0.01269
4	1	23	15.7116	23.3394	0.326797	0.0561732	-0.220335	-0.282456	-0.40938	-0.0161869	-0.053379	-0.0655507	-2.9978	0.0760533	0.214432
4	1	23	22.1466	4.90735	0.365462	0.275939	0.0174194	-0.155897	0.37803	0.00167596	0.0665039	-0.0521813	-0.8826	-0.263031	0.24052
4	1	23	13.9146	9.1046	0.120293	0.490867	-0.300996	0.0284811	-0.3063	0.0190535	-0.0293284	-0.0544501	0.7713	0.0457332	-0.105112
4	1	23	21.4642	15.014	-0.108595	0.273857	-0.142381	0.465993	0.060213	-0.0152957	-0.0148374	0.241487	2.5524	0.0703228	0.341249
4	1	23	12.2987	15.2921	0.348082	0.397047	0.31493	-0.537516	0.069957	0.0349755	0.0194144	0.112791	0.153416	0.0111804	-0.200629
4	1	23	16.9796	7.96265	0.156808	-0.150513	-0.125115	0.12284	0.157818	0.000843539	-0.00569963	0.179362	1.07858	0.105569	0.127505
4	1	23	13.7832	7.28232	0.427624	0.13613	-0.043342	-0.21704	0.266376	0.0282566	-0.0342636	0.0956774	1.20984	-0.0220879	-0.0923863
4	1	23	14.2575	7.29496	0.0801987	-0.116096	-0.0903275	-0.19369	0.032931	-0.0131597	0.0134692	0.00526285	1.36734	-0.00386911	0.00545767
4	1	23	15.0404	3.92293	0.398964	0.0769011	0.172332	-0.00335168	0.245718	0.0183449	-0.0101868	-0.00282513	0.87496	-0.000268694	-5.03993e-05
4	1	23	15.1114	9.72363	0.451707	0.140621	-0.298362	-0.00532987	0.33147	0.00943958	-0.0109183	0.182893	1.06458	-0.0616945	0.0205721
4	1	23	19.3156	8.03192	0.104789	-0.0892075	-0.00441359	0.192153	0.090663	0.0534499	0.0438624	-0.0110606	1.84866	0.0759712	0.106269
4	1	23	13.9854	8.66847	0.0329081	0.340998	-0.0745029	-0.0489996	-0.247884	-0.0132283	-0.00441975	0.240669	0.312	0.00233768	-0.00596831
4	1	23	15.1691	5.83484	0.299761	0.654117	0.00453968	0.0127348	-0.44817	0.0124407	-0.00640548	-0.167597	0.171238	0.0374114	0.0122246
4	1	23	8.68848	5.45162	0.479651	0.103768	-0.0213564	0.175432	0.31485	-0.035959	0.0146557	-0.04219	0.197372	-0.36868	-0.442394
4	1	23	16.5786	4.90948	-0.152541	0.203227	0.0559987	0.102831	-0.125739	0.015003	0.0154265	-0.000633944	0.5738	-0.0398724	0.0685215
4	1	23	17.1632	8.52797	0.0757027	0.203464	-0.254317	-0.0443755	-0.089316	-0.0634584	0.0131874	-0.0780124	1.38894	0.0101122	0.209396
4	1	23	16.3353	7.8701	-0.152104	0.184951	0.0181449	-0.00231425	-0.080052	0.0706143	0.0414325	-0.0170297	-1.02868	-0.364474	-0.0995305
4	1	23	11.9289	7.98948	0.307949	-0.0719118	-0.210445	0.221856	0.210558	-0.0173594	0.00565185	0.0961502	-0.32538	0.120257	-0.204618
4	1	23	14.7418	10.2588	0.00358479	0.390736	0.178727	0.436129	-0.222606	0.00519061	0.00151868	-0.0104727	-0.39892	-0.0113818	-0.0455206
4	1	23	16.3948	18.1488	0.296127	0.109665	-0.541846	0.116175	0.223695	0.0119381	0.0100671	0.00978264	-3.7144	0.0132806	0.0286561
4	1	23	12.8157	5.23573	0.593033	0.175874	-0.028311	0.0469076	0.35823	0.0012466	0.000335397	-0.122515	0.20186	0.136651	-0.156123
4	1	23	13.632	10.5927	0.0864534	-0.0020611	-0.146369	0.36928	0.077619	0.000491931	-0.000280675	-0.135905	0.6532	0.0191533	-0.0883559
4	1	23	14.8993	4.59792	0.303744	-0.063144	0.0637789	0.0492286	0.266088	-0.0113786	-0.0382356	0.0807869	0.30532	-0.00222543	0.0340574
4	1	23	12.8683	25.8136	0.656257	1.08171	-0.292077	-0.602707	0.60465	-0.0916251	-0.0108752	-0.065117	0.027866	0.155787	0.0929469
4	1	23	16.3413	4.58509	0.312502	0.0894756	-0.0133282	-0.0193467	0.193014	0.00515741	0.0268664	0.0871888	3.762	0.289933	0.0412999
4	1	23	16.8938	6.2327	0.154313	0.269307	0.225458	-0.126188	-0.32604	-0.0111754	0.0350756	0.192361	0.95842	-0.162813	0.110379
4	1	23	17.4502	14.2864	0.60899	0.928921	-0.486911	0.0693133	-0.59448	0.0176951	0.0405376	0.198556	-2.1464	-0.278408	0.0217968
4	1	23	12.2242	6.89488	0.534555	0.112466	-0.232063	0.135349	0.38307	0.00531105	-0.0233126	0.0719257	3.2404	-0.0743379	-0.2371
4	1	23	15.8503	10.5748	0.323642	0.227601	-0.215471	-0.318863	0.193311	0.0127062	0.0207024	-0.0591183	-1.61198	-0.0701828	0.0576455
4	1	23	19.8965	6.6072	0.586446	0.308566	-0.0247176	0.0263381	0.46818	0.017971	0.0106853	-0.12513	-0.15805	-0.0136422	0.236126
4	1	23	14.8066	4.56971	0.265162	-0.0761409	-0.0226311	-0.00362568	0.21063	0.00156194	-0.025689	-0.0918521	1.18256	0.43813	-0.0572935
4	1	23	14.3876	3.54008	0.201372	-0.147374	-0.0961433	-0.0182655	0.147435	0.0115005	-0.00805624	-0.0105687	0.52372	-0.168219	-0.0146577
4	1	23	14.5	4.0615	0.466586	0.112729	-0.0150193	0.000852596	0.32703	-0.0141008	0.00221881	-0.10687	-0.026022	0.007784	0.00806181
4	1	23	16.4234	6.65005	0.181024	0.542189	0.0141422	0.114138	-0.067791	-0.0896089	-0.0462197	-0.0131751	1.25806	-0.182638	0.238427
4	1	23	13.6674	10.0475	0.537467	0.32753	0.119153	-0.271199	0.270066	0.0297998	0.00212387	0.262122	-1.22914	0.042377	-0.0991213
4	1	23	14.9626	3.4407	-0.0874062	0.226457	-0.00232177	-0.00157723	-0.142194	-0.00559537	-0.0195572	0.0601983	-1.13554	-0.028702	0.0507637
4	1	23	13.6845	8.30056	0.35747	0.0354559	-0.101813	-0.0458779	0.39084	-0.0904127	0.0789904	0.04327	0.43484	0.042295	-0.0950309
4	1	23	13.2797	6.23963	0.364205	0.0905151	-0.0126695	-0.233287	0.260478	-0.0537835	0.0394984	-0.0223149	-2.527	0.0445525	-0.0455948
4	1	23	11.8266	3.56654	0.498145	0.092454	0.0125683	-0.00337683	0.288888	-0.0042457	-0.00430859	0.105255	-2.2188	0.0218455	-0.225283
4	1	23	19.6841	8.67136	-0.00958233	0.0485201	-0.0934049	0.195332	0.11277	0.0162908	-0.0129058	0.0757632	3.0618	-0.114216	0.250709
4	1	23	14.1925	5.4377	0.197644	0.468244	-0.110763	-0.0223789	-0.260577	-0.0404469	-0.0286206	-0.0291639	-2.0034	0.236165	0.0276661
4	1	23	14.1587	15.8453	0.584041	0.533122	-0.0310231	-0.40727	0.283953	0.0431118	-0.00441168	-0.0531001	-4.9344	-0.0113255	-0.0792205
4	1	23	10.7625	9.57762	0.256682	0.625635	-0.28523	0.178048	-0.41994	-0.00834904	-0.00199966	-0.0347729	2.0126	-0.000566049	-0.38336
4	1	23	17.6111	10.7272	-0.134413	0.0906559	0.231412	0.00733572	-0.106233	-0.0298491	0.101502	-0.170798	1.33628	-0.0183394	-0.0409116
4	1	23	11.4483	23.249	0.146443	0.264905	-0.26028	-0.437815	0.211143	-0.0780287	-0.0188944	0.167353	0.48918	0.132565	-0.0747551
4	1	23	15.2592	10.9486	0.350151	-0.0554344	0.185835	0.419993	0.269718	-0.00484892	-0.0019327	0.166009	0.173292	0.00484301	0.0119396
4	1	23	12.8875	2.87568	0.523029	0.126642	-0.0302626	-0.0111375	0.32298	-0.00192959	-0.00790052	0.000557757	1.509	0.104043	-0.127118
4	1	23	15.4422	3.93127	0.265769	0.525068	0.121668	-0.060146	-0.41181	-0.00314709	-0.00294436	-0.0445431	1.67636	-0.0151344	0.0650712
4	1	23	16.1548	10.8445	-0.142913	0.158956	-0.23008	0.279529	0.05991	-0.0614866	0.0204577	-0.0115353	1.82442	0.0814053	0.128212
4	1	23	15.217	10.2032	0.0150638	0.303595	-0.265948	-0.129469	-0.261882	0.00846112	0.0133939	-0.287705	-0.78554	-0.00451788	0.0184678
4	1	23	13.6715	6.89252	0.250346	-0.134241	-0.123753	0.0662173	0.161955	0.0251208	-0.0300454	0.0762494	-3.0136	-0.0103347	-0.139909
4	1	23	15.2455	9.4309	-0.0207486	0.24982	-0.338252	-0.0201141	-0.194841	0.00196196	-0.000464381	0.0540555	1.79726	-0.0423319	0.029073
4	1	23	16.5581	9.1755	0.356148	-0.0110331	0.224062	0.265722	0.21849	0.0265154	0.0320721	0.0240009	0.72192	-0.0147469	0.00652119
4	1	23	15.2351	2.96044	-0.0685916	0.0859995	-0.0381376	0.045489	0.0071508	-0.0238013	-0.00823181	-0.0288084	0.4534	0.037234	0.0814928
4	1	23	14.7555	4.45537	-0.0492939	0.109562	-0.086808	0.0677423	-0.013566	-0.00390594	-0.0105906	0.0123774	3.2606	0.00433855	0.00895341
4	1	23	14.5993	4.61291	-0.0163382	0.274317	-0.0791013	-0.099713	-0.246723	0.00881027	0.0012835	-0.00442914	1.611	-0.00547972	-0.00685524
4	1	23	18.9285	11.8631	-0.157292	-0.00735494	0.00287171	-0.00158897	-0.091794	0.0497271	-0.0160658	0.0198458	-6.301	-0.0463561	0.181159
4	1	23	12.7734	28.8125	0.826427	1.25333	-0.0886112	-0.678781	0.45297	0.000652723	0.00202903	0.176308	1.7292	-0.0215459	-0.0043165
4	1	23	15.1962	5.59374	0.601714	0.333855	-0.142935	-0.15903	0.37563	0.013584	0.0154686	-0.0637829	-0.73494	-0.0164379	0.0140312
4	1	23	12.0299	3.90164	-0.0690265	0.109105	0.00903605	-0.114722	-0.095769	-0.0120083	-0.00518841	-0.108443	1.9168	0.102824	-0.171986
4	1	23	16.6533	9.88527	0.546728	0.459529	-0.0672887	-0.180194	0.36048	0.00468574	0.0178648	0.163724	1.71982	0.262893	0.093306
4	1	23	12.2384	3.16421	0.0634378	-0.0247518	0.0290119	-0.0642703	-0.0141456	0.0116098	0.000164885	-0.0317516	-1.95144	-0.137409	-0.208971
4	1	23	16.5658	19.8501	0.377536	0.407723	0.547809	-0.10409	0.32382	0.0925943	-0.0857715	0.230858	-4.3762	-0.163196	-0.00345028
4	1	23	15.0852	6.26718	0.384366	-0.0195877	-0.0151075	0.187074	0.298011	0.00353927	-0.00797583	-0.00900599	-0.0471	-0.121099	0.0170836
4	1	23	18.5402	8.05323	-0.0217148	0.0486129	-0.100919	0.133135	0.11838	0.00134541	-0.0430269	0.142906	1.43862	0.028221	0.236401
4	1	23	14.3439	8.16142	-0.0590645	0.266743	-0.0304854	-0.0385483	-0.163569	0.0281112	-0.0312035	-0.250724	-0.98732	-0.174853	-0.0396482
4	1	23	14.5528	3.81997	-0.0815645	0.0698265	0.155036	0.000543805	-0.066753	-0.00629997	-0.00521745	-0.0696105	0.8264	-0.00686282	0.00614453
4	1	23	16.9682	8.32193	0.29847	-0.0895339	0.00761019	0.000471808	0.185211	0.0180885	0.0592275	0.0459371	-2.4042	-0.141606	-0.0070668
4	1	23	19.512	10.1302	0.105942	0.383999	-0.149327	0.105827	-0.251616	0.0133301	0.0212772	-0.0642862	-1.7579	0.26483	0.174951
4	1	23	13.1732	4.05052	0.588261	0.191953	-0.00206216	0.00171932	0.31224	0.0154296	0.02302	-0.0210895	0.70918	0.0834801	-0.171275
4	1	23	11.0331	4.75477	0.235511	0.645865	0.00979899	-0.0321864	-0.40875	-0.0318456	-0.00218733	-0.156394	-0.67912	0.0786407	-0.240846
4	1	23	16.6027	11.037	0.0401679	-0.0738407	0.0473136	-0.109345	0.147831	0.0648174	-0.089752	0.199704	-0.06066	-0.101342	-0.014657
4	1	23	15.5661	6.05791	-0.0876052	0.0815649	0.123441	0.00149156	-0.077412	0.013885	-0.00907588	-0.153315	2.2328	0.0713113	0.0299827
4	1	23	18.5403	23.3411	0.0758197	0.428616	-0.0587717	-0.210157	0.087369	0.0311683	-0.0676595	-0.100631	-3.836	-0.0929067	0.3297
4	1	23	14.755	6.87734	0.0994763	-0.0766018	-0.102258	0.14741	0.149766	-0.0130475	-0.0416468	0.166998	-2.3778	0.112673	0.0297641
4	1	23	15.1894	14.8178	0.155614	0.277689	-0.238752	-0.16927	-0.295329	0.0137776	-0.0593051	-0.0620187	-0.153122	0.512075	-0.250404
4	1	23	13.9482	12.5661	0.0451183	0.338294	-0.426852	0.0349436	-0.221262	-0.0180494	0.00199727	-0.206912	1.57194	0.00306232	-0.0295497
4	1	23	17.9496	10.1037	0.682845	0.656702	0.0604782	-0.185025	0.52578	0.0218544	-0.0151655	0.14122	-4.185	-0.224748	0.218221
4	1	23	14.491	5.63226	0.126839	0.493398	0.286646	-0.0569331	-0.38475	0.00985645	0.0174518	0.0467373	-2.8616	0.437737	-0.106474
4	1	23	15.7453	10.2482	0.298461	-0.11841	0.0195064	0.224812	0.225144	0.00370292	0.0185579	0.24211	-2.6174	-0.164487	0.0234047
4	1	23	16.4105	7.06567	0.669221	0.962855	0.00642794	0.0143178	-0.57522	-0.00326107	-0.0675717	-0.114791	-0.68972	0.27197	0.0881549
4	1	23	13.575	5.47733	0.380804	0.0256014	0.0162323	-0.0277629	0.222141	-0.00278803	-0.000127986	0.176027	-1.22264	0.142937	-0.0740902
4	1	23	20.3046	7.43238	-0.0153805	-0.0502041	-0.0678883	-0.0466123	0.076014	-0.00864586	0.104085	-0.0313142	-0.121646	-0.142868	0.060285
4	1	23	15.924	7.78058	0.221133	0.607228	-0.0572151	0.128381	-0.112299	-0.069247	-0.0758378	0.0673503	0.125738	-0.0675204	0.127592
4	1	23	16.4736	12.3044	0.294049	0.276661	0.412053	-0.190289	-0.41274	-0.060226	0.0414545	-0.0179802	0.0165932	-0.137834	0.10463
4	1	23	16.1788	6.80227	-0.129372	0.0904759	0.00747871	-0.0989187	-0.142071	-1.99789e-06	0.00374087	0.153523	-0.122878	0.0836353	0.0991795
4	1	23	15.6694	12.7992	0.500188	0.219871	0.645052	0.353513	0.30363	-0.0391129	0.0299279	0.0669313	2.0386	0.00845596	-0.0331629
4	1	23	13.5357	14.1089	0.265924	0.154567	-0.388075	-0.338575	0.14904	0.0082084	0.017245	0.082165	0.64802	-0.256303	-0.0843297
4	1	23	15.7628	11.9739	0.230689	-0.0771417	0.26825	0.102617	0.145752	-0.0020341	0.00696792	-0.366678	-4.1224	0.0479619	0.0569086
4	1	23	13.4534	5.68907	0.00478731	0.0492371	0.023439	0.0724551	-0.032004	0.0378672	0.018551	0.0755604	-0.149268	-0.228096	-0.191771
4	1	23	14.4504	5.0351	0.0795627	-0.157163	-0.0463977	-0.15818	0.0222678	-0.000435205	0.00209028	-0.0380227	-2.4606	0.0372467	0.00859708
4	1	23	11.0338	6.76413	-0.0198046	0.314163	0.0338616	0.0317202	-0.187812	-0.0571796	-0.0223382	-0.0709373	-3.2008	-0.154733	-0.20645
4	1	23	20.3062	8.9633	0.422301	0.229651	0.0356447	-0.0207311	0.36042	-0.00474483	0.0797752	-0.200999	1.24898	-0.0118941	0.130507
4	1	23	17.3908	11.4695	0.54725	0.196618	0.25273	0.318769	0.44016	0.0925143	-0.000808006	-0.22464	-1.10946	-0.0799414	0.00797245
4	1	23	13.6714	11.304	-0.158494	-0.0125628	0.420043	-0.120804	-0.123174	-0.0556373	-0.024174	-0.0090755	-1.07998	0.0663002	0.00241054
4	1	23	15.5086	5.72043	0.0706561	-0.155861	0.179551	-0.0435781	0.056784	-0.0133631	-2.33101e-05	-0.125765	0.36798	-0.0317346	0.0860039
4	1	23	20.8911	9.66651	0.0548661	-0.063685	-0.0960947	0.0181027	0.128556	0.0180818	0.0575574	0.125508	-1.91172	-0.2094	0.18334
4	1	23	17.5962	9.91321	0.0842129	-0.143585	-0.503311	0.057984	0.22536	-0.0238761	-0.0216093	-0.0225641	0.91376	-0.256197	0.203751
4	1	23	16.777	10.1739	0.0526513	0.411243	0.0141364	0.17713	-0.110388	0.0245238	-0.0738545	-0.299544	-0.81862	-0.149616	0.0822707
4	1	23	15.7347	13.9166	0.206149	-0.1023	0.511406	0.310392	0.109452	-0.0200916	0.00509881	0.274401	-2.709	-0.00192611	0.00254463
4	1	23	13.4555	21.4489	0.360928	0.559691	-0.0106355	-0.547727	0.141807	0.0224759	0.00470212	0.116562	2.6168	-0.0621796	-0.0297405
4	1	23	16.6727	7.38315	0.364724	0.71532	0.0982919	0.271011	-0.37671	0.0287333	-0.0755876	-0.0356635	-3.3998	0.326984	-0.0129501
4	1	23	18.5167	16.3325	0.215333	0.624307	0.142959	0.403716	-0.40932	0.0151242	0.087094	0.088953	-1.16622	0.11119	-0.0233944
4	1	23	15.4115	9.70735	0.0422665	0.0358624	0.00908674	0.00302554	-0.059964	0.0386442	0.0518924	-0.210944	-1.40444	0.0224949	-0.117362
4	1	23	13.9148	3.20935	-0.142819	0.197298	-0.00742608	-0.00696872	-0.099939	-0.0358859	0.0127836	-0.0419738	0.6542	0.0669111	0.00901746
4	1	23	21.284	4.85306	0.551832	0.817756	0.07865	0.19098	-0.44967	0.0068083	-0.031436	0.00377454	-1.3225	-0.0349797	0.342679
4	1	23	16.4595	10.8464	0.272555	0.50964	-0.152965	-0.0928867	-0.101061	-0.0744847	-0.077654	-0.0460458	1.28304	0.275045	-0.0486801
4	1	23	13.6802	5.0086	-0.0895104	0.251336	0.0188389	-0.0142412	-0.15639	-0.0323743	0.0149173	0.151873	-0.53354	-0.0117305	-0.0074289
4	1	23	14.5405	7.63217	-0.00828252	0.100304	0.0235788	0.291289	0.0247827	-0.00903612	-0.00399381	0.0731316	-0.6804	-0.00274248	-0.00469094
4	1	23	12.1104	31.8885	0.0271336	0.528032	-0.0652806	-0.746371	-0.105822	0.000552581	-0.000760563	0.0191213	2.003	-0.113162	-0.0240545
4	1	23	14.7367	12.4164	0.556259	0.418569	-0.216949	-0.265389	0.33486	0.0303633	-0.0110005	0.0311395	-1.41188	-0.04435	-0.00901021
4	1	23	14.4055	7.72956	-0.00188035	0.305981	-0.160172	-0.0481933	-0.257244	0.0119178	-0.00041651	0.104557	-2.8528	0.0197638	-0.0323131
4	1	23	14.9842	11.459	0.111043	0.395451	-0.190809	0.205106	-0.271941	-0.00154629	-0.0048062	0.249795	-0.29296	0.244819	-0.0044691
4	1	23	24.7198	8.2409	0.820112	0.757298	-0.186882	-0.0652064	-0.53445	-0.00709598	-0.00961224	-0.166827	0.09757	-0.358135	0.494072
4	1	23	14.6629	12.0536	0.0222144	0.0984103	0.441929	-0.231259	-0.290568	0.0297935	-0.0416284	-0.0141012	-0.088926	-0.0107647	-0.0379134
4	1	23	14.4147	2.58868	0.463991	0.130744	0.022866	-0.0445168	0.281508	-0.000740598	0.00775668	-0.00972143	1.74682	0.157659	-0.0215395
4	1	23	13.4372	14.3319	1.12927	1.26796	0.639518	-0.364641	0.60951	-0.00537806	-0.0272205	0.185068	-3.3392	-0.00294437	-0.050358
4	1	23	16.3295	13.7398	0.137886	0.551216	-0.0650222	0.517844	-0.251439	-0.00206611	0.0026605	-0.169955	0.27908	0.0534278	0.0671631
4	1	23	13.6923	3.65005	0.172978	-0.142935	-0.00364637	0.0119906	0.170214	-0.0231014	-0.0342768	0.0415388	-0.43112	-0.00814538	-0.0155525
4	1	23	16.8025	12.8276	0.168033	0.029945	0.883181	-0.0820018	-0.04905	0.0284484	0.0821883	-0.10184	-1.74444	0.256149	-0.161667
4	1	23	21.9391	11.5459	0.037175	0.343531	0.0581511	-0.0310636	-0.179739	0.0614124	0.0655295	0.190737	-2.0346	-0.140232	0.166805
4	1	23	15.1478	10.4521	0.313554	-0.0632755	-0.326576	0.226667	0.203199	0.0123711	0.0357768	-0.112383	3.8976	0.073777	-0.0559353
4	1	23	11.8043	6.21101	-0.0160209	0.365861	0.0919084	0.178051	-0.192243	-0.0246069	-0.015009	0.149063	-1.74934	-0.22824	-0.171547
4	1	23	14.5275	6.66518	0.388458	0.16218	-0.0824321	-0.183658	0.222024	0.00910202	-0.00385522	-0.074313	-2.7492	0.13536	0.00264669
4	1	23	14.6596	31.4518	0.648491	1.26066	-0.22939	-0.727628	0.298476	0.0344739	0.00248628	0.0492809	-0.0196902	0.145839	0.082361
4	1	23	13.421	5.19634	-0.0300579	-0.00321473	0.240539	-0.126335	-0.038469	-0.0210325	-0.0084039	0.0941319	4.1138	0.070227	-0.035505
4	1	23	14.9823	7.17472	-0.0646421	0.11194	-0.0555964	0.0204669	-0.077976	0.00911468	0.0189645	-0.192166	-0.41534	0.0129687	-0.0185453
4	1	23	13.2544	3.71848	0.753079	0.354525	-0.0264414	-0.00179127	0.49605	0.00899881	-0.0265471	0.0411173	0.2086	0.155363	-0.151411
4	1	23	15.27	7.42667	-0.140697	0.213233	-0.0837522	0.104857	-0.105426	0.0409945	-0.0282646	-0.0873061	0.81828	0.227264	-0.0306416
4	1	23	15.4283	13.5049	0.620158	0.834978	0.453759	0.585895	-0.65277	0.0198278	0.00508102	-0.160059	0.46854	-0.092058	-0.0626429
4	1	23	19.691	6.5734	-0.0866497	-0.0444498	-0.00267049	0.0394768	0.116478	0.0820427	-0.0212822	-0.00705623	2.5386	-0.230304	0.245588
4	1	23	12.3967	3.27304	0.925189	0.56182	-0.0414355	-0.100105	0.55266	0.00648537	0.00744061	0.023026	2.0182	0.0991241	-0.170433
4	1	23	11.2912	3.57892	0.0816322	-0.0268451	0.00228665	-0.00379784	0.090342	-0.0500242	-0.00193571	-0.0584965	0.76946	-0.14131	-0.142379
4	1	23	15.3872	8.82648	0.198127	0.583059	-0.0769261	0.133527	-0.31686	-0.0276919	0.0162714	0.281707	-2.5056	0.0544354	0.0575497
4	1	23	14.4452	24.0969	0.229206	-0.00832248	0.205751	-0.436852	-0.48207	-0.0103483	0.0842337	-0.284834	2.5062	0.060562	-0.142188
4	1	23	16.0169	5.43036	0.0707755	0.419698	-0.0208145	0.0343112	-0.271746	0.028262	-0.00272799	-0.101434	-2.3978	-0.10179	0.0435329
4	1	23	14.4453	10.679	0.0277838	-0.0949493	0.382148	-0.247363	-0.07542	-0.011861	0.0661553	-0.151201	-0.66352	-0.00881723	-0.107375
4	1	23	14.1116	5.25088	0.191002	-0.123112	0.118142	0.124352	0.109149	-0.0070518	0.00835071	-0.0785035	4.8106	0.178746	-0.0417449
4	1	23	14.9887	3.74359	0.0486448	0.357866	0.0479328	-0.0722414	-0.30732	0.00707578	0.0198157	-0.0544831	-0.75664	-0.0071012	-0.0125983
4	1	23	15.8278	6.09699	0.343606	-0.0548977	0.0443025	0.112587	0.209088	0.0281267	0.00599998	0.0102234	-1.64402	0.0541321	0.00744752
4	1	23	15.0728	3.44197	0.06493	-0.130567	0.101693	-0.0317365	0.057372	-0.0180331	-0.00256719	0.064665	-3.8784	-0.0634503	0.0650326
4	1	23	9.89042	3.60405	0.307575	-0.0697485	0.0870254	-0.0142912	0.198018	-0.0428806	-0.00102052	-0.0241255	0.135532	-0.201504	-0.283897
4	1	23	15.3651	8.30335	0.155272	0.586122	-0.020837	0.296274	-0.31035	-0.0006037	0.00667745	-0.0128172	-1.11472	-0.00845826	0.0226289
4	1	23	17.5317	10.1332	-0.119113	-0.0675473	0.44552	-0.221042	-0.148854	0.0307254	0.0108149	0.0393507	1.16824	-0.254309	0.122649
4	1	23	18.4358	8.55025	0.0777509	0.215407	-0.076745	-0.0447739	-0.179601	0.0145224	-0.0456996	-0.17461	-1.65988	-0.121365	0.269515
4	1	23	15.0454	6.47639	0.412426	0.181493	-0.103366	-0.1597	0.253068	-0.00358937	0.018887	-0.168697	1.01854	0.208089	0.0224785
4	1	23	17.2328	5.7447	0.400548	0.586178	0.0585274	-0.110514	-0.52137	0.0351948	0.0263145	-0.017621	0.6157	-0.0920144	0.0694532
4	1	23	18.9683	5.34778	0.118764	-0.140244	0.0760968	0.0670756	0.31161	-0.0669705	-0.00433025	0.0740295	1.80016	0.0661505	0.301406
4	1	23	13.8993	7.67419	0.266159	-0.0480383	0.30697	0.226791	0.220224	-0.0223269	-0.038311	-0.136186	-2.0588	-0.0318083	-0.0606873
4	1	23	13.8035	6.24287	0.725172	0.545529	0.281105	-0.207123	0.43512	-0.0174939	0.00541252	0.0929529	-3.6736	0.0227786	-0.0243946
4	1	23	16.1739	14.8347	0.808236	0.544523	0.579231	0.309301	0.48027	-0.0439005	0.038262	-0.0791168	-1.76878	0.138654	-0.0539066
4	1	23	17.2593	3.67206	0.243318	-0.00906548	-0.0642121	-0.0534547	0.232209	-0.0234232	0.0119412	0.0883018	-2.5276	0.000300876	0.165124
4	1	23	12.855	4.96037	-0.0889646	0.336025	0.0442232	0.0540937	-0.256068	0.0582247	-0.0107812	0.0528618	2.0312	0.216108	-0.32063
4	1	23	13.5021	4.15234	0.118685	-0.0961563	0.13887	-0.0499124	0.033717	-0.00447491	-9.40138e-06	-0.0771462	-2.195	0.20867	-0.0789324
4	1	23	14.0352	5.9378	0.470812	0.876824	0.0786062	0.193231	-0.51939	-0.0266522	0.00627919	-0.0913525	1.2764	-0.0111531	-0.0090005
4	1	23	15.7725	8.76867	0.308759	0.678716	0.112008	0.175873	-0.4632	0.0130177	0.0587841	0.0713173	-0.4459	-0.213418	-0.0850492
4	1	23	20.4371	10.5892	-0.160564	0.139547	0.376594	0.251495	0.032631	0.0674051	-0.0614153	0.0052345	0.198544	0.0766994	0.238091
4	1	23	21.8985	17.8798	0.293213	0.192868	0.0006508	-0.155756	-0.278151	0.0302473	-0.0778934	0.276502	-0.0117554	0.0497601	0.430735
4	1	23	13.9356	2.60129	0.267833	0.634502	0.0473611	0.0281259	-0.41874	-0.00703672	-0.00917183	0.0448155	-0.4705	0.0661346	-0.0337575
4	1	23	17.9069	9.5279	0.372684	0.780717	0.0412774	0.361491	-0.21498	0.0158657	-0.105462	0.0612148	-0.61416	-0.0418749	-0.17729
4	1	23	14.2699	4.57107	0.0831217	0.388256	-0.0613575	-0.139486	-0.31947	0.00906739	-0.0081127	-0.0699221	4.943	0.0695719	-0.0270788
4	1	23	13.9792	5.31599	0.111599	-0.03881	0.105332	0.0347409	0.096357	0.0102879	-0.0415953	0.0215428	2.8522	0.0306729	-0.14124
4	1	23	14.6872	6.67262	0.331899	-0.0514762	-0.0163171	0.0515041	0.207375	-0.00865534	0.0313867	0.189857	-0.63646	-0.0588753	-0.0238642
4	1	23	13.8285	12.5878	0.68565	0.94474	-0.119693	-0.212879	-0.63762	-0.0169706	-0.0538016	0.163504	1.23482	0.026841	-0.0573342
4	1	23	15.2585	4.96037	-0.164819	0.167395	0.00172514	0.00253606	-0.133263	0.0204433	-0.0165061	-0.105268	-2.346	0.131999	0.0155032
4	1	23	12.7703	7.2661	0.166471	0.53195	-0.113328	-0.0542269	-0.258459	-0.0730507	0.055334	-0.0404894	-0.81732	0.110606	-0.107509
4	1	23	12.0825	8.15986	0.0790576	-0.0819023	0.257781	-0.095653	0.139104	-0.0800261	-0.036795	-0.00633186	0.73148	-0.0424367	-0.0878291
4	1	23	18.2469	9.90887	0.166366	-0.11977	-0.215466	0.16091	0.112626	0.041218	0.0611284	0.0100928	0.87568	0.00188965	0.0120188
4	1	23	16.6004	23.0894	-0.144738	0.16005	0.192702	-0.538701	-0.07212	-0.0176994	-0.0541776	0.0897263	2.002	0.266954	0.241319
4	1	23	13.9983	7.70209	-0.0870754	0.125235	-0.205289	-0.207859	-0.073116	-0.0656302	0.0380797	-0.0853574	-1.0284	0.0102812	0.031008
4	1	23	12.633	3.77779	-0.0818657	0.284971	0.0264547	-0.0555293	-0.221676	-0.00941776	0.0129487	0.115907	-2.4668	-0.0796529	-0.134204
4	1	23	17.6424	3.30462	0.131982	-0.130587	0.0818083	-0.0130652	0.106992	0.0195109	0.000302547	-0.000847808	0.31704	-0.0160234	0.146873
4	1	23	12.1315	6.54726	0.259513	-0.0253149	-0.0053927	-0.191102	0.142779	-0.0235783	-0.000323403	0.0815615	0.2046	0.111399	-0.128075
4	1	23	20.2042	22.471	0.325137	0.912311	-0.22161	-0.570854	0.296559	-0.0130683	0.0366342	-0.0175233	-0.24676	0.154359	0.347499
4	1	23	15.1094	4.52584	-0.0425205	0.0504678	-0.026112	0.0328886	-0.0144009	0.0280723	0.0106197	0.00553041	-0.26028	-0.27125	-0.0219927
4	1	23	13.9104	5.70885	-0.150106	0.212979	-0.0106177	0.0155529	-0.129234	0.000910236	-0.0032675	0.186473	0.072548	-0.147509	-0.045225
4	1	23	13.2144	15.3436	-0.0536494	0.181209	-0.581479	0.17641	-0.141651	-0.0110992	-0.00631054	0.0313264	-1.97708	-0.036855	-0.120215
4	1	23	16.0215	8.43437	0.377126	0.555185	-0.134053	-0.142304	-0.53181	0.050505	0.0209943	0.00587188	3.016	0.0240032	0.0145293
4	1	23	13.6789	4.75868	0.0868938	-0.122436	0.00368469	-0.10293	0.094587	-0.0518059	0.0276532	0.0628776	-1.30324	0.00251377	-0.00105245
4	1	23	10.9985	4.68218	0.588128	0.9897	-0.0398761	-0.0766645	-0.69291	-0.00498691	0.0028476	-0.137579	-0.71728	-0.0751479	-0.282454
4	1	23	14.3057	6.36096	0.961803	0.586297	-0.0546111	-0.0141281	0.65034	0.0251509	-0.015938	-0.171323	3.6988	-0.0394453	-0.0621774
4	1	23	15.8113	7.56475	-0.0214744	0.356133	0.295427	0.0106045	-0.099354	-0.0381365	-0.045902	0.123896	3.1236	0.0629943	0.0951942
4	1	23	15.3991	6.02366	0.301196	-0.0177064	-0.0189988	0.122265	0.20445	0.0192365	-0.0142794	0.103295	-2.4616	0.390258	-0.0142897
4	1	23	12.4137	4.14239	0.49302	0.0872176	-0.00617019	-0.00189149	0.266841	0.0046327	0.00267165	-0.0787613	-3.5482	0.269452	-0.211364
4	1	23	20.8443	10.2278	-0.0984044	-0.152049	0.197494	-0.111795	0.115419	-0.0276437	-0.0493649	0.224163	1.13114	0.302888	0.380583
4	1	23	14.7003	5.66709	0.210237	-0.139985	0.019556	0.148314	0.148059	0.0064175	-0.00388704	0.0940403	-1.72296	-0.0696677	-0.0148269
4	1	23	11.6433	5.69873	-0.0866796	0.15723	-0.289193	-0.0663177	-0.058917	-0.00849832	-0.0160201	-0.118288	0.21068	-0.143643	-0.218108
4	1	23	10.5063	3.8178	0.105686	-0.0191713	0.000564816	0.0219203	0.0086622	-0.0242036	0.0222849	-0.0565282	0.3683	-0.0338805	-0.282979
4	1	23	15.7818	6.05033	-0.0863514	0.0249408	-0.032436	-0.0537843	-0.0280389	0.000573127	-0.00282878	-0.190749	1.959	-0.182735	0.0976295
4	1	23	17.8922	8.51654	0.240182	-0.129647	-0.224969	0.201627	0.23148	-5.87752e-05	0.0301753	-0.0559907	2.607	-0.0605043	0.126142
4	1	23	14.6938	9.29789	-0.122325	-0.0418024	-0.223787	-0.16042	-0.089229	-0.00629068	-0.00140454	-0.0617401	1.1543	0.164683	0.0324414
4	1	23	14.2035	6.60388	-0.0537087	0.364495	0.130408	0.152902	-0.128574	-0.0114257	-0.0414074	-0.036443	3.2678	0.0505877	-0.079509
4	1	23	15.1349	4.38103	0.07326	-0.0893638	0.0318459	0.00113111	0.05154	0.0464001	-0.00535587	0.0099042	1.64644	-0.164649	-0.0226346
4	1	23	16.1265	8.86865	0.500621	0.150665	-0.263162	0.0457418	0.33678	0.0245441	0.00354917	-0.106791	0.52784	0.072737	0.0401573
4	1	23	21.6465	12.5687	1.39067	1.76492	0.0813226	0.143054	-1.12488	0.100366	0.0911011	0.0431943	-0.4503	-0.00150963	-0.0041376
4	1	23	14.2712	4.24396	-0.151012	0.157516	-0.0271647	-0.098338	-0.156795	0.00077454	0.000862573	-0.0896762	-1.97668	0.0298969	-0.019463
4	1	23	14.0054	2.98161	0.259093	0.619807	0.000908678	-0.00288551	-0.40773	-0.00870986	-0.00747069	-0.0657719	1.19542	0.0148187	-0.021689
4	1	23	14.2047	9.53366	-0.0165748	-0.162918	-0.0806968	-0.269431	-0.051165	3.81e-05	8.23466e-06	-0.0389683	-3.6806	0.0181911	0.0108595
4	1	23	14.3439	4.52362	0.235171	-0.0207087	0.0402199	-0.165965	0.128289	-0.0201605	0.0406537	-0.0244627	-0.48454	-0.0300622	-0.0357451
4	1	23	15.3047	6.53339	0.612569	0.219831	-0.00244257	0.128284	0.43563	2.01065e-05	-4.42712e-05	0.147854	1.47198	-0.0242148	0.0367854
4	1	23	16.7903	11.9656	-0.00817558	0.0840307	-0.0397854	0.116251	-0.0059388	0.0681321	-0.0184687	-0.282122	-2.461	-0.00272692	-0.000385224
4	1	23	19.0973	8.69146	0.270271	-0.0927366	0.131395	0.190497	0.190077	0.0343578	0.0405724	0.000218225	0.90104	0.130525	0.117249
4	1	23	15.96	7.39647	0.759036	0.383353	0.0208265	0.184239	0.55551	0.00918908	0.00710654	-0.0829066	0.13202	-0.171357	0.0498771
4	1	23	15.4139	4.99953	0.72242	0.372116	-0.00597615	0.00744698	0.49551	0.0404764	-0.0113675	-0.0497501	-0.139098	-0.084744	-0.00100803
4	1	23	18.2795	17.0288	0.0689128	0.45882	0.0481234	0.464222	-0.30306	0.0502528	0.0485883	0.116659	-2.2778	0.0763251	0.0077346
4	1	23	12.845	3.36546	0.63845	0.317601	0.0717489	-0.0949875	0.40644	-0.00369924	-0.00211309	0.08449	2.201	-0.152192	-0.100067
4	1	23	12.3535	8.65006	0.119093	0.484997	-0.420787	0.110523	-0.255714	-0.00566564	-0.0316863	0.0537989	-3.838	-0.141566	-0.18965
4	1	23	15.6158	6.60679	0.263407	-0.105598	-0.0352457	0.00285302	0.13779	0.0505773	-0.0018392	-0.12673	0.173732	0.0860488	-0.00713407
4	1	23	15.2162	6.19208	0.129818	-0.141523	-0.265732	-0.137931	0.152511	-0.047238	0.0592406	-0.0373373	-1.74292	-0.153379	0.00493106
4	1	23	18.0097	13.2566	0.250419	0.381923	-0.040102	-0.394085	0.257391	-0.0553355	0.022395	-0.0239276	-4.5	-0.0911908	0.232775
4	1	23	20.4331	10.1828	-0.126247	-0.11117	0.131597	-0.211246	-0.0191028	0.0160241	0.00955561	0.247523	-1.46306	-0.140865	0.28101
4	1	23	12.4025	10.645	0.379048	0.0222504	-0.275908	-0.024893	0.188199	0.0322459	-0.0194012	-0.111788	0.052792	0.218009	-0.393505
4	1	23	17.8319	12.2453	0.27012	-0.158448	-0.123481	0.536103	0.38013	-0.01284	-0.0373417	-0.00495387	-0.6128	-0.0996864	0.189612
4	1	23	13.0806	6.26707	0.548533	0.291084	-0.0395429	-0.22453	0.32712	-0.00364686	-0.000366936	-0.122808	0.161616	-0.0137019	-0.0671728
4	1	23	16.2784	5.13155	-0.0571515	0.0845969	-0.0161723	-0.0056719	-0.051135	-0.00167258	0.0352317	0.041391	-2.2702	-0.000693248	0.0340489
4	1	23	14.9221	6.17635	0.0196735	0.428376	0.093917	0.107028	-0.241722	0.00870761	-0.0193192	0.164359	3.2102	0.116285	-0.0125127
4	1	23	12.3929	13.2144	0.0961547	-0.0754975	-0.115469	-0.274947	0.208521	-0.0801145	-0.0425958	0.015059	0.43754	0.0134427	0.00583124
4	1	23	15.6132	7.63661	0.00457444	0.0847595	0.0272079	-0.0256144	0.125349	0.0106822	-0.0815886	0.00353801	0.6256	0.0152756	-0.338375
4	1	23	12.8565	22.5177	0.419859	0.369407	0.00635973	-0.127615	-0.51603	-0.0212463	-0.0677125	0.10867	-4.9794	0.0715107	-0.00446524
4	1	23	14.1347	7.66946	-0.0146627	0.0225816	0.00630767	-0.0391795	0.157557	-0.0624021	-0.0731705	-0.0505662	-0.40472	0.00334492	-0.00494325
4	1	23	13.8014	4.9076	0.24017	-0.153093	0.169416	0.0197625	0.084474	0.0371132	-0.00881889	0.112898	-3.085	0.146117	-0.157472
4	1	23	16.9632	14.5888	0.27688	0.548002	-0.469506	0.147366	-0.30579	0.0091813	-0.0449172	-0.0948442	-0.160374	0.00195699	0.120246
4	1	23	16.0336	5.76256	0.325142	-0.031567	-0.0449099	0.0631048	0.232023	0.0218449	0.0213348	0.07709	0.191068	-0.183172	0.0180176
4	1	23	14.2352	12.4338	0.152874	-0.0773415	-0.174884	0.328872	0.083718	0.00818761	0.0239706	-0.118563	-1.57042	0.0523171	-0.0966553
4	1	23	14.7278	6.40216	-0.0616844	0.0929033	-0.163521	0.0514552	-0.062802	0.027033	0.017133	0.156687	3.131	-0.112865	-0.0607842
4	1	23	16.8723	8.17203	0.552358	0.915111	-0.00457476	0.0237225	-0.48603	0.0431957	-0.0737256	-0.0139021	3.767	0.207327	-0.394475
4	1	23	16.5034	23.4538	0.091755	-0.148251	0.260719	-0.508565	-0.37701	0.0798984	-0.00558144	-0.0719709	-0.59234	0.118576	0.0827648
4	1	23	24.7435	8.85092	0.57067	0.770407	0.265702	0.161242	-0.37368	-0.0318036	-0.005729	0.0164115	-0.49462	0.279797	0.463752
4	1	23	15.4782	5.99959	0.743197	0.454879	0.36156	0.0442719	0.48669	0.012665	-0.0111983	0.0737094	-0.62068	0.0304537	0.0273526
4	1	23	14.9469	5.32173	0.691582	0.368161	0.00609265	-0.0501664	0.50184	0.033999	-0.0441798	0.00723863	-0.59254	-0.0796937	-0.0151666
4	1	23	14.721	9.11884	0.657898	0.890343	-0.157531	-0.191756	-0.72831	0.018584	0.00865527	-0.130359	-1.44696	0.00569159	-0.0251398
4	1	23	12.5502	2.57045	0.547871	0.875465	0.0134237	-0.0107081	-0.59358	-0.0106362	-0.00467269	0.0327522	-1.50582	-0.291133	-0.109885
4	1	23	13.0875	8.06968	0.289967	0.500422	0.311137	-0.162853	-0.46467	0.0137913	-0.0272871	0.187633	-1.39682	-0.14034	-0.124891
4	1	23	14.0504	9.20039	0.34058	0.632084	0.00522323	0.00920158	-0.40896	-0.0116739	-0.0484108	0.051265	-4.0176	0.411753	-0.194547
4	1	23	14.2258	5.79707	0.0738692	-0.165261	-0.0250534	-0.159641	0.03729	0.00064937	-0.00878355	-0.0945461	-0.75354	-0.0899617	0.00780862
4	1	23	16.9211	10.3539	0.71024	0.393643	0.447912	0.260149	0.49401	-0.000327513	3.14782e-05	-0.065519	-3.1182	0.120135	0.0859581
4	1	23	17.4627	8.44928	0.0214297	0.0639716	-0.0237956	0.0960143	0.165438	0.0382536	-0.0849213	0.0528227	1.32836	0.0415271	0.0253134
4	1	23	15.8357	8.82328	-0.0731188	0.130074	0.000790454	0.0956667	-0.043401	0.00303344	0.000381461	-0.248915	-2.1642	0.0858454	0.0644461
4	1	23	14.9182	4.17721	0.36887	0.00596482	-0.0457128	0.0712969	0.248886	-0.00971786	0.0226359	0.0389879	2.1744	-0.013819	0.000834122
4	1	23	11.3041	4.8591	0.850239	0.597636	0.239686	-0.208253	0.49749	-0.00591204	0.00403304	0.0962064	-2.8514	-0.153665	-0.226831
4	1	23	10.1832	2.76217	0.209979	-0.117555	0.010003	-0.0219516	0.061383	-0.0174117	0.0130774	0.0344357	0.76392	0.113249	-0.36579
4	1	23	25.7282	6.60074	-0.0840233	-0.0127428	0.0497403	-0.0460114	0.098778	-0.0487307	0.0455198	-0.0223467	-1.48462	-0.014014	0.455504
4	1	23	12.0745	3.67458	0.953092	0.538429	-0.0358361	0.0295231	0.60534	0.00141947	-0.00974751	-0.0507666	-0.80642	0.239955	-0.257319
4	1	23	19.8124	11.0221	-0.0370702	0.297771	-0.298529	0.165881	-0.110451	0.0404029	-0.0132822	-0.0772244	-0.164118	-0.0261877	0.225444
4	1	23	14.7178	8.91774	0.44695	0.039278	-0.0493213	0.0255928	0.46425	-0.000692074	-0.0937405	0.0354461	-1.80368	-0.165276	-0.356976
4	1	23	13.1236	21.8031	-0.0136319	0.1964	-0.22956	-0.526348	0.0119475	-0.033563	-0.031251	-0.0227376	2.7812	0.220705	0.0255592
4	1	23	14.7795	9.04273	0.114137	-0.166155	0.109997	-0.111017	0.0146151	0.0525057	-0.0295022	0.126596	-2.055	0.155886	-0.0669933
4	1	23	12.6152	10.5035	0.905284	0.770587	-0.0741057	-0.27179	0.70569	-0.0752076	0.0359341	0.0755481	0.67038	-0.00774913	-0.0260394
4	1	23	15.555	9.56447	-0.128219	-0.148066	0.247433	-0.150198	-0.084384	-0.0446095	0.0311974	-0.105485	-2.2276	-0.310934	0.0562418
4	1	23	16.0073	4.82463	0.538431	0.188555	-0.0450642	0.000658363	0.33804	0.0245199	0.0155273	-0.0251505	-0.160168	0.0349171	0.0163464
4	1	23	17.5755	10.2286	0.593621	0.216833	-0.0174474	0.191308	0.46503	-0.00272411	0.00310776	0.293985	-1.59832	0.125309	0.145446
4	1	23	13.1543	4.33247	-0.134045	0.0781432	0.0539725	-0.137326	-0.127827	-0.000993131	0.000614142	-0.0243088	1.25388	-0.160788	-0.0749714
4	1	23	16.4992	6.71233	0.132194	0.397264	0.0379702	-0.0391059	-0.283008	-0.00355398	-0.018159	-0.196735	-1.25954	0.189116	0.125446
4	1	23	14.4203	8.07145	-0.133997	0.236516	-0.154812	-0.0494939	-0.185988	0.0140322	0.011748	-0.125899	-6.0832	0.039116	-0.068703
4	1	23	11.8542	3.86539	0.463036	0.0992143	-0.0623858	-0.135639	0.22917	0.00918561	0.00966358	-0.0141085	1.59846	-0.0448576	-0.231983
4	1	23	15.6762	25.3179	0.151121	-0.076808	0.363957	-0.526461	-0.41892	0.00655726	-0.0158517	0.119122	-1.2089	0.195989	0.142197
4	1	23	11.0761	12.3316	0.796382	0.619132	-0.0767754	-0.456306	0.44496	-0.00346967	-0.0131325	0.0124458	3.2482	0.178862	-0.250375
4	1	23	14.4884	6.90073	0.13085	-0.160496	0.121812	-0.147171	0.034815	0.0222495	-0.0161385	-0.166656	1.4341	0.152522	-0.036116
4	1	23	19.681	4.3462	0.564855	0.753592	0.0237915	-0.0207911	-0.53988	-0.00116825	0.000901319	-0.0900794	-2.4168	0.120846	0.255082
4	1	23	18.8489	27.6498	0.104931	0.23816	0.55828	-0.536573	-0.30267	-0.0444828	0.0749421	0.0386287	1.6657	-0.0156378	0.183302
4	1	23	15.9681	7.86691	0.0408648	-0.10657	0.395983	0.0875219	0.05685	-0.00647796	-0.0352755	-0.0842237	0.22984	0.0310594	0.0738656
4	1	23	11.7066	10.4131	0.379415	0.236235	0.572979	-0.215544	0.141714	-0.0288327	0.00143598	-0.0590316	2.6218	-0.0112957	-0.189514
4	1	23	17.481	4.09205	0.157918	-0.0595928	-0.000200856	-0.0307373	0.162192	-0.00443504	0.0154118	0.0943347	2.2604	-0.202698	0.151802
4	1	23	15.6597	4.61352	-0.0316864	0.0660697	-0.0150806	0.0564327	-0.0106134	0.0312299	-0.0240739	-0.0206753	-0.35162	0.000299228	0.0303325
4	1	23	14.7704	7.52359	0.85369	0.473954	-0.116131	-0.0662301	0.72219	-0.0445945	-0.0391985	-0.262684	2.9848	-0.0170962	0.0817781
4	1	23	15.5446	5.09688	0.266522	-0.0599458	0.11616	-0.0221889	0.198753	0.00207302	-0.0218424	0.144396	1.88432	0.00852588	0.0686687
4	1	23	12.5513	4.37863	0.268633	-0.12376	0.105905	0.0927546	0.142125	-0.00951862	0.0111017	0.0557366	0.0161054	-0.0735411	-0.146844
4	1	23	11.3806	10.6712	-0.164655	0.0670511	0.0321602	-0.105552	0.052692	-0.100729	0.0405419	-0.0979376	3.0292	-0.0496398	-0.0737334
4	1	23	11.2005	23.5549	-0.0666996	-0.0761375	0.0755035	-0.49543	-0.247101	-0.0405611	0.0276287	0.104121	3.7224	-0.0551936	-0.0978259
4	1	23	17.9415	8.64635	0.0362811	-0.101337	0.519479	0.0813508	0.031761	-0.00112199	-0.000228818	-0.0586614	4.1468	-0.0533719	0.161973
4	1	23	17.8779	9.03855	-0.119814	0.0875141	0.385325	0.187974	-0.107526	0.000267374	0.0016288	-0.158483	0.33518	-0.131632	0.15417
4	1	23	13.983	16.704	-0.0411706	0.149776	-0.508348	0.393625	-0.064779	-0.0351337	-0.00280573	0.0866891	0.24104	0.0542364	-0.0113634
4	1	23	15.045	9.52443	0.506087	0.113521	0.184039	0.139187	0.37341	-0.0315643	0.0145249	-0.156895	-2.499	0.235844	0.0243752
4	1	23	12.6789	8.95649	-0.154808	0.183572	-0.00657022	-0.00340038	-0.080136	-0.0816034	0.00488444	-0.0312335	-4.3424	0.0325034	-0.0814953
4	1	23	14.4493	6.6854	0.0568909	-0.136927	0.426889	0.073323	-0.0094053	0.00568096	-0.00143638	-0.0851119	-0.83008	-0.0152182	-0.0367302
4	1	23	14.7924	9.28709	0.230902	0.0149387	0.435413	-0.0266798	0.114774	-0.0107597	-0.00247274	-0.15968	0.051846	0.0834851	0.00746344
4	1	23	13.2149	18.5194	0.661098	0.541742	0.373652	-0.448131	-0.78894	0.000244334	1.50146e-05	0.0630596	-6.035	0.02211	-0.0310161
4	1	23	14.2537	6.22029	0.0367422	-0.00859881	0.00844173	0.000121279	0.031755	-0.035768	0.0468948	-0.110162	-0.157306	0.0279397	-0.0380671
4	1	23	14.7072	8.35828	0.0454257	0.444526	-0.24425	0.185969	-0.191703	-0.0382057	0.0292242	0.0374729	-1.26548	-0.00386938	-0.000445982
4	1	23	26.7902	19.1601	-0.0516088	0.33984	0.0223854	-0.409338	-0.0164157	0.00635061	0.0928818	0.0575948	1.34992	0.0299632	0.35018
4	1	23	13.5596	3.58895	0.121562	-0.0791115	-0.007362	-0.00470751	0.05277	-0.00060689	-0.000701735	-0.0860086	-1.00778	0.00681575	-0.0819591
4	1	23	15.3955	7.19056	-0.0749366	0.0999665	-0.372164	0.0551635	0.0202203	-0.010726	-0.000707338	-0.0721383	-0.0633	-0.206339	0.0683358
4	1	23	14.6515	2.90258	0.0877967	-0.111588	0.0915329	-0.0360576	0.054318	-0.0191621	0.0135106	-0.0134219	-0.24146	0.0143449	0.0217829
4	1	23	17.3541	5.48587	-0.0174582	-0.0097234	-0.103589	0.0450008	0.038019	0.00482233	-0.00387088	0.0923482	-1.94374	-0.0471955	0.154812
4	1	23	15.1673	4.37062	0.787644	0.457837	0.101875	0.017819	0.53607	0.0011902	0.000288524	-0.0778328	-1.96846	-0.0347408	0.0274424
4	1	23	21.0129	3.71369	-0.148161	0.0576435	-0.112474	0.0993725	0.036237	-0.0139573	-0.0113201	0.0576571	-5.151	-0.102455	0.350472
4	1	23	15.4847	10.2841	-0.125212	0.212563	0.12223	0.412815	-0.068685	0.0161839	-0.00196087	0.145581	-1.72138	0.019548	-0.00416876
4	1	23	17.0063	7.27108	0.151623	0.516442	-0.0984202	0.00138838	-0.35748	0.0177481	0.0512071	-0.060516	-1.13384	0.00501884	0.00441351
4	1	23	17.6968	11.7851	0.0835093	0.151747	0.426098	-0.0452133	-0.281481	0.0114047	-0.00761833	-0.202123	-0.6332	-0.0275245	0.15444
4	1	23	13.7462	15.1009	0.0993255	0.112933	-0.0188843	-0.437533	-0.0097569	0.0040861	0.0114125	0.0451503	-1.98884	0.00693184	-0.0126995
4	1	23	13.5823	6.05032	0.792779	0.428258	0.00455743	-0.00353418	0.51933	0.0265388	0.0290794	0.115879	-0.78356	-0.325305	-0.172305
4	1	23	15.1488	8.25403	0.0161532	0.44361	-0.0367789	0.307106	-0.209307	-0.00261584	0.00318353	0.0591733	0.82642	0.00578682	0.00830126
4	1	23	13.4065	5.41678	0.532573	0.862667	0.270458	0.0727821	-0.64245	-0.00761434	0.0138021	-0.100559	2.8688	0.0168127	-0.0906074
4	1	23	15.8265	7.24454	-0.100399	0.267241	-0.000609695	0.000567123	-0.114045	0.00141292	-0.027036	0.212606	3.8786	-0.0331933	0.0823888
4	1	23	13.4326	9.04092	-0.154947	0.108657	-0.0557503	-0.0110355	-0.154494	0.00501303	0.00376512	0.264163	3.1404	0.33736	-0.130052
[truncated: 4,005 more rows]
