# Supplementary material for: Keratoconic eyes with stable corneal tomography could benefit more from custom intraocular lens design than normal eyes
Source: Sci Rep. 2019 Mar 5;9:3479. doi: 10.1038/s41598-019-39904-w (PMC6401116; doi:10.1038/s41598-019-39904-w)
Supplement: Supplementary file 1 — Dataset 1 [file 41598_2019_39904_MOESM1_ESM.zip › NormalPatients.xlsx]

## Sheet: Tabelle1
Keratoconic eyes with stable corneal tomography could benefit more from custom intraocular lens design than normal eyes.
Simon Schröder, Timo Eppig, Weidi, Liu, Jens Schrecker, and Achim Langenbucher
Biometric data of the normal eyes
S4: NormalPatients.xlsx
Patient-ID	Sex	Eye (OS/OD)	K1 /D	K2 /D	spherical Aberration /µm	AL /mm	ACD /mm	R /mm	TKC	comment
1	m	OD	43.6	44	0.386	23.79	3.55	7.71	0
2	m	OS	41.6	41.8	0.211	23.6	3.78	8.09	0
3	m	OS	45.8	46.3	0.164	23.03	3.8	7.33	0
4	m	OD	41.2	41.8	0.221	23.67	3.46	8.13	0
5	f	OS	41.8	42.6	0.259	23.81	3.01	8	0
6	f	OS	45.2	46.4	0.257	22.85	3.61	7.37	0
7	f	OS	41.9	42.2	0.369	23.3	2.84	8.03	0	NP
8	m	OD	42.4	43.1	0.418	24.63	3.38	7.89	0
9	m	OS	43	43.8	0.194	23.35	3.8	7.78	0
10	f	OD	43.8	44.2	0.273	22.67	3.31	7.67	0
11	f	OD	43.6	43.9	0.35	22.72	3.35	7.71	0
12	f	OD	43.7	44.3	0.418	23.24	2.69	7.67	0
